# Supplementary material for: Transcriptome landscape of the human placenta
Source: BMC Genomics. 2012 Mar 27;13:115. doi: 10.1186/1471-2164-13-115 (PMC3368734; doi:10.1186/1471-2164-13-115)
Supplement: Additional file 2 — Table S3 Enriched pathways (FDR < 0.05) in the whole network and submodules (module size > 50) from functional interaction network analysis. [file 1471-2164-13-115-S2.XLS]

## Sheet: WholeNetwork
Tissue	GeneSet	RatioofProteininGeneSet	NumberofProteininGeneset	ProteinFromNetwork	p-value	FDR	Genes
Intersect	Integrin signalling pathway(P)	0.0277	208	14	0	<1.00e-03	VCL,RAPGEF1,ACTN1,ITGB4,FN1,LAMA3,LAMA5,BCAR1,FLNC,FLNA,COL17A1,COL7A1,PTK2B,COL5A1
Intersect	Proteogylcan syndecan-mediated signaling events(N)	0.0355	267	15	0	0.0015	RAPGEF1,EGFR,ACTN1,BIN1,WNT5A,INS,FN1,LAMA3,LAMA5,CLTC,EXOC7,PTK2B,YWHAE,AP2A1,DNM2
Intersect	Focal adhesion(K)	0.0266	200	13	0	0.001	VCL,RAPGEF1,EGFR,ACTN1,DIAPH1,ITGB4,FN1,LAMA3,LAMA5,BCAR1,FLNC,FLNA,COL5A1
Intersect	Syndecan-1-mediated signaling events(N)	0.0235	177	11	0	0.003	RAPGEF1,EGFR,BIN1,INS,LAMA5,CLTC,EXOC7,PTK2B,YWHAE,AP2A1,DNM2
Intersect	IGF1 pathway(N)	0.0199	150	10	0	0.0034	RAPGEF1,EGFR,BIN1,INS,BCAR1,CLTC,EXOC7,YWHAE,AP2A1,DNM2
Intersect	a6b1 and a6b4 Integrin signaling(N)	0.0062	47	6	0	0.00417	EGFR,ITGB4,LAMA3,LAMA5,COL17A1,YWHAE
Intersect	Plasma membrane estrogen receptor signaling(N)	0.0412	310	14	0.0001	0.00529	GATA3,RAPGEF1,EGFR,KRT19,BIN1,INS,BCAR1,CLTC,EXOC7,KRT8,YWHAE,MEF2D,AP2A1,DNM2
Intersect	erk and pi-3 kinase are necessary for collagen binding in corneal epithelia(B)	0.0041	31	5	0.0001	0.00475	VCL,ACTN1,TNS1,DIAPH1,BCAR1
Intersect	Amoebiasis(K)	0.014	105	8	0.0001	0.00478	VCL,ACTN1,IL1R2,FN1,LAMA3,LAMA5,SERPINB2,COL5A1
Intersect	integrin signaling pathway(B)	0.0044	33	5	0.0001	0.0043	VCL,RAPGEF1,ACTN1,TNS1,BCAR1
Intersect	Signaling events activated by Hepatocyte Growth Factor Receptor (c-Met)(N)	0.0225	169	10	0.0001	0.00391	RAPGEF1,EGFR,BIN1,INS,CLTC,EXOC7,PTK2B,YWHAE,AP2A1,DNM2
Intersect	Arf6 trafficking events(N)	0.0185	139	9	0.0001	0.00364	RAPGEF1,EGFR,BIN1,INS,CLTC,EXOC7,YWHAE,AP2A1,DNM2
Intersect	Arf6 signaling events(N)	0.0185	139	9	0.0001	0.00364	RAPGEF1,EGFR,BIN1,INS,CLTC,EXOC7,YWHAE,AP2A1,DNM2
Intersect	Insulin Pathway(N)	0.0185	139	9	0.0001	0.00364	RAPGEF1,EGFR,BIN1,INS,CLTC,EXOC7,YWHAE,AP2A1,DNM2
Intersect	Alpha6Beta4Integrin(C)	0.006	45	5	0.0003	0.0106	PLEC1,EGFR,DSP,DST,ITGB4
Intersect	Syndecan-4-mediated signaling events(N)	0.0062	47	5	0.0004	0.0123	ACTN1,WNT5A,FN1,LAMA3,DNM2
Intersect	EGFR1(C)	0.0198	149	8	0.0008	0.0231	PLEC1,EGFR,SOCS1,KRT18,BCAR1,PTK2B,KRT8,AP2A1
Intersect	Wnt(C)	0.0113	85	6	0.001	0.0249	TFAP2A,WNT5A,FHL2,CAMK2D,DKK1,WNT7A
Intersect	Regulation of IGF Activity by IGFBP(R)	0.0023	17	3	0.0015	0.0367	PAPPA,IGF2,IGFBP3
Amnion	Focal adhesion(K)	0.0266	200	38	0	<1.00e-03	FLNC,FLNB,FLNA,CCND1,CHAD,VCL,EGFR,ACTN4,ACTN1,COL1A2,COL1A1,MET,PIP5K1C,COL5A1,COL4A6,RAPGEF1,VEGFA,LAMC2,LAMB3,LAMA3,LAMA5,BCAR1,COL11A1,COL3A1,THBS1,THBS3,FYN,PDGFB,DIAPH1,ITGB4,SRC,ITGB6,FN1,ITGA6,AKT1,SHC3,COMP,TNXB
Amnion	Proteogylcan syndecan-mediated signaling events(N)	0.0355	267	41	0	<5.00e-04	JUP,INS,GNAS,EXOC7,PTK2B,EXOC6,TRIP10,DNM2,GNA15,EGFR,ACTN1,EPB41,MET,PIP5K1C,SDC4,CDH1,GAB1,RAPGEF1,BIN1,ASAP2,LAMA3,LAMA5,CD59,SFN,THBS1,YWHAE,FYN,AP2A1,USO1,WNT5A,FGFR3,GIPC1,SRC,FN1,CLTB,CLTC,AKT1,FOS,PRKCD,WNT11,CTNND1
Amnion	ECM-receptor interaction(K)	0.0112	84	22	0	<3.33e-04	CHAD,COL1A2,COL1A1,SDC4,COL5A1,COL4A6,LAMC2,LAMB3,AGRN,LAMA3,LAMA5,COL11A1,COL3A1,THBS1,THBS3,HSPG2,ITGB4,ITGB6,FN1,ITGA6,COMP,TNXB
Amnion	Nectin adhesion pathway(N)	0.014	105	24	0	<2.50e-04	KIFC3,JUP,CCND1,ABI1,KIAA1543,DNM2,VCL,ACTN1,PIP5K1C,CDH1,GAB1,RAPGEF1,BCAR1,MLLT4,TJP1,FYN,PDGFB,MYO6,DIAPH1,SRC,PLEKHA7,GRB7,AKT1,CTNND1
Amnion	E-cadherin signaling in the nascent adherens junction(N)	0.0061	46	16	0	<2.00e-04	KIFC3,JUP,CCND1,ABI1,KIAA1543,VCL,ACTN1,CDH1,RAPGEF1,MLLT4,TJP1,MYO6,DIAPH1,SRC,PLEKHA7,CTNND1
Amnion	a6b1 and a6b4 Integrin signaling(N)	0.0062	47	16	0	<1.67e-04	MST1R,IL1A,EGFR,MET,CDH1,CD9,COL17A1,LAMC2,LAMB3,LAMA3,LAMA5,SFN,YWHAE,ITGB4,ITGA6,AKT1
Amnion	IGF1 pathway(N)	0.0199	150	27	0	<1.43e-04	JUP,INS,EXOC7,EXOC6,TRIP10,DNM2,GNA15,EGFR,IRS2,MET,PIP5K1C,CDH1,RAPGEF1,BIN1,ASAP2,CD59,BCAR1,SFN,YWHAE,AP2A1,USO1,SRC,CLTB,CLTC,AKT1,PRKCD,CTNND1
Amnion	Plasma membrane estrogen receptor signaling(N)	0.0412	310	41	0	<1.25e-04	JUP,INS,GNAS,EXOC7,EXOC6,TRIP10,MEF2D,RPS6KA4,DNM2,GNA15,EGFR,IRS2,JUNB,MET,TSC2,PIP5K1C,FOSL1,CDH1,GNAO1,RAPGEF1,KRT19,BIN1,ASAP2,CD59,BCAR1,NOS3,TH,SFN,YWHAE,FYN,AP2A1,GATA3,USO1,SRC,CLTB,CLTC,AKT1,FOS,PRKCD,CTNND1,KRT8
Amnion	Alpha6Beta4Integrin(C)	0.006	45	14	0	<1.11e-04	PLEC1,MST1R,TP73,EGFR,MET,SFN,FYN,DSP,DST,ITGB4,SRC,ITGA6,AKT1,PRKCD
Amnion	Syndecan-1-mediated signaling events(N)	0.0235	177	28	0	<1.00e-04	JUP,INS,EXOC7,PTK2B,EXOC6,TRIP10,DNM2,GNA15,EGFR,MET,PIP5K1C,CDH1,GAB1,RAPGEF1,BIN1,ASAP2,LAMA5,CD59,SFN,YWHAE,AP2A1,USO1,SRC,CLTB,CLTC,AKT1,FOS,CTNND1
Amnion	Signaling events activated by Hepatocyte Growth Factor Receptor (c-Met)(N)	0.0225	169	27	0	<9.09e-05	JUP,INS,EXOC7,PTK2B,EXOC6,TRIP10,DNM2,GNA15,EGFR,MET,PIP5K1C,CDH1,GAB1,RAPGEF1,BIN1,ASAP2,CD59,SFN,YWHAE,AP2A1,USO1,SRC,CLTB,CLTC,AKT1,FOS,CTNND1
Amnion	Arf6 signaling events(N)	0.0185	139	24	0	<7.14e-05	JUP,INS,EXOC7,EXOC6,TRIP10,DNM2,GNA15,EGFR,MET,PIP5K1C,CDH1,RAPGEF1,BIN1,ASAP2,CD59,SFN,YWHAE,AP2A1,USO1,SRC,CLTB,CLTC,AKT1,CTNND1
Amnion	Insulin Pathway(N)	0.0185	139	24	0	<7.14e-05	JUP,INS,EXOC7,EXOC6,TRIP10,DNM2,GNA15,EGFR,MET,PIP5K1C,CDH1,RAPGEF1,BIN1,ASAP2,CD59,SFN,YWHAE,AP2A1,USO1,SRC,CLTB,CLTC,AKT1,CTNND1
Amnion	Arf6 trafficking events(N)	0.0185	139	24	0	<7.14e-05	JUP,INS,EXOC7,EXOC6,TRIP10,DNM2,GNA15,EGFR,MET,PIP5K1C,CDH1,RAPGEF1,BIN1,ASAP2,CD59,SFN,YWHAE,AP2A1,USO1,SRC,CLTB,CLTC,AKT1,CTNND1
Amnion	Integrin signalling pathway(P)	0.0277	208	30	0	<6.67e-05	COL16A1,FLNC,FLNB,FLNA,COL7A1,PTK2B,VCL,ACTN4,ACTN1,COL1A2,COL1A1,COL17A1,COL5A1,COL4A6,COL4A5,RAPGEF1,RND3,LAMC2,LAMB3,LAMA3,LAMA5,BCAR1,COL11A1,COL3A1,FYN,ITGB4,SRC,ITGB6,FN1,ITGA6
Amnion	Amoebiasis(K)	0.014	105	19	0	6.25e-05	IL1R2,SERPINB2,GNAS,GNA15,VCL,ACTN4,ACTN1,COL1A2,COL1A1,COL5A1,COL4A6,LAMC2,LAMB3,LAMA3,LAMA5,COL11A1,CXCL1,COL3A1,FN1
Amnion	Stabilization and expansion of the E-cadherin adherens junction(N)	0.0029	22	9	0	0.000118	KIFC3,KIAA1543,VCL,ACTN1,CDH1,MYO6,DIAPH1,PLEKHA7,CTNND1
Amnion	Adherens junction(K)	0.0098	74	15	0	0.000444	PTPRF,PVRL4,LMO7,VCL,EGFR,ACTN4,BAIAP2,ACTN1,MET,CDH1,MLLT4,TJP1,FYN,SRC,CTNND1
Amnion	HIF-1-alpha transcription factor network(N)	0.0088	66	14	0	0.000421	SERPINE1,HK2,SLC2A1,CA9,PKM2,EGLN3,EDN1,VEGFA,PFKFB3,GATA2,NDRG1,AKT1,FOS,PFKL
Amnion	Endothelins(N)	0.0223	168	23	0	0.00095	INS,GNAS,PTK2B,MEF2D,GNA15,EGFR,JUNB,COL1A2,TSC2,FOSL1,GNAO1,ADCY7,EDN2,EDN1,BCAR1,COL3A1,SFN,YWHAE,GATA3,SRC,AKT1,FOS,PRKCD
Amnion	Hypoxic and oxygen homeostasis regulation of HIF-1-alpha(N)	0.0106	80	15	0	0.000905	SERPINE1,HK2,SLC2A1,CA9,PKM2,EGLN3,HIF3A,EDN1,VEGFA,PFKFB3,GATA2,NDRG1,AKT1,FOS,PFKL
Amnion	Syndecan-4-mediated signaling events(N)	0.0062	47	11	0	0.00141	GNAS,DNM2,ACTN1,SDC4,LAMA3,THBS1,WNT5A,GIPC1,FN1,PRKCD,WNT11
Amnion	Gap junction trafficking and regulation(R)	0.0027	20	7	0.0001	0.00361	DNM2,GJA5,TJP1,MYO6,SRC,CLTB,CLTC
Amnion	Glypican pathway(N)	0.0628	472	43	0.0001	0.00358	MAP3K6,SERPINE1,MED15,FOXH1,INS,DVL1,NOD2,TLE1,CCND1,GNAS,DAPP1,PPP3CB,PPP3CC,PPP3CA,MEF2D,RPS6KA4,CTDSPL,JUNB,COL1A2,TNFAIP3,TSC2,YAP1,GPC1,FOSL1,KRT19,VEGFA,MACF1,TH,SFN,YWHAE,DKK1,FYN,AP2A1,GATA3,USO1,WNT5A,SRC,CLTB,AKT1,FOS,PRKCD,WNT11,KRT8
Amnion	Pathways in cancer(K)	0.0435	327	33	0.0001	0.00372	WNT10A,JUP,DVL1,CCND1,WNT7A,SLC2A1,EGFR,MET,EGLN3,CDH1,COL4A6,VEGFA,LAMC2,LAMB3,BMP2,CBLC,LAMA3,LAMA5,PPARD,FZD8,PDGFB,FGF11,WNT2,WNT5A,FGFR3,FN1,ITGA6,AKT1,FOS,DAPK1,WNT11,TPM3,RALGDS
Amnion	Calcium signaling pathway(K)	0.0237	178	22	0.0001	0.00358	GRIN2D,GNAS,PTK2B,PPP3CB,PPP3CC,PPP3CA,GNA15,EGFR,PHKA2,ADORA2B,PHKA1,ADRA1B,ADCY7,ATP2B4,BDKRB1,PHKB,NOS3,PTGFR,ITPR3,PLCD3,CAMK2D,PLCD1
Amnion	Signaling by PDGF(R)	0.0085	64	12	0.0001	0.00359	COL1A2,COL1A1,COL5A1,COL4A5,RAPGEF1,BCAR1,COL3A1,THBS1,THBS3,PDGFB,SRC,GRB7
Amnion	Integrin cell surface interactions(R)	0.0108	81	13	0.0002	0.0095	COL1A2,COL1A1,CDH1,FBN1,COL4A5,LAMA5,BCAR1,THBS1,ITGB4,SRC,ITGB6,FN1,ITGA6
Amnion	Bacterial invasion of epithelial cells(K)	0.0096	72	12	0.0003	0.0112	DNM2,VCL,MET,CDH1,GAB1,CBLC,BCAR1,SRC,FN1,CLTB,CLTC,SHC3
Amnion	Tight junction(K)	0.0177	133	17	0.0004	0.014	EPB41L1,ACTN4,ACTN1,CSDA,EPB41,MYH14,CLDN7,CLDN9,CLDN4,MLLT4,TJP1,TJP2,SRC,LLGL2,AKT1,PRKCD,SPTAN1
Amnion	LPA receptor mediated events(N)	0.0129	97	14	0.0004	0.0136	NOD2,GNAS,PTK2B,GNA15,EGFR,TNFAIP3,ADRA1B,GNAO1,ADCY7,GAB1,BCAR1,SRC,FOS,PRKCD
Amnion	EGFR1(C)	0.0198	149	18	0.0005	0.0163	PLEC1,PTK2B,EGFR,PTK6,GAB1,KRT18,KRT17,CBLC,BCAR1,AP2A1,SOCS1,SRC,GRB7,AKT1,FOS,CTNND1,KRT8,RALGDS
Amnion	p53 signaling pathway(K)	0.0092	69	11	0.0007	0.0213	SERPINE1,CCND1,SERPINB5,TP73,PERP,TSC2,SFN,THBS1,TP53I3,CD82,IGFBP3
Amnion	Axon guidance(K)	0.0172	129	16	0.0008	0.0219	RGS3,PPP3CB,PPP3CC,PPP3CA,MET,RHOD,ABLIM3,EFNA3,EFNA4,EPHB3,EPHA1,EPHA2,FYN,PLXNA3,PLXNB1,NGEF
Amnion	Syndecan-2-mediated signaling events(N)	0.0093	70	11	0.0008	0.0219	PTK2B,EPB41,CDH1,GAB1,LAMA3,FGFR3,SRC,FN1,FOS,PRKCD,CTNND1
Amnion	Wnt(C)	0.0113	85	12	0.0012	0.0304	JUP,FHL2,CSNK1E,WNT7A,TFAP2A,CDH1,FZD8,DKK1,WNT2,WNT5A,AKT1,CAMK2D
Amnion	Neurotrophic factor-mediated Trk receptor signaling(N)	0.013	98	13	0.0013	0.0322	NTF4,CCND1,EPB41L1,GAB1,RAPGEF1,SFN,YWHAE,GIPC1,SRC,AKT1,FOS,SHC3,PRKCD
Amnion	integrin signaling pathway(B)	0.0044	33	7	0.0014	0.0331	VCL,ACTN4,ACTN1,RAPGEF1,BCAR1,TNS1,PPP1R12B
Amnion	Arrhythmogenic right ventricular cardiomyopathy (ARVC)(K)	0.01	75	11	0.0014	0.0326	JUP,CACNB1,LMNA,ACTN4,ACTN1,DSG2,DSC2,DSP,ITGB4,ITGB6,ITGA6
Amnion	Insulin signaling pathway(K)	0.0182	137	16	0.0014	0.0325	PTPRF,INS,EXOC7,HK2,TRIP10,IRS2,PHKA2,PHKA1,TSC2,RAPGEF1,CBLC,PHKB,SOCS1,SREBF1,AKT1,SHC3
Amnion	Wnt signaling pathway(K)	0.0201	151	17	0.0015	0.0336	WNT10A,DVL1,CCND1,PPP3CB,PPP3CC,PPP3CA,CSNK1E,WNT7A,FOSL1,PORCN,PPARD,FZD8,DKK1,WNT2,WNT5A,WNT11,CAMK2D
Amnion	S1P1 pathway(N)	0.0086	65	10	0.0016	0.0347	DNM2,GNAO1,GAB1,VEGFA,BCAR1,FYN,PDGFB,SRC,GRB7,AKT1
Amnion	prion pathway(B)	0.0023	17	5	0.0016	0.0348	DNAJB6,LAMC2,LAMB3,LAMA3,LAMA5
Amnion	Cytokine-cytokine receptor interaction(K)	0.0354	266	25	0.0017	0.0343	IL1R2,CSF3,CCL27,CCL20,TNFSF18,IL1A,EGFR,CCL3,TNFRSF12A,CCL4,MET,CLCF1,CTF1,CD40,VEGFA,LIF,BMP2,IL28RA,CXCL1,CXCL3,PDGFB,IL22RA1,CXCR7,TNFRSF21,PRLR
Amnion	Glypican 1 network(N)	0.058	436	36	0.0017	0.0343	MAP3K6,SERPINE1,MED15,FOXH1,INS,NOD2,CCND1,DAPP1,PPP3CB,PPP3CC,PPP3CA,MEF2D,RPS6KA4,CTDSPL,JUNB,COL1A2,TNFAIP3,TSC2,YAP1,GPC1,FOSL1,KRT19,VEGFA,TH,SFN,YWHAE,FYN,AP2A1,GATA3,USO1,SRC,CLTB,AKT1,FOS,PRKCD,KRT8
Amnion	ß-arrestins in gpcr desensitization(B)	0.0035	26	6	0.002	0.038	GNAS,CCL4,P2RY2,ADRA1B,EDN1,AP2A1
Amnion	Formation of Platelet plug(R)	0.0157	118	14	0.0024	0.0447	SERPINE1,ACTN4,ACTN1,COL1A2,COL1A1,TIMP1,CD9,VEGFA,BCAR1,THBS1,THBS3,PDGFB,SRC,FN1
Chorion	Focal adhesion(K)	0.0266	200	38	0	<1.00e-03	HRAS,RAC3,FLNC,FLNB,FLNA,IGF1,VCL,EGFR,ACTN1,PIP5K1C,COL4A2,FLT1,COL4A6,COL5A1,RAPGEF1,LAMC3,VEGFA,LAMC2,ITGA10,LAMB4,LAMB3,LAMA3,LAMA5,BCAR1,COL11A1,THBS3,DIAPH1,ITGB4,ITGB8,ITGB6,FN1,ITGA2,ITGA6,ITGA5,SHC3,TNC,COMP,ACTB
Chorion	ECM-receptor interaction(K)	0.0112	84	23	0	<5.00e-04	COL4A2,COL4A6,COL5A1,LAMC3,LAMC2,ITGA10,LAMB4,LAMB3,AGRN,LAMA3,LAMA5,COL11A1,THBS3,ITGB4,ITGB8,ITGB6,FN1,ITGA2,ITGA6,ITGA5,TNC,GP1BB,COMP
Chorion	Integrin signalling pathway(P)	0.0277	208	35	0	0.000333	HRAS,MAP3K4,RAC3,FLNC,FLNB,FLNA,COL7A1,PTK2B,VCL,ACTN1,COL17A1,COL27A1,COL4A2,COL4A6,COL5A1,RAPGEF1,RND3,LAMC3,LAMC2,ITGA10,LAMB4,LAMB3,LAMA3,LAMA5,BCAR1,COL11A1,ITGB4,ITGB8,ITGB6,FN1,ITGA2,ITGA6,ITGA5,ITGAD,ACTB
Chorion	Cytokine-cytokine receptor interaction(K)	0.0354	266	40	0	0.00025	CCR10,IL1R2,IL1R1,IL1RAP,INHBA,CSF2,CCL18,CCL13,IL15,IL11,IL1B,IL1A,EGFR,CCL3,TNFRSF12A,CCL8,XCL1,XCL2,CLCF1,CSF2RB,CSF2RA,ACVR1,FLT1,EPOR,VEGFA,LIF,BMP2,TNFRSF11B,XCR1,IL20RB,CXCL3,CSF1R,CXCR6,PRL,OSM,TNFRSF8,TNFRSF18,IL2RB,EDA2R,PRLR
Chorion	a6b1 and a6b4 Integrin signaling(N)	0.0062	47	15	0	0.0004	HRAS,RXRA,IL1A,EGFR,COL17A1,LAMC3,LAMC2,LAMB4,LAMB3,LAMA3,LAMA5,SFN,YWHAE,ITGB4,ITGA6
Chorion	Syndecan-4-mediated signaling events(N)	0.0062	47	14	0	0.000667	GNAS,DNM2,ACTN1,NFATC2,LAMA3,ADAM12,WNT4,WNT6,WNT5A,FN1,ITGA5,PRKCD,WNT11,TNC
Chorion	Proteogylcan syndecan-mediated signaling events(N)	0.0355	267	37	0	0.000571	HRAS,PLAUR,GRB10,INS,NCK1,GNAS,CSF2,EXOC7,SORBS1,PTK2B,TBC1D4,DNM2,EGFR,ACTN1,PIP5K1C,NFATC2,RAPGEF1,BIN1,LAMA3,LAMA5,ADAM12,SFN,YWHAE,AP2A1,WNT4,WNT6,WNT5A,FGFR2,FN1,ITGA2,ITGA5,CLTB,CLTC,FOS,PRKCD,WNT11,TNC
Chorion	Regulation of IGF Activity by IGFBP(R)	0.0023	17	9	0	0.0005	PAPPA2,IGF1,IGF2,CTSL1,PAPPA,IGFBP6,IGFBP1,IGFBP2,IGFBP3
Chorion	Pathways in cancer(K)	0.0435	327	41	0	0.000778	HRAS,WNT10A,WNT10B,RXRA,RAC3,DVL1,WNT9A,IGF1,WNT7A,SLC2A1,EGFR,RET,CASP8,CSF2RA,EGLN3,COL4A2,COL4A6,LAMC3,VEGFA,LAMC2,LAMB4,LAMB3,BMP2,LAMA3,LAMA5,NTRK1,GLI2,WNT1,WNT4,WNT6,WNT5A,FGFR2,CSF1R,FN1,ITGA2,ITGA6,FOS,WNT11,WNT16,TCF7L2,TPM3
Chorion	Basal cell carcinoma(K)	0.0073	55	14	0	0.0011	WNT10A,WNT10B,DVL1,WNT9A,WNT7A,BMP2,GLI2,WNT1,WNT4,WNT6,WNT5A,WNT11,WNT16,TCF7L2
Chorion	Hedgehog signaling pathway(K)	0.0074	56	14	0	0.001	WNT10A,WNT10B,GAS1,BMP8A,WNT9A,WNT7A,BMP2,GLI2,WNT1,WNT4,WNT6,WNT5A,WNT11,WNT16
Chorion	HIF-1-alpha transcription factor network(N)	0.0088	66	15	0	0.00108	CITED2,SERPINE1,HK2,SLC2A1,HMOX1,CA9,PKM2,EGLN3,VEGFA,PFKFB3,ADM,GATA2,NDRG1,FOS,IGFBP1
Chorion	Amoebiasis(K)	0.014	105	19	0	0.00138	IL1R2,IL1R1,SERPINB2,GNAS,CSF2,VCL,IL1B,ACTN1,COL4A2,COL4A6,COL5A1,LAMC3,LAMC2,LAMB4,LAMB3,LAMA3,LAMA5,COL11A1,FN1
Chorion	Wnt signaling pathway(K)	0.0201	151	23	0	0.00286	WNT10A,WNT10B,RAC3,DVL1,WNT9A,NKD1,NKD2,PPP3CC,PPP3CA,WNT7A,FOSL1,NFATC2,PORCN,SENP2,DKK1,WNT1,WNT4,WNT6,WNT5A,WNT11,WNT16,TCF7L2,CAMK2D
Chorion	IGF1 pathway(N)	0.0199	150	22	0.0001	0.00627	HRAS,PLAUR,GRB10,INS,NCK1,EXOC7,SORBS1,TBC1D4,IGF1,DNM2,EGFR,IRS2,PIP5K1C,RAPGEF1,BIN1,BCAR1,SFN,YWHAE,AP2A1,CLTB,CLTC,PRKCD
Chorion	Hypoxic and oxygen homeostasis regulation of HIF-1-alpha(N)	0.0106	80	15	0.0001	0.00638	CITED2,SERPINE1,HK2,SLC2A1,HMOX1,CA9,PKM2,EGLN3,VEGFA,PFKFB3,ADM,GATA2,NDRG1,FOS,IGFBP1
Chorion	Integrin cell surface interactions(R)	0.0108	81	15	0.0001	0.00676	COL4A2,FBN1,LAMC3,ITGA10,LAMA5,BCAR1,ITGB4,ITGB8,ITGB6,FN1,ITGA2,ITGA6,ITGA5,ITGAD,TNC
Chorion	Hypertrophic cardiomyopathy (HCM)(K)	0.0112	84	15	0.0001	0.00861	CACNB1,IGF1,CACNA1C,ITGA10,ACE,SGCA,ITGB4,ITGB8,ITGB6,ITGA2,ITGA6,ITGA5,TPM1,TPM3,ACTB
Chorion	Arrhythmogenic right ventricular cardiomyopathy (ARVC)(K)	0.01	75	14	0.0001	0.00879	CACNB1,ACTN1,CACNA1C,ITGA10,SGCA,DSP,ITGB4,ITGB8,ITGB6,ITGA2,ITGA6,ITGA5,TCF7L2,ACTB
Chorion	Plasma membrane estrogen receptor signaling(N)	0.0412	310	34	0.0002	0.0121	MEF2A,HRAS,PLAUR,GRB10,INS,NCK1,GNAS,CSF2,EXOC7,SORBS1,TBC1D4,IGF1,MEF2D,DNM2,EGFR,IRS2,JUNB,PIP5K1C,FOSL1,NFATC2,CEBPB,RAPGEF1,KRT19,BIN1,BCAR1,SFN,YWHAE,AP2A1,GATA3,CLTB,CLTC,FOS,PRKCD,KRT8
Chorion	Wnt signaling(N)	0.0069	52	11	0.0002	0.0113	DVL1,GNAS,NKD1,NFATC2,MACF1,DKK1,WNT1,WNT4,WNT6,WNT5A,WNT11
Chorion	Canonical Wnt signaling pathway(N)	0.0069	52	11	0.0002	0.0113	DVL1,GNAS,NKD1,NFATC2,MACF1,DKK1,WNT1,WNT4,WNT6,WNT5A,WNT11
Chorion	Dilated cardiomyopathy(K)	0.0121	91	15	0.0003	0.0124	CACNB1,GNAS,IGF1,CACNA1C,ITGA10,SGCA,ITGB4,ITGB8,ITGB6,ITGA2,ITGA6,ITGA5,TPM1,TPM3,ACTB
Chorion	prion pathway(B)	0.0023	17	6	0.0005	0.0192	DNAJB6,LAMC3,LAMC2,LAMB3,LAMA3,LAMA5
Chorion	Glypican 3 network(N)	0.0077	58	11	0.0006	0.0221	DVL1,GNAS,NKD1,NFATC2,MACF1,DKK1,WNT1,WNT4,WNT6,WNT5A,WNT11
Chorion	Noncanonical Wnt signaling pathway(N)	0.0024	18	6	0.0006	0.0242	GNAS,NFATC2,WNT4,WNT6,WNT5A,WNT11
Chorion	Melanogenesis(K)	0.0136	102	15	0.0009	0.0304	HRAS,WNT10A,WNT10B,DVL1,GNAS,WNT9A,WNT7A,WNT1,WNT4,WNT6,WNT5A,WNT11,WNT16,TCF7L2,CAMK2D
Chorion	Arf6 signaling events(N)	0.0185	139	18	0.0012	0.0367	HRAS,PLAUR,GRB10,INS,NCK1,EXOC7,SORBS1,TBC1D4,DNM2,EGFR,PIP5K1C,RAPGEF1,BIN1,SFN,YWHAE,AP2A1,CLTB,CLTC
Chorion	Insulin Pathway(N)	0.0185	139	18	0.0012	0.0367	HRAS,PLAUR,GRB10,INS,NCK1,EXOC7,SORBS1,TBC1D4,DNM2,EGFR,PIP5K1C,RAPGEF1,BIN1,SFN,YWHAE,AP2A1,CLTB,CLTC
Chorion	Arf6 trafficking events(N)	0.0185	139	18	0.0012	0.0367	HRAS,PLAUR,GRB10,INS,NCK1,EXOC7,SORBS1,TBC1D4,DNM2,EGFR,PIP5K1C,RAPGEF1,BIN1,SFN,YWHAE,AP2A1,CLTB,CLTC
Chorion	Syndecan-1-mediated signaling events(N)	0.0235	177	21	0.0014	0.0415	HRAS,PLAUR,GRB10,INS,NCK1,EXOC7,SORBS1,PTK2B,TBC1D4,DNM2,EGFR,PIP5K1C,RAPGEF1,BIN1,LAMA5,SFN,YWHAE,AP2A1,CLTB,CLTC,FOS
Chorion	Alzheimer disease-presenilin pathway(P)	0.0173	130	17	0.0014	0.0414	WNT10A,WNT10B,DVL1,MMP19,MMP14,MMP12,WNT9A,WNT7A,ERN1,WNT1,WNT4,WNT6,WNT5A,WNT11,WNT16,TCF7L2,ACTB
Chorion	Regulation of actin cytoskeleton(K)	0.0286	215	24	0.0015	0.0409	HRAS,RAC3,INS,VCL,EGFR,ACTN1,PIP5K1C,CHRM5,ITGA10,BDKRB1,BCAR1,FGFR2,DIAPH1,DIAPH3,ITGB4,ITGB8,ITGB6,FN1,ITGA2,ITGA6,ITGA5,ITGAD,ACTB,F2R
Chorion	MAPK signaling pathway(K)	0.0355	267	28	0.0015	0.0411	HRAS,MAP3K4,PTPRR,IL1R2,IL1R1,CACNB1,RAC3,NTF4,FLNC,FLNB,FLNA,PPP3CC,PPP3CA,IL1B,IL1A,EGFR,RASGRF2,JUND,CACNA1G,CACNA1C,NFATC2,RAPGEF2,PLA2G2D,NTRK1,GADD45G,FGFR2,FOS,MAPK8IP3
Chorion	Glypican pathway(N)	0.0628	472	43	0.0016	0.0407	MEF2A,HRAS,MAP3K4,SERPINE1,INS,DVL1,GNAS,CSF2,NKD1,TBC1D4,PPP3CC,PPP3CA,MEF2D,XPO1,JUNB,TNFAIP3,YAP1,FOSL1,REL,NFATC2,FLT1,CEBPB,KRT19,VEGFA,MACF1,GADD45G,SFN,YWHAE,DKK1,AP2A1,WNT1,WNT4,GATA3,WNT6,WNT5A,CLTB,FOS,PRKCD,WNT11,PPP1R15A,KRT8,PTPRC,IRF7
Chorion	Signaling events activated by Hepatocyte Growth Factor Receptor (c-Met)(N)	0.0225	169	20	0.0018	0.0451	HRAS,PLAUR,GRB10,INS,NCK1,EXOC7,SORBS1,PTK2B,TBC1D4,DNM2,EGFR,PIP5K1C,RAPGEF1,BIN1,SFN,YWHAE,AP2A1,CLTB,CLTC,FOS
Chorion	Hematopoietic cell lineage(K)	0.0118	89	13	0.002	0.047	IL1R2,IL1R1,CSF2,IL11,IL1B,IL1A,CSF2RA,EPOR,CSF1R,ITGA2,ITGA6,ITGA5,GP1BB
Decidua	Proteogylcan syndecan-mediated signaling events(N)	0.0355	267	41	0	<1.00e-03	MAP3K7,AGTR1,JUP,INS,LNPEP,EXOC7,SORBS1,PTK2B,TBC1D4,RASA1,EXOC1,DNM2,TGFB1,INSR,EGFR,ACTN1,SDC1,SH2B2,RAPGEF1,BIN1,POMC,LAMA3,LAMA5,CD59,PLAU,RAB11FIP3,ADAM12,GULP1,YWHAE,AP2A1,WNT6,KALRN,WNT5A,FGFR2,FN1,ITGA5,CLTC,PRKCZ,CTNND1,CYTH3,MUC20
Decidua	Arf6 signaling events(N)	0.0185	139	26	0	<2.50e-04	AGTR1,JUP,INS,LNPEP,EXOC7,SORBS1,TBC1D4,RASA1,EXOC1,DNM2,INSR,EGFR,SDC1,SH2B2,RAPGEF1,BIN1,CD59,RAB11FIP3,GULP1,YWHAE,AP2A1,KALRN,CLTC,PRKCZ,CTNND1,CYTH3
Decidua	Insulin Pathway(N)	0.0185	139	26	0	<2.50e-04	AGTR1,JUP,INS,LNPEP,EXOC7,SORBS1,TBC1D4,RASA1,EXOC1,DNM2,INSR,EGFR,SDC1,SH2B2,RAPGEF1,BIN1,CD59,RAB11FIP3,GULP1,YWHAE,AP2A1,KALRN,CLTC,PRKCZ,CTNND1,CYTH3
Decidua	Arf6 trafficking events(N)	0.0185	139	26	0	<2.50e-04	AGTR1,JUP,INS,LNPEP,EXOC7,SORBS1,TBC1D4,RASA1,EXOC1,DNM2,INSR,EGFR,SDC1,SH2B2,RAPGEF1,BIN1,CD59,RAB11FIP3,GULP1,YWHAE,AP2A1,KALRN,CLTC,PRKCZ,CTNND1,CYTH3
Decidua	IGF1 pathway(N)	0.0199	150	27	0	<2.00e-04	AGTR1,JUP,INS,LNPEP,EXOC7,SORBS1,TBC1D4,RASA1,EXOC1,DNM2,INSR,EGFR,SDC1,SH2B2,RAPGEF1,BIN1,CD59,BCAR1,RAB11FIP3,GULP1,YWHAE,AP2A1,KALRN,CLTC,PRKCZ,CTNND1,CYTH3
Decidua	Syndecan-1-mediated signaling events(N)	0.0235	177	29	0	<1.67e-04	AGTR1,JUP,INS,LNPEP,EXOC7,SORBS1,PTK2B,TBC1D4,RASA1,EXOC1,DNM2,INSR,EGFR,SDC1,SH2B2,RAPGEF1,BIN1,LAMA5,CD59,RAB11FIP3,GULP1,YWHAE,AP2A1,KALRN,CLTC,PRKCZ,CTNND1,CYTH3,MUC20
Decidua	Signaling events activated by Hepatocyte Growth Factor Receptor (c-Met)(N)	0.0225	169	28	0	<1.43e-04	AGTR1,JUP,INS,LNPEP,EXOC7,SORBS1,PTK2B,TBC1D4,RASA1,EXOC1,DNM2,INSR,EGFR,SDC1,SH2B2,RAPGEF1,BIN1,CD59,RAB11FIP3,GULP1,YWHAE,AP2A1,KALRN,CLTC,PRKCZ,CTNND1,CYTH3,MUC20
Decidua	Adherens junction(K)	0.0098	74	16	0	0.000125	MAP3K7,PTPRF,ERBB2,PVRL4,PVRL1,PVRL3,SORBS1,LMO7,VCL,INSR,EGFR,ACTN1,SNAI1,LEF1,CTNND1,TCF7L2
Decidua	Plasma membrane estrogen receptor signaling(N)	0.0412	310	36	0	0.000333	MEF2C,MEF2A,AGTR1,JUP,INS,SLC9A1,LNPEP,EXOC7,SORBS1,TBC1D4,RASA1,EXOC1,MEF2D,DNM2,INSR,EGFR,SDC1,SH2B2,CEBPB,RAPGEF1,KRT19,BIN1,CD59,BCAR1,NOS3,RAB11FIP3,GULP1,YWHAE,AP2A1,GATA3,KALRN,CLTC,PRKCZ,CTNND1,CYTH3,KRT8
Decidua	Focal adhesion(K)	0.0266	200	26	0	0.0013	PGF,ERBB2,FLNC,FLNA,VCL,EGFR,ACTN1,VAV3,COL4A2,COL4A1,FLT1,FLT4,COL5A1,RAPGEF1,LAMC3,LAMB4,LAMA3,LAMA5,BCAR1,COL11A1,PDGFB,DIAPH1,ITGB4,FN1,ITGA5,PAK6
Decidua	Regulation of IGF Activity by IGFBP(R)	0.0023	17	7	0	0.00245	PAPPA2,IGF2,CTSL1,MMP1,PAPPA,IGFBP1,IGFBP3
Decidua	Pathways in cancer(K)	0.0435	327	34	0.0001	0.00525	PGF,SKP2,JUP,ERBB2,DVL3,CCNE1,WNT7A,TGFB1,SLC2A1,EGFR,CSF2RA,COL4A2,COL4A1,FZD10,LAMC3,LAMB4,LAMA3,LAMA5,PPARD,PDGFB,WNT3A,MMP1,WNT2,CSF3R,WNT6,WNT5A,FGFR2,CSF1R,FN1,HSP90AA1,LEF1,DAPK1,TCF7L2,TPM3
Decidua	Nectin adhesion pathway(N)	0.014	105	16	0.0001	0.00869	JUP,PVRL1,PVRL3,RASA1,KIAA1543,DNM2,VCL,ACTN1,SH2B2,RAPGEF1,BCAR1,PDGFB,DIAPH1,PLEKHA7,GRB7,CTNND1
Decidua	ECM-receptor interaction(K)	0.0112	84	14	0.0001	0.0085	SDC1,COL4A2,COL4A1,COL5A1,CD44,LAMC3,LAMB4,LAMA3,LAMA5,COL11A1,GP6,ITGB4,FN1,ITGA5
Decidua	Wnt(C)	0.0113	85	14	0.0001	0.00867	JUP,DVL3,FHL2,WNT7A,DAB2,TFAP2A,DKK1,WNT3A,WNT2,WNT5A,LEF1,CAMK2G,TCF7L2,CAMK2D
Decidua	Alzheimer disease-presenilin pathway(P)	0.0173	130	18	0.0001	0.00813	JUP,PVRL1,DVL3,MMP15,MMP12,LRP2,WNT7A,FURIN,FZD10,CD44,APBB2,WNT3A,MMP1,WNT2,WNT6,WNT5A,LEF1,TCF7L2
Decidua	regulation of pgc-1a(B)	0.0024	18	6	0.0003	0.0187	MEF2C,MEF2A,MEF2D,CAMKK2,CAMK2G,CAMK2D
Decidua	Integrin signalling pathway(P)	0.0277	208	23	0.0004	0.0208	PIK3C2B,FLNC,FLNA,COL7A1,PTK2B,VCL,ACTN1,COL17A1,COL4A2,COL4A1,COL5A1,RAPGEF1,LAMC3,LAMB4,LAMA3,LAMA5,BCAR1,COL11A1,MICALL1,ITGB4,FN1,ITGA5,ITGAD
Decidua	Integrins in angiogenesis(N)	0.0086	65	11	0.0005	0.0243	PTK2B,VCL,VAV3,PIP5K1A,SDC1,CD44,PLAU,BCAR1,CSF1R,FN1,HSP90AA1
Decidua	E-cadherin signaling in the nascent adherens junction(N)	0.0061	46	9	0.0006	0.0269	JUP,PVRL1,KIAA1543,VCL,ACTN1,RAPGEF1,DIAPH1,PLEKHA7,CTNND1
Decidua	a6b1 and a6b4 Integrin signaling(N)	0.0062	47	9	0.0007	0.0284	ERBB2,EGFR,COL17A1,LAMC3,LAMB4,LAMA3,LAMA5,YWHAE,ITGB4
Decidua	Syndecan-4-mediated signaling events(N)	0.0062	47	9	0.0007	0.0284	MAP3K7,DNM2,ACTN1,LAMA3,ADAM12,WNT6,WNT5A,FN1,ITGA5
Decidua	Stabilization and expansion of the E-cadherin adherens junction(N)	0.0029	22	6	0.0009	0.0348	KIAA1543,VCL,ACTN1,DIAPH1,PLEKHA7,CTNND1
Decidua	Amoebiasis(K)	0.014	105	14	0.001	0.0346	IL1R2,SERPINB2,TGFB1,VCL,ACTN1,COL4A2,COL4A1,COL5A1,LAMC3,LAMB4,LAMA3,LAMA5,COL11A1,FN1
Decidua	Class A/1 (Rhodopsin-like receptors)(R)	0.0243	183	20	0.0011	0.036	AGTR1,HTR1B,OPRK1,C5,DRD4,ADRA2C,XCL1,APLN,CHRM5,ADRB1,CCK,TAC3,APLNR,CGA,POMC,NPB,NPW,XCR1,NPFFR2,CXCR6

## Sheet: Amnion.Module
Module	GeneSet	RatioofProteininGeneSet	NumberofProteininGeneset	ProteinFromModule	p-value	FDR	Genes
0	Hypoxic and oxygen homeostasis regulation of HIF-1-alpha(N)	0.0106	80	11	0	<1.00e-03	GATA2,SLC2A1,SERPINE1,VEGFA,PFKFB3,AKT1,FOS,CA9,HK2,EGLN3,HIF3A
0	HIF-1-alpha transcription factor network(N)	0.0088	66	10	0	<5.00e-04	GATA2,SLC2A1,SERPINE1,VEGFA,PFKFB3,AKT1,FOS,CA9,HK2,EGLN3
0	p53 signaling pathway(K)	0.0092	69	7	0	0.000667	SERPINE1,TP53I3,CCND1,SERPINB5,TP73,PERP,IGFBP3
0	IL6-mediated signaling events(N)	0.0062	47	5	0.0001	0.0123	JUNB,TIMP1,AKT1,FOS,CEBPD
0	Coregulation of Androgen receptor activity(N)	0.008	60	5	0.0004	0.0316	AKT1,CCND1,CARM1,FHL2,SVIL
0	Fructose and mannose metabolism(K)	0.0045	34	4	0.0004	0.029	PFKFB4,PFKFB3,ALDOC,HK2
0	Regulation of IGF Activity by IGFBP(R)	0.0023	17	3	0.0007	0.0429	PAPPA,IGF2,IGFBP3
0	Glypican pathway(N)	0.0628	472	13	0.0009	0.0438	CTDSPL,GATA3,SERPINE1,JUNB,MED15,VEGFA,FOXH1,AKT1,FOS,NOD2,FOSL1,TLE1,CCND1
0	Presenilin action in Notch and Wnt signaling(N)	0.0057	43	4	0.001	0.0437	PPARD,FOS,TLE1,CCND1
0	Glypican 1 network(N)	0.058	436	12	0.0014	0.047	CTDSPL,GATA3,SERPINE1,JUNB,MED15,VEGFA,FOXH1,AKT1,FOS,NOD2,FOSL1,CCND1
0	hypoxia and p53 in the cardiovascular system(B)	0.0029	22	3	0.0015	0.0474	AKT1,FHL2,IGFBP3
0	Androgen-mediated signaling(N)	0.0166	125	6	0.0017	0.0495	AKT1,FOS,CCND1,CARM1,FHL2,SVIL
0	Regulation of cytoplasmic and nuclear SMAD2/3 signaling(N)	0.0384	289	9	0.0025	0.0497	CTDSPL,GATA3,SERPINE1,JUNB,MED15,FOXH1,FOS,FOSL1,CCND1
0	Regulation of nuclear SMAD2/3 signaling(N)	0.0384	289	9	0.0025	0.0497	CTDSPL,GATA3,SERPINE1,JUNB,MED15,FOXH1,FOS,FOSL1,CCND1
0	TGF-beta receptor signaling(N)	0.0384	289	9	0.0025	0.0497	CTDSPL,GATA3,SERPINE1,JUNB,MED15,FOXH1,FOS,FOSL1,CCND1
1	EphrinA-EPHA pathway(N)	0.0055	41	6	0	0.001	BCAR1,EFNA3,SRC,EPHA1,EPHA2,FYN
1	Alpha6Beta4Integrin(C)	0.006	45	6	0	0.0005	EGFR,PRKCD,MST1R,SRC,MET,FYN
1	IGF1 pathway(N)	0.0199	150	9	0	0.000333	BCAR1,RAPGEF1,EGFR,IRS2,PRKCD,ASAP2,SRC,INS,MET
1	Signaling events mediated by PTP1B(N)	0.0068	51	6	0	0.00025	BCAR1,EGFR,SRC,INS,PRLR,FYN
1	PDGFR-beta signaling pathway(N)	0.007	53	6	0	0.0002	PDGFB,BCAR1,GAB1,SRC,FYN,GRB7
1	ErbB signaling pathway(K)	0.0116	87	7	0	0.000167	NRG4,GAB1,SHC3,EGFR,EREG,SRC,CBLC
1	EPHA forward signaling(N)	0.0041	31	5	0	0.000143	EFNA3,SRC,EPHA1,EPHA2,FYN
1	S1P1 pathway(N)	0.0086	65	6	0	0.00025	PDGFB,BCAR1,GAB1,SRC,FYN,GRB7
1	Nectin adhesion pathway(N)	0.014	105	7	0	0.000222	PDGFB,BCAR1,GAB1,RAPGEF1,SRC,FYN,GRB7
1	Signaling events regulated by Ret tyrosine kinase(N)	0.0092	69	6	0	0.0002	BCAR1,GAB1,IRS2,DOK4,SRC,GRB7
1	EGFR1(C)	0.0198	149	8	0	0.000182	BCAR1,GAB1,EGFR,SOCS1,SRC,PTK6,CBLC,GRB7
1	Bacterial invasion of epithelial cells(K)	0.0096	72	6	0	0.0005	BCAR1,GAB1,SHC3,SRC,MET,CBLC
1	Jak-STAT signaling pathway(K)	0.0206	155	8	0	0.000462	IL28RA,SOCS1,SOCS7,IL22RA1,CTF1,LIF,CBLC,PRLR
1	Adherens junction(K)	0.0098	74	6	0	0.000429	EGFR,PTPRF,SRC,PVRL4,MET,FYN
1	Cytokine-cytokine receptor interaction(K)	0.0354	266	10	0	0.000467	PDGFB,IL28RA,TNFSF18,EGFR,CD40,IL22RA1,CTF1,LIF,MET,PRLR
1	Proteogylcan syndecan-mediated signaling events(N)	0.0355	267	10	0	0.000438	GAB1,RAPGEF1,EGFR,PRKCD,FGFR3,ASAP2,SRC,INS,MET,FYN
1	Axon guidance(K)	0.0172	129	7	0	0.000941	EFNA3,EFNA4,EPHB3,MET,EPHA1,EPHA2,FYN
1	Sphingosine 1-phosphate (S1P) pathway(N)	0.0173	130	7	0	0.000889	PDGFB,BCAR1,GAB1,PRKCD,SRC,FYN,GRB7
1	Insulin signaling pathway(K)	0.0182	137	7	0.0001	0.00116	SHC3,RAPGEF1,IRS2,PTPRF,SOCS1,INS,CBLC
1	Plasma membrane estrogen receptor signaling(N)	0.0412	310	10	0.0001	0.00125	BCAR1,RAPGEF1,EGFR,IRS2,PRKCD,ASAP2,SRC,INS,MET,FYN
1	Neurotrophic factor-mediated Trk receptor signaling(N)	0.013	98	6	0.0001	0.00143	GAB1,SHC3,RAPGEF1,PRKCD,EPB41L1,SRC
1	Focal adhesion(K)	0.0266	200	8	0.0001	0.00164	PDGFB,BCAR1,SHC3,RAPGEF1,EGFR,SRC,MET,FYN
1	Signaling by PDGF(R)	0.0085	64	5	0.0001	0.00183	PDGFB,BCAR1,RAPGEF1,SRC,GRB7
1	Signaling events activated by Hepatocyte Growth Factor Receptor (c-Met)(N)	0.0225	169	7	0.0002	0.00396	GAB1,RAPGEF1,EGFR,ASAP2,SRC,INS,MET
1	EPHA2 forward signaling(N)	0.0021	16	3	0.0002	0.00408	BCAR1,SRC,EPHA2
1	Syndecan-3-mediated signaling events(N)	0.0023	17	3	0.0003	0.00454	EGFR,SRC,FYN
1	Syndecan-1-mediated signaling events(N)	0.0235	177	7	0.0003	0.00444	GAB1,RAPGEF1,EGFR,ASAP2,SRC,INS,MET
1	Type II diabetes mellitus(K)	0.0062	47	4	0.0004	0.00579	IRS2,SOCS1,PRKCD,INS
1	Insulin Synthesis and Secretion(R)	0.0065	49	4	0.0004	0.00645	SRP9,INS,ERO1L,SEC61A2
1	Arf6 trafficking events(N)	0.0185	139	6	0.0005	0.00669	RAPGEF1,EGFR,ASAP2,SRC,INS,MET
1	Arf6 signaling events(N)	0.0185	139	6	0.0005	0.00669	RAPGEF1,EGFR,ASAP2,SRC,INS,MET
1	Insulin Pathway(N)	0.0185	139	6	0.0005	0.00669	RAPGEF1,EGFR,ASAP2,SRC,INS,MET
1	KitReceptor(C)	0.007	53	4	0.0006	0.00715	SOCS1,SRC,FYN,GRB7
1	EphrinB-EPHB pathway(N)	0.007	53	4	0.0006	0.00715	EPHB3,SRC,FYN,GRB7
1	Endocytosis(K)	0.0271	204	7	0.0006	0.00731	EGFR,FGFR3,ASAP2,SRC,SH3GLB2,MET,CBLC
1	Thromboxane A2 receptor signaling(N)	0.0072	54	4	0.0006	0.00719	EGFR,PRKCD,SRC,FYN
1	LPA receptor mediated events(N)	0.0129	97	5	0.0007	0.00735	BCAR1,GAB1,EGFR,PRKCD,SRC
1	Trk receptor signaling mediated by PI3K and PLC-gamma(N)	0.008	60	4	0.0009	0.00971	GAB1,PRKCD,EPB41L1,SRC
1	Reelin signaling pathway(N)	0.0037	28	3	0.0011	0.0108	RAPGEF1,FYN,VLDLR
1	Alpha-synuclein signaling(N)	0.004	30	3	0.0014	0.0127	PRKCD,SRC,FYN
1	Signalling by NGF(R)	0.023	173	6	0.0015	0.0132	SHC3,RAPGEF1,IRS2,PRKCD,SRC,ITPR3
1	p75(NTR)-mediated signaling(N)	0.0231	174	6	0.0015	0.0133	GAB1,SHC3,RAPGEF1,PRKCD,EPB41L1,SRC
1	Syndecan-2-mediated signaling events(N)	0.0093	70	4	0.0016	0.0137	GAB1,PRKCD,FGFR3,SRC
1	Renal cell carcinoma(K)	0.0093	70	4	0.0016	0.0137	PDGFB,GAB1,RAPGEF1,MET
1	Melanoma(K)	0.0094	71	4	0.0017	0.0141	PDGFB,FGF11,EGFR,MET
1	EPO signaling pathway(N)	0.0044	33	3	0.0018	0.0139	GAB1,RAPGEF1,IRS2
1	integrin signaling pathway(B)	0.0044	33	3	0.0018	0.0139	BCAR1,RAPGEF1,TNS1
1	Neurotrophin signaling pathway(K)	0.0168	126	5	0.0021	0.016	GAB1,SHC3,RAPGEF1,IRS2,PRKCD
1	g-secretase mediated erbb4 signaling pathway(B)	0.0013	10	2	0.0024	0.0182	NRG4,SRC
1	EPHB forward signaling(N)	0.0051	38	3	0.0026	0.0195	EPHB3,SRC,GRB7
1	nfat and hypertrophy of the heart (B)	0.0053	40	3	0.003	0.0227	ALOX15B,CTF1,LIF
1	insulin signaling pathway(B)	0.0016	12	2	0.0034	0.0254	SRC,INS
1	FGF signaling pathway(N)	0.0056	42	3	0.0035	0.0251	GAB1,FGFR3,SRC
1	Gap junction(K)	0.012	90	4	0.004	0.0288	PDGFB,EGFR,SRC,ITPR3
1	EGF receptor signaling pathway(P)	0.0121	91	4	0.0042	0.0291	GAB1,SHC3,EGFR,CBLC
1	Signaling by EGFR(R)	0.006	45	3	0.0042	0.029	GAB1,EGFR,SRC
1	Angiogenesis(P)	0.0122	92	4	0.0044	0.0294	PDGFB,EPHB3,SRC,GRB7
1	Regulation of actin cytoskeleton(K)	0.0286	215	6	0.0044	0.0289	PDGFB,BCAR1,FGF11,EGFR,FGFR3,INS
1	a6b1 and a6b4 Integrin signaling(N)	0.0062	47	3	0.0048	0.0309	EGFR,MST1R,MET
1	Cell surface interactions at the vascular wall(R)	0.0126	95	4	0.0049	0.031	SRC,GAS6,FYN,GRB7
1	GnRH signaling pathway(K)	0.0134	101	4	0.006	0.0378	EGFR,PRKCD,SRC,ITPR3
1	Endothelins(N)	0.0223	168	5	0.0071	0.0441	BCAR1,EGFR,PRKCD,SRC,INS
2	Focal adhesion(K)	0.0266	200	24	0	<3.33e-04	VCL,CHAD,COL11A1,ACTN4,ACTN1,FLNC,FLNB,FLNA,COL1A2,LAMC2,COL1A1,COL3A1,ITGB4,LAMB3,COMP,ITGB6,THBS1,THBS3,FN1,COL5A1,COL4A6,LAMA3,ITGA6,LAMA5
2	ECM-receptor interaction(K)	0.0112	84	21	0	<3.33e-04	SDC4,CHAD,COL11A1,COL1A2,LAMC2,COL1A1,COL3A1,ITGB4,LAMB3,COMP,ITGB6,AGRN,THBS1,THBS3,FN1,HSPG2,COL5A1,COL4A6,LAMA3,ITGA6,LAMA5
2	Integrin signalling pathway(P)	0.0277	208	25	0	<3.33e-04	VCL,COL11A1,ACTN4,ACTN1,FLNC,FLNB,FLNA,COL1A2,LAMC2,COL1A1,COL3A1,ITGB4,COL17A1,LAMB3,COL7A1,PTK2B,ITGB6,FN1,COL16A1,COL5A1,COL4A6,COL4A5,LAMA3,ITGA6,LAMA5
2	Amoebiasis(K)	0.014	105	14	0	<2.50e-04	VCL,COL11A1,ACTN4,ACTN1,COL1A2,LAMC2,COL1A1,COL3A1,LAMB3,FN1,COL5A1,COL4A6,LAMA3,LAMA5
2	a6b1 and a6b4 Integrin signaling(N)	0.0062	47	10	0	<2.00e-04	LAMC2,ITGB4,SFN,CD9,COL17A1,LAMB3,YWHAE,LAMA3,ITGA6,LAMA5
2	Integrin cell surface interactions(R)	0.0108	81	10	0	<1.67e-04	COL1A2,COL1A1,ITGB4,ITGB6,THBS1,FN1,FBN1,COL4A5,ITGA6,LAMA5
2	Signaling by PDGF(R)	0.0085	64	7	0	0.000143	COL1A2,COL1A1,COL3A1,THBS1,THBS3,COL5A1,COL4A5
2	Syndecan-4-mediated signaling events(N)	0.0062	47	6	0	0.000125	SDC4,ACTN1,GIPC1,THBS1,FN1,LAMA3
2	Formation of Platelet plug(R)	0.0157	118	8	0	0.000444	ACTN4,ACTN1,COL1A2,COL1A1,CD9,THBS1,THBS3,FN1
2	Small cell lung cancer(K)	0.0112	84	7	0	0.0004	LAMC2,LAMB3,FN1,COL4A6,LAMA3,ITGA6,LAMA5
2	Proteogylcan syndecan-mediated signaling events(N)	0.0355	267	11	0	0.000545	SDC4,ACTN1,GIPC1,SFN,PTK2B,THBS1,FN1,EPB41,YWHAE,LAMA3,LAMA5
2	prion pathway(B)	0.0023	17	4	0	0.0005	LAMC2,LAMB3,LAMA3,LAMA5
2	Arrhythmogenic right ventricular cardiomyopathy (ARVC)(K)	0.01	75	6	0	0.00123	ACTN4,ACTN1,ITGB4,ITGB6,LMNA,ITGA6
2	agrin in postsynaptic differentiation(B)	0.006	45	5	0	0.00114	LAMC2,LAMB3,AGRN,LAMA3,LAMA5
2	Hypertrophic cardiomyopathy (HCM)(K)	0.0112	84	6	0.0001	0.0018	ITGB4,TPM1,TPM3,ITGB6,LMNA,ITGA6
2	Dilated cardiomyopathy(K)	0.0121	91	6	0.0001	0.00206	ITGB4,TPM1,TPM3,ITGB6,LMNA,ITGA6
2	ucalpain and friends in cell spread(B)	0.002	15	3	0.0002	0.00524	ACTN4,ACTN1,SPTAN1
2	Regulation of actin cytoskeleton(K)	0.0286	215	8	0.0003	0.00583	VCL,ACTN4,ACTN1,ITGB4,ITGB6,FN1,ITGA6,MYH14
2	Alpha6Beta4Integrin(C)	0.006	45	4	0.0004	0.00842	PLEC1,ITGB4,SFN,ITGA6
2	p38 signaling mediated by MAPKAP kinases(N)	0.0028	21	3	0.0006	0.0122	SFN,YWHAE,TSC2
2	Malaria(K)	0.0068	51	4	0.0007	0.0132	SDC4,COMP,THBS1,THBS3
2	Stabilization and expansion of the E-cadherin adherens junction(N)	0.0029	22	3	0.0007	0.0128	VCL,MYO6,ACTN1
2	VEGFR3 signaling in lymphatic endothelium(N)	0.0033	25	3	0.001	0.0169	COL1A2,COL1A1,FN1
2	Muscle contraction(R)	0.0041	31	3	0.0019	0.026	TNNT3,TPM1,TPM3
2	erk and pi-3 kinase are necessary for collagen binding in corneal epithelia(B)	0.0041	31	3	0.0019	0.026	VCL,ACTN4,ACTN1
2	Endothelins(N)	0.0223	168	6	0.002	0.0263	COL1A2,COL3A1,SFN,PTK2B,YWHAE,TSC2
2	p53 signaling pathway(K)	0.0092	69	4	0.0022	0.0271	CD82,SFN,THBS1,TSC2
2	Syndecan-2-mediated signaling events(N)	0.0093	70	4	0.0023	0.0275	PTK2B,FN1,EPB41,LAMA3
2	integrin signaling pathway(B)	0.0044	33	3	0.0023	0.0268	VCL,ACTN4,ACTN1
2	Adherens junction(K)	0.0098	74	4	0.0028	0.0317	LMO7,VCL,ACTN4,ACTN1
2	regulators of bone mineralization(B)	0.0013	10	2	0.0029	0.0321	COL4A6,COL4A5
2	Pathways in cancer(K)	0.0435	327	8	0.0039	0.0434	LAMC2,TPM3,LAMB3,FN1,COL4A6,LAMA3,ITGA6,LAMA5
2	Tight junction(K)	0.0177	133	5	0.0039	0.0422	ACTN4,ACTN1,EPB41,MYH14,SPTAN1
2	TGF-beta signaling pathway(K)	0.0113	85	4	0.0045	0.0479	LTBP1,COMP,THBS1,THBS3
3	E-cadherin signaling in the nascent adherens junction(N)	0.0061	46	9	0	<1.00e-03	KIFC3,DIAPH1,CTNND1,ABI1,CDH1,MLLT4,TJP1,PLEKHA7,KIAA1543
3	Nectin adhesion pathway(N)	0.014	105	11	0	<5.00e-04	PIP5K1C,KIFC3,DIAPH1,CTNND1,ABI1,CDH1,MLLT4,TJP1,PLEKHA7,KIAA1543,DNM2
3	Stabilization and expansion of the E-cadherin adherens junction(N)	0.0029	22	6	0	<3.33e-04	KIFC3,DIAPH1,CTNND1,CDH1,PLEKHA7,KIAA1543
3	Signaling by Rho GTPases(R)	0.0168	126	8	0	<2.50e-04	RHOD,ARHGEF16,MYO9B,RHOBTB2,TRIP10,NGEF,OBSCN,SYDE1
3	Arf6 trafficking events(N)	0.0185	139	8	0	<1.43e-04	PIP5K1C,EXOC7,CTNND1,CDH1,EXOC6,TRIP10,CD59,DNM2
3	Arf6 signaling events(N)	0.0185	139	8	0	<1.43e-04	PIP5K1C,EXOC7,CTNND1,CDH1,EXOC6,TRIP10,CD59,DNM2
3	Insulin Pathway(N)	0.0185	139	8	0	<1.43e-04	PIP5K1C,EXOC7,CTNND1,CDH1,EXOC6,TRIP10,CD59,DNM2
3	IGF1 pathway(N)	0.0199	150	8	0	<1.25e-04	PIP5K1C,EXOC7,CTNND1,CDH1,EXOC6,TRIP10,CD59,DNM2
3	Signaling events activated by Hepatocyte Growth Factor Receptor (c-Met)(N)	0.0225	169	8	0	<1.11e-04	PIP5K1C,EXOC7,CTNND1,CDH1,EXOC6,TRIP10,CD59,DNM2
3	Syndecan-1-mediated signaling events(N)	0.0235	177	8	0	<1.00e-04	PIP5K1C,EXOC7,CTNND1,CDH1,EXOC6,TRIP10,CD59,DNM2
3	Tight junction(K)	0.0177	133	7	0	<9.09e-05	CLDN7,CLDN9,CLDN4,CSDA,MLLT4,TJP1,TJP2
3	Adherens junction(K)	0.0098	74	5	0.0001	0.00225	BAIAP2,CTNND1,CDH1,MLLT4,TJP1
3	Proteogylcan syndecan-mediated signaling events(N)	0.0355	267	8	0.0001	0.00354	PIP5K1C,EXOC7,CTNND1,CDH1,EXOC6,TRIP10,CD59,DNM2
3	Plasma membrane estrogen receptor signaling(N)	0.0412	310	8	0.0003	0.00793	PIP5K1C,EXOC7,CTNND1,CDH1,EXOC6,TRIP10,CD59,DNM2
3	Leukocyte transendothelial migration(K)	0.0156	117	5	0.0005	0.0123	CLDN7,CLDN9,CLDN4,CTNND1,MLLT4
3	Axon guidance(K)	0.0172	129	5	0.0007	0.0159	PLXNA3,RHOD,PLXNB1,ABLIM3,NGEF
4	IL1-mediated signaling events(N)	0.0271	204	9	0	<1.00e-03	IL1R2,TH,KRT8,IL1A,IL1RN,MEF2D,KRT19,RPS6KA4,TNFAIP3
4	TNF receptor signaling pathway(N)	0.0362	272	8	0	0.004	TH,KRT8,SREBF1,MEF2D,KRT19,KRT18,RPS6KA4,TNFAIP3
4	Signaling mediated by p38-alpha and p38-beta(N)	0.0066	50	4	0.0001	0.00967	TH,KRT8,KRT19,RPS6KA4
4	Regulation of p38-alpha and p38-beta(N)	0.0207	156	5	0.0005	0.0388	TH,KRT8,MEF2D,KRT19,RPS6KA4
4	MAPK signaling pathway(K)	0.0355	267	6	0.0008	0.0458	IL1R2,IL1A,NTF4,RPS6KA4,MAPK8IP3,DUSP7
4	IFN-gamma pathway(N)	0.0496	373	7	0.0008	0.0385	TH,KRT8,CAMK2D,DAPK1,MEF2D,KRT19,RPS6KA4
4	p38 MAPK signaling pathway(N)	0.0241	181	5	0.0009	0.0376	TH,KRT8,MEF2D,KRT19,RPS6KA4
4	Metabolism of carbohydrates(R)	0.0144	108	4	0.0011	0.0396	PFKL,PFKP,SLC16A3,PKM2
5	Receptor-ligand complexes bind G proteins(R)	0.0209	157	13	0	<1.00e-03	CXCL1,GNA15,CXCL3,DRD4,BDKRB1,CCL27,HTR1B,CCL20,CXCR7,NPB,GNAO1,ADRA1B,GNAS
5	Heterotrimeric G-protein signaling pathway-Gi alpha and Gs alpha mediated pathway(P)	0.0223	168	12	0	<5.00e-04	CLTB,ADORA2B,ADCY7,DRD4,CLTC,HTR1B,GPSM1,GPSM2,RGS3,ADRA1B,GNAS,RGS9
5	Class A/1 (Rhodopsin-like receptors)(R)	0.0243	183	12	0	<3.33e-04	CXCL1,CXCL3,EDN2,EDN1,DRD4,BDKRB1,CCL27,HTR1B,CCL20,CXCR7,NPB,ADRA1B
5	Heterotrimeric G-protein signaling pathway-Gq alpha and Go alpha mediated pathway(P)	0.0168	126	10	0	<2.50e-04	CLTB,ADORA2B,DRD4,BDKRB1,CLTC,GPSM1,GPSM2,GNAO1,RGS3,RGS9
5	ß-arrestins in gpcr desensitization(B)	0.0035	26	6	0	<2.00e-04	EDN1,CCL4,P2RY2,AP2A1,ADRA1B,GNAS
5	activation of camp-dependent protein kinase pka(B)	0.0035	26	5	0	<1.67e-04	EDN1,CCL4,P2RY2,ADRA1B,GNAS
5	role of ß-arrestins in the activation and targeting of map kinases(B)	0.0037	28	5	0	<1.43e-04	EDN1,CCL4,P2RY2,ADRA1B,GNAS
5	roles of ß arrestin dependent recruitment of src kinases in gpcr signaling(B)	0.0043	32	5	0	0.00025	EDN1,CCL4,P2RY2,ADRA1B,GNAS
5	chrebp regulation by carbohydrates and camp(B)	0.0047	35	5	0	0.000222	EDN1,CCL4,P2RY2,ADRA1B,GNAS
5	activation of csk by camp-dependent protein kinase inhibits signaling through the t cell receptor(B)	0.0056	42	5	0	0.0006	EDN1,CCL4,P2RY2,ADRA1B,GNAS
5	ion channels and their functional role in vascular endothelium(B)	0.0057	43	5	0	0.000636	EDN1,CCL4,P2RY2,ADRA1B,GNAS
5	Calcium signaling pathway(K)	0.0237	178	8	0	0.000583	GNA15,ADORA2B,ADCY7,BDKRB1,PLCD1,PTGFR,ADRA1B,GNAS
5	Neuroactive ligand-receptor interaction(K)	0.0362	272	9	0	0.000538	ADORA2B,DRD4,BDKRB1,HTR1B,P2RY6,P2RY2,PRSS3,PTGFR,ADRA1B
5	Chemokine signaling pathway(K)	0.0251	189	7	0	0.00114	CXCL1,CCL3,ADCY7,CXCL3,CCL4,CCL27,CCL20
5	Arf6 trafficking events(N)	0.0185	139	6	0.0001	0.00147	GNA15,CLTB,CLTC,AP2A1,USO1,BIN1
5	Arf6 signaling events(N)	0.0185	139	6	0.0001	0.00147	GNA15,CLTB,CLTC,AP2A1,USO1,BIN1
5	Insulin Pathway(N)	0.0185	139	6	0.0001	0.00147	GNA15,CLTB,CLTC,AP2A1,USO1,BIN1
5	IGF1 pathway(N)	0.0199	150	6	0.0001	0.00222	GNA15,CLTB,CLTC,AP2A1,USO1,BIN1
5	Arf1 pathway(N)	0.0024	18	3	0.0001	0.00211	CLTB,AP2A1,USO1
5	cystic fibrosis transmembrane conductance regulator (cftr) and beta 2 adrenergic receptor (b2ar) pathway(B)	0.0025	19	3	0.0001	0.0023	EDN1,CCL4,GNAS
5	LPA receptor mediated events(N)	0.0129	97	5	0.0001	0.00243	GNA15,ADCY7,GNAO1,ADRA1B,GNAS
5	Plasma membrane estrogen receptor signaling(N)	0.0412	310	8	0.0002	0.0025	GNA15,CLTB,CLTC,GNAO1,AP2A1,USO1,GNAS,BIN1
5	Endothelins(N)	0.0223	168	6	0.0002	0.00343	GNA15,ADCY7,EDN2,EDN1,GNAO1,GNAS
5	Signaling events activated by Hepatocyte Growth Factor Receptor (c-Met)(N)	0.0225	169	6	0.0002	0.00337	GNA15,CLTB,CLTC,AP2A1,USO1,BIN1
5	Endothelin signaling pathway(P)	0.0078	59	4	0.0003	0.0036	ADCY7,EDN2,EDN1,GNAS
5	Syndecan-1-mediated signaling events(N)	0.0235	177	6	0.0003	0.00373	GNA15,CLTB,CLTC,AP2A1,USO1,BIN1
5	corticosteroids and cardioprotection(B)	0.0033	25	3	0.0003	0.00389	EDN1,CCL4,GNAS
5	Vascular smooth muscle contraction(K)	0.0154	116	5	0.0003	0.00393	ADORA2B,ADCY7,ADRA1B,GNAS,PLA2G4B
5	Cytokine-cytokine receptor interaction(K)	0.0354	266	7	0.0004	0.00424	CXCL1,CCL3,CXCL3,CCL4,CCL27,CCL20,CXCR7
5	Proteogylcan syndecan-mediated signaling events(N)	0.0355	267	7	0.0004	0.00417	GNA15,CLTB,CLTC,AP2A1,USO1,GNAS,BIN1
5	Arf6 downstream pathway(N)	0.0039	29	3	0.0005	0.00484	CLTB,AP2A1,USO1
5	Inflammation mediated by chemokine and cytokine signaling pathway(P)	0.0169	127	5	0.0005	0.00475	GNA15,CCL27,CCL20,PLCD1,RGS3
5	g-protein signaling through tubby proteins(B)	0.0015	11	2	0.0015	0.014	EDN1,CCL4
5	activation of pkc through g-protein coupled receptors(B)	0.0015	11	2	0.0015	0.014	EDN1,CCL4
5	Signaling by EGFR(R)	0.006	45	3	0.0017	0.0149	EPS15L1,CLTC,AP2A1
5	Pancreatic secretion(K)	0.0134	101	4	0.0018	0.0161	ADCY7,PRSS3,GNAS,PLA2G4B
5	Melanogenesis(K)	0.0136	102	4	0.0019	0.0163	ADCY7,EDN1,GNAO1,GNAS
5	Chagas disease(K)	0.0138	104	4	0.002	0.0174	CCL3,GNA15,GNAO1,GNAS
5	endocytotic role of ndk phosphins and dynamin(B)	0.0017	13	2	0.0021	0.0174	AP2A1,BIN1
5	Taste transduction(K)	0.0069	52	3	0.0025	0.0206	TAS2R5,TAS1R3,GNAS
5	LPA4-mediated signaling events(N)	0.0021	16	2	0.0032	0.0266	ADCY7,GNAS
5	eicosanoid metabolism(B)	0.0027	20	2	0.0049	0.039	PTGES,PTGFR
5	Gap junction trafficking and regulation(R)	0.0027	20	2	0.0049	0.039	CLTB,CLTC
5	Long-term depression(K)	0.0093	70	3	0.0057	0.0445	GNAO1,GNAS,PLA2G4B
6	Wnt signaling pathway(K)	0.0201	151	10	0	<1.00e-03	WNT5A,WNT2,FZD8,WNT10A,PORCN,DVL1,DKK1,CSNK1E,WNT11,WNT7A
6	Basal cell carcinoma(K)	0.0073	55	7	0	<5.00e-04	WNT5A,WNT2,FZD8,WNT10A,DVL1,WNT11,WNT7A
6	Hedgehog signaling pathway(K)	0.0074	56	6	0	<3.33e-04	WNT5A,WNT2,WNT10A,CSNK1E,WNT11,WNT7A
6	Melanogenesis(K)	0.0136	102	7	0	<2.50e-04	WNT5A,WNT2,FZD8,WNT10A,DVL1,WNT11,WNT7A
6	Alzheimer disease-presenilin pathway(P)	0.0173	130	7	0	<2.00e-04	WNT5A,WNT2,FZD8,WNT10A,DVL1,WNT11,WNT7A
6	Cadherin signaling pathway(P)	0.0181	136	7	0	<1.67e-04	WNT5A,WNT2,FZD8,WNT10A,CELSR1,WNT11,WNT7A
6	Wnt(C)	0.0113	85	6	0	<1.43e-04	WNT5A,WNT2,FZD8,DKK1,CSNK1E,WNT7A
6	Wnt signaling pathway(P)	0.0425	320	8	0	0.001	WNT5A,WNT2,FZD8,WNT10A,CELSR1,CSNK1E,WNT11,WNT7A
6	Canonical Wnt signaling pathway(N)	0.0069	52	4	0.0001	0.0013	WNT5A,DVL1,DKK1,WNT11
6	Wnt signaling(N)	0.0069	52	4	0.0001	0.0013	WNT5A,DVL1,DKK1,WNT11
6	Glypican 3 network(N)	0.0077	58	4	0.0001	0.00145	WNT5A,DVL1,DKK1,WNT11
6	Pathways in cancer(K)	0.0435	327	7	0.0002	0.00433	WNT5A,WNT2,FZD8,WNT10A,DVL1,WNT11,WNT7A
6	Circadian rhythm pathway(N)	0.0019	14	2	0.0015	0.0308	NPAS2,CSNK1E
6	Noncanonical Wnt signaling pathway(N)	0.0024	18	2	0.0024	0.0489	WNT5A,WNT11
6	lissencephaly gene (lis1) in neuronal migration and development(B)	0.0025	19	2	0.0026	0.05	DCTN1,CLIP1
7	Apoptosis(R)	0.017	128	5	0	<1.00e-03	PKP1,DSG2,DSG3,DSG1,DSP
7	Arrhythmogenic right ventricular cardiomyopathy (ARVC)(K)	0.01	75	3	0.0001	0.005	DSG2,DSC2,DSP

## Sheet: Chorion.Module
Module	GeneSet	RatioofProteininGeneSet	NumberofProteininGeneset	ProteinFromModule	p-value	FDR	Genes
0	HIF-1-alpha transcription factor network(N)	0.0088	66	12	0	<1.00e-03	CITED2,GATA2,SERPINE1,SLC2A1,PFKFB3,FOS,HMOX1,ADM,CA9,HK2,EGLN3,IGFBP1
0	Hypoxic and oxygen homeostasis regulation of HIF-1-alpha(N)	0.0106	80	12	0	<5.00e-04	CITED2,GATA2,SERPINE1,SLC2A1,PFKFB3,FOS,HMOX1,ADM,CA9,HK2,EGLN3,IGFBP1
0	Regulation of IGF Activity by IGFBP(R)	0.0023	17	7	0	<3.33e-04	PAPPA,CTSL1,PAPPA2,IGF2,IGFBP1,IGFBP2,IGFBP3
0	Calcium signaling in the CD4+ TCR pathway(N)	0.0035	26	5	0	0.009	JUNB,FOS,FOSL1,CSF2,NFATC2
0	Calcineurin-regulated NFAT-dependent transcription in lymphocytes(N)	0.0061	46	6	0.0001	0.0092	GATA3,JUNB,FOS,FOSL1,CSF2,NFATC2
0	regulation of pgc-1a(B)	0.0024	18	4	0.0001	0.0145	MEF2A,PPARA,CAMKK2,MEF2D
0	Ras signaling in the CD4+ TCR pathway(N)	0.0052	39	5	0.0003	0.0175	JUNB,FOS,FOSL1,CSF2,NFATC2
0	JNK signaling in the CD4+ TCR pathway(N)	0.0052	39	5	0.0003	0.0175	JUNB,FOS,FOSL1,CSF2,NFATC2
0	Role of Calcineurin-dependent NFAT signaling in lymphocytes(N)	0.0117	88	7	0.0003	0.0168	GATA3,JUNB,FOS,FOSL1,CSF2,NFATC2,MEF2D
0	p38 MAPK signaling pathway(N)	0.0241	181	10	0.0003	0.0151	MEF2A,GATA3,JUNB,FOS,FOSL1,GADD45G,CSF2,NFATC2,CEBPB,MEF2D
0	Regulation of p38-alpha and p38-beta(N)	0.0207	156	9	0.0005	0.0212	MEF2A,GATA3,JUNB,FOS,FOSL1,CSF2,NFATC2,CEBPB,MEF2D
0	IL6-mediated signaling events(N)	0.0062	47	5	0.0006	0.0262	JUNB,TIMP1,FOS,CEBPB,CEBPD
0	IL1-mediated signaling events(N)	0.0271	204	10	0.0008	0.0302	MEF2A,GATA3,JUNB,FOS,FOSL1,CSF2,REL,NFATC2,CEBPB,MEF2D
0	Regulation of cytoplasmic and nuclear SMAD2/3 signaling(N)	0.0384	289	12	0.001	0.0318	MEF2A,GATA3,SERPINE1,JUNB,FOS,FOSL1,GADD45G,CSF2,NFATC2,CEBPB,MEF2D,IRF7
0	Regulation of nuclear SMAD2/3 signaling(N)	0.0384	289	12	0.001	0.0318	MEF2A,GATA3,SERPINE1,JUNB,FOS,FOSL1,GADD45G,CSF2,NFATC2,CEBPB,MEF2D,IRF7
0	TGF-beta receptor signaling(N)	0.0384	289	12	0.001	0.0318	MEF2A,GATA3,SERPINE1,JUNB,FOS,FOSL1,GADD45G,CSF2,NFATC2,CEBPB,MEF2D,IRF7
0	BMP receptor signaling(N)	0.0291	219	10	0.0014	0.0385	MEF2A,GATA3,JUNB,FOS,FOSL1,GADD45G,CSF2,NFATC2,CEBPB,MEF2D
1	Jak-STAT signaling pathway(K)	0.0206	155	14	0	<1.00e-03	IL15,IL11,CLCF1,CSF2RB,CSF2RA,SOCS1,SOCS7,OSM,IL20RB,LIF,STAT4,IL2RB,PRLR,EPOR
1	Cytokine-cytokine receptor interaction(K)	0.0354	266	15	0	<5.00e-04	IL15,IL11,CLCF1,CSF2RB,CSF2RA,EGFR,OSM,IL20RB,VEGFA,LIF,CSF1R,IL2RB,FLT1,PRLR,EPOR
1	IGF1 pathway(N)	0.0199	150	11	0	<3.33e-04	HRAS,BCAR1,RAPGEF1,EGFR,IRS2,PRKCD,GRB10,NCK1,SORBS1,INS,IGF1
1	Sphingosine 1-phosphate (S1P) pathway(N)	0.0173	130	10	0	<2.50e-04	HRAS,BCAR1,PRKCD,GRB10,NCK1,VEGFA,KSR1,FLT1,SPHK1,IGF1
1	Nectin adhesion pathway(N)	0.014	105	8	0	<2.00e-04	PVR,HRAS,BCAR1,RAPGEF1,GRB10,NCK1,PVRL2,SPHK1
1	integrin signaling pathway(B)	0.0044	33	5	0	0.000667	HRAS,BCAR1,RAPGEF1,LRPAP1,TNS1
1	Insulin signaling pathway(K)	0.0182	137	8	0	0.00129	HRAS,SHC3,RAPGEF1,IRS2,PTPRF,SOCS1,SORBS1,INS
1	S1P1 pathway(N)	0.0086	65	6	0	0.00113	HRAS,BCAR1,GRB10,NCK1,VEGFA,SPHK1
1	Signaling events mediated by VEGFR1 and VEGFR2(N)	0.0088	66	6	0	0.00111	HRAS,SH2D2A,GRB10,NCK1,VEGFA,FLT1
1	Signaling events regulated by Ret tyrosine kinase(N)	0.0092	69	6	0	0.0011	HRAS,BCAR1,IRS2,RET,GRB10,NCK1
1	Plasma membrane estrogen receptor signaling(N)	0.0412	310	11	0	0.00145	HRAS,BCAR1,RAPGEF1,EGFR,IRS2,PRKCD,GRB10,NCK1,SORBS1,INS,IGF1
1	Proteogylcan syndecan-mediated signaling events(N)	0.0355	267	10	0.0001	0.00208	HRAS,RAPGEF1,EGFR,PRKCD,GRB10,NCK1,ADAM12,FGFR2,SORBS1,INS
1	Signaling events mediated by PTP1B(N)	0.0068	51	5	0.0001	0.00223	BCAR1,EGFR,INS,CSF1R,PRLR
1	Neurotrophin signaling pathway(K)	0.0168	126	7	0.0001	0.00229	HRAS,SHC3,RAPGEF1,IRS2,PRKCD,NTF4,NTRK1
1	KitReceptor(C)	0.007	53	5	0.0001	0.002	HRAS,CSF2RB,SOCS1,GRB10,EPOR
1	PDGFR-beta signaling pathway(N)	0.007	53	5	0.0001	0.002	HRAS,BCAR1,GRB10,NCK1,SPHK1
1	vegf hypoxia and angiogenesis(B)	0.0039	29	4	0.0001	0.00259	HRAS,BCAR1,VEGFA,FLT1
1	Arf6 trafficking events(N)	0.0185	139	7	0.0001	0.00355	HRAS,RAPGEF1,EGFR,GRB10,NCK1,SORBS1,INS
1	Arf6 signaling events(N)	0.0185	139	7	0.0001	0.00355	HRAS,RAPGEF1,EGFR,GRB10,NCK1,SORBS1,INS
1	Insulin Pathway(N)	0.0185	139	7	0.0001	0.00355	HRAS,RAPGEF1,EGFR,GRB10,NCK1,SORBS1,INS
1	Neurotrophic factor-mediated Trk receptor signaling(N)	0.013	98	6	0.0001	0.00357	HRAS,SHC3,RAPGEF1,PRKCD,NTF4,NTRK1
1	EPO signaling pathway(N)	0.0044	33	4	0.0002	0.00364	HRAS,RAPGEF1,IRS2,EPOR
1	multiple antiapoptotic pathways from igf-1r signaling lead to bad phosphorylation(B)	0.0017	13	3	0.0002	0.00374	HRAS,EGFR,IGF1
1	EGFR1(C)	0.0198	149	7	0.0002	0.00387	HRAS,BCAR1,CEACAM1,EGFR,SOCS1,GRB10,NCK1
1	Focal adhesion(K)	0.0266	200	8	0.0002	0.00372	HRAS,BCAR1,SHC3,RAPGEF1,EGFR,VEGFA,FLT1,IGF1
1	Endocytosis(K)	0.0271	204	8	0.0002	0.00373	HRAS,EGFR,RET,FGFR2,CSF1R,IL2RB,FLT1,NTRK1
1	nfat and hypertrophy of the heart (B)	0.0053	40	4	0.0003	0.00526	HRAS,ALOX15B,LIF,IGF1
1	Adherens junction(K)	0.0098	74	5	0.0003	0.00529	EGFR,PTPRF,PVRL4,SORBS1,PVRL2
1	Signaling events activated by Hepatocyte Growth Factor Receptor (c-Met)(N)	0.0225	169	7	0.0004	0.00607	HRAS,RAPGEF1,EGFR,GRB10,NCK1,SORBS1,INS
1	Syndecan-1-mediated signaling events(N)	0.0235	177	7	0.0006	0.0075	HRAS,RAPGEF1,EGFR,GRB10,NCK1,SORBS1,INS
1	Type II diabetes mellitus(K)	0.0062	47	4	0.0006	0.00765	IRS2,SOCS1,PRKCD,INS
1	igf-1 signaling pathway(B)	0.0029	22	3	0.0008	0.00947	HRAS,EGFR,IGF1
1	Prostate cancer(K)	0.0118	89	5	0.0008	0.00918	HRAS,EGFR,FGFR2,INS,IGF1
1	Cell adhesion molecules (CAMs)(K)	0.0179	135	6	0.0008	0.00891	PVR,PTPRF,PDCD1LG2,PVRL2,PTPRC,NLGN2
1	Signaling events mediated by Stem cell factor receptor (c-Kit)(N)	0.0069	52	4	0.0009	0.00969	HRAS,SOCS1,GRB10,EPOR
1	Pathways in cancer(K)	0.0435	327	9	0.0012	0.0134	HRAS,CSF2RA,EGFR,RET,VEGFA,FGFR2,CSF1R,IGF1,NTRK1
1	VEGF signaling pathway(P)	0.0035	26	3	0.0013	0.0135	SH2D2A,VEGFA,SPHK1
1	VEGFR1 specific signals(N)	0.0036	27	3	0.0014	0.0144	NCK1,VEGFA,FLT1
1	Reelin signaling pathway(N)	0.0037	28	3	0.0016	0.0156	RAPGEF1,LRPAP1,LRP8
1	Thyroid cancer(K)	0.0039	29	3	0.0017	0.0169	HRAS,RET,NTRK1
1	Signaling by PDGF(R)	0.0085	64	4	0.0019	0.0173	HRAS,BCAR1,RAPGEF1,NCK1
1	Glioma(K)	0.0086	65	4	0.002	0.0173	HRAS,SHC3,EGFR,IGF1
1	Integrins in angiogenesis(N)	0.0086	65	4	0.002	0.0173	BCAR1,VEGFA,CSF1R,IGF1
1	Signalling by NGF(R)	0.023	173	6	0.0028	0.0229	HRAS,SHC3,RAPGEF1,IRS2,PRKCD,NTRK1
1	p75(NTR)-mediated signaling(N)	0.0231	174	6	0.0029	0.0231	HRAS,SHC3,RAPGEF1,PRKCD,NTF4,NTRK1
1	VEGF signaling pathway(K)	0.0101	76	4	0.0034	0.0269	HRAS,SH2D2A,VEGFA,SPHK1
1	il 2 signaling pathway(B)	0.0015	11	2	0.0037	0.028	HRAS,IL2RB
1	Signaling by VEGF(R)	0.0015	11	2	0.0037	0.028	VEGFA,FLT1
1	Axon guidance(K)	0.0172	129	5	0.004	0.0296	HRAS,SEMA3B,SEMA3A,NCK1,EPHA2
1	Signaling by Insulin receptor(R)	0.0052	39	3	0.004	0.0295	HRAS,IRS2,INS
1	insulin signaling pathway(B)	0.0016	12	2	0.0044	0.0316	HRAS,INS
1	Bladder cancer(K)	0.0056	42	3	0.0049	0.0345	HRAS,EGFR,VEGFA
1	Aldosterone-regulated sodium reabsorption(K)	0.0056	42	3	0.0049	0.0345	IRS2,INS,IGF1
1	trka receptor signaling pathway(B)	0.0017	13	2	0.0051	0.0343	HRAS,EGFR
1	il 3 signaling pathway(B)	0.0017	13	2	0.0051	0.0343	HRAS,CSF2RB
1	epo signaling pathway(B)	0.0017	13	2	0.0051	0.0343	HRAS,EPOR
1	ErbB signaling pathway(K)	0.0116	87	4	0.0055	0.0366	HRAS,SHC3,EGFR,NCK1
1	Signaling by EGFR(R)	0.006	45	3	0.006	0.0379	HRAS,EGFR,ADAM12
1	il-2 receptor beta chain in t cell activation(B)	0.006	45	3	0.006	0.0379	HRAS,SOCS1,IL2RB
1	Hematopoietic cell lineage(K)	0.0118	89	4	0.006	0.0376	IL11,CSF2RA,CSF1R,EPOR
1	EGF receptor signaling pathway(P)	0.0121	91	4	0.0065	0.0396	HRAS,SHC3,EGFR,STAT4
1	Ceramide signaling pathway(N)	0.0062	47	3	0.0067	0.0409	PRKCD,KSR1,IGF1
1	Angiogenesis(P)	0.0122	92	4	0.0067	0.0403	SH2D2A,NCK1,VEGFA,SPHK1
1	Insulin Synthesis and Secretion(R)	0.0065	49	3	0.0075	0.0446	SRP9,TRAM2,INS
1	the igf-1 receptor and longevity(B)	0.0021	16	2	0.0076	0.044	HRAS,IGF1
1	EPHA2 forward signaling(N)	0.0021	16	2	0.0076	0.044	BCAR1,EPHA2
1	LPA receptor mediated events(N)	0.0129	97	4	0.0081	0.0458	HRAS,BCAR1,EGFR,PRKCD
1	Regulation of IGF Activity by IGFBP(R)	0.0023	17	2	0.0086	0.0482	IGFBP6,IGF1
1	mTOR signaling pathway(K)	0.0069	52	3	0.0088	0.0489	VEGFA,INS,IGF1
2	Basal cell carcinoma(K)	0.0073	55	12	0	<1.00e-03	GLI2,WNT1,WNT4,WNT6,WNT10A,WNT10B,WNT11,WNT9A,WNT5A,WNT16,DVL1,WNT7A
2	Wnt signaling pathway(K)	0.0201	151	15	0	<5.00e-04	WNT1,WNT4,WNT6,WNT10A,WNT10B,SENP2,WNT11,WNT9A,WNT5A,WNT16,NKD1,NKD2,PORCN,DVL1,WNT7A
2	Hedgehog signaling pathway(K)	0.0074	56	11	0	<3.33e-04	GLI2,WNT1,WNT4,WNT6,WNT10A,WNT10B,WNT11,WNT9A,WNT5A,WNT16,WNT7A
2	Class A/1 (Rhodopsin-like receptors)(R)	0.0243	183	15	0	<2.50e-04	CGA,CXCR6,CCR10,XCR1,GAL,CHRM5,CXCL3,C5,BDKRB1,ADRA2C,NPW,HTR2B,XCL1,XCL2,F2R
2	Melanogenesis(K)	0.0136	102	12	0	<2.00e-04	WNT1,WNT4,WNT6,WNT10A,WNT10B,WNT11,GNAS,WNT9A,WNT5A,WNT16,DVL1,WNT7A
2	Wnt signaling(N)	0.0069	52	9	0	<1.43e-04	WNT1,WNT4,WNT6,WNT11,GNAS,WNT5A,NKD1,MACF1,DVL1
2	Canonical Wnt signaling pathway(N)	0.0069	52	9	0	<1.43e-04	WNT1,WNT4,WNT6,WNT11,GNAS,WNT5A,NKD1,MACF1,DVL1
2	Glypican 3 network(N)	0.0077	58	9	0	<1.25e-04	WNT1,WNT4,WNT6,WNT11,GNAS,WNT5A,NKD1,MACF1,DVL1
2	Receptor-ligand complexes bind G proteins(R)	0.0209	157	12	0	<1.11e-04	CGA,CXCR6,CCR10,GNG4,CHRM5,GNAS,CXCL3,C5,BDKRB1,ADRA2C,NPW,HTR2B
2	Alzheimer disease-presenilin pathway(P)	0.0173	130	11	0	<1.00e-04	WNT1,WNT4,WNT6,WNT10A,WNT10B,WNT11,WNT9A,WNT5A,WNT16,DVL1,WNT7A
2	Cadherin signaling pathway(P)	0.0181	136	10	0	<9.09e-05	WNT1,WNT4,WNT6,WNT10A,WNT10B,WNT11,WNT9A,WNT5A,WNT16,WNT7A
2	Chemokine signaling pathway(K)	0.0251	189	11	0	<8.33e-05	CXCR6,CCR10,XCR1,GNG4,CCL3,CXCL3,CCL8,CCL18,CCL13,XCL1,XCL2
2	Noncanonical Wnt signaling pathway(N)	0.0024	18	5	0	<7.69e-05	WNT4,WNT6,WNT11,GNAS,WNT5A
2	Syndecan-4-mediated signaling events(N)	0.0062	47	6	0	<7.14e-05	WNT4,WNT6,WNT11,GNAS,WNT5A,DNM2
2	Wnt signaling pathway(P)	0.0425	320	12	0	0.0002	WNT1,WNT4,WNT6,GNG4,WNT10A,WNT10B,WNT11,WNT9A,WNT5A,WNT16,NKD1,WNT7A
2	Heterotrimeric G-protein signaling pathway-Gi alpha and Gs alpha mediated pathway(P)	0.0223	168	9	0	0.000188	CLTB,CLTC,GNG4,CHRM5,GNAS,RGS11,GPSM1,ADRA2C,HTR2B
2	Heterotrimeric G-protein signaling pathway-Gq alpha and Go alpha mediated pathway(P)	0.0168	126	8	0	0.000176	CLTB,CLTC,GNG4,CHRM5,RAP1GAP,BDKRB1,RGS11,GPSM1
2	Pathways in cancer(K)	0.0435	327	12	0	0.000167	GLI2,WNT1,WNT4,WNT6,WNT10A,WNT10B,WNT11,WNT9A,WNT5A,WNT16,DVL1,WNT7A
2	Cytokine-cytokine receptor interaction(K)	0.0354	266	10	0	0.000737	CXCR6,CCR10,XCR1,CCL3,CXCL3,CCL8,CCL18,CCL13,XCL1,XCL2
2	Proteogylcan syndecan-mediated signaling events(N)	0.0355	267	10	0	0.0007	CLTB,CLTC,WNT4,WNT6,WNT11,GNAS,BIN1,WNT5A,AP2A1,DNM2
2	Wnt(C)	0.0113	85	6	0.0001	0.000952	WNT1,WNT4,SENP2,ROR2,WNT5A,WNT7A
2	Neuroactive ligand-receptor interaction(K)	0.0362	272	9	0.0003	0.00405	CGA,CHRM5,FPR3,BDKRB1,P2RY6,CNR1,ADRA2C,HTR2B,F2R
2	Gap junction trafficking and regulation(R)	0.0027	20	3	0.0005	0.00774	CLTB,CLTC,DNM2
2	segmentation clock(B)	0.0029	22	3	0.0007	0.00996	WNT1,NKD1,NKD2
2	Angiogenesis(P)	0.0122	92	5	0.0008	0.0107	WNT1,WNT10B,WNT5A,DVL1,WNT7A
2	Glypican pathway(N)	0.0628	472	11	0.001	0.0132	CLTB,WNT1,WNT4,WNT6,WNT11,GNAS,WNT5A,NKD1,MACF1,DVL1,AP2A1
2	multi-step regulation of transcription by pitx2(B)	0.0035	26	3	0.0012	0.0147	WNT1,NKD1,NKD2
2	wnt signaling pathway(B)	0.004	30	3	0.0017	0.0206	WNT1,NKD1,NKD2
2	Complement and coagulation cascades(K)	0.0092	69	4	0.0022	0.0256	C1QC,C5,BDKRB1,F2R
2	inactivation of gsk3 by akt causes accumulation of b-catenin in alveolar macrophages(B)	0.0048	36	3	0.0029	0.0336	WNT1,NKD1,NKD2
3	Focal adhesion(K)	0.0266	200	27	0	<3.33e-04	VCL,COL11A1,ACTN1,FLNC,FLNB,FLNA,LAMC3,LAMC2,TNC,ITGB4,ITGA10,LAMB4,LAMB3,ITGB8,COMP,ITGB6,THBS3,FN1,ACTB,COL4A2,ITGA2,COL4A6,COL5A1,LAMA3,ITGA6,ITGA5,LAMA5
3	ECM-receptor interaction(K)	0.0112	84	23	0	<3.33e-04	COL11A1,LAMC3,LAMC2,TNC,ITGB4,ITGA10,LAMB4,LAMB3,GP1BB,ITGB8,COMP,ITGB6,AGRN,THBS3,FN1,COL4A2,ITGA2,COL4A6,COL5A1,LAMA3,ITGA6,ITGA5,LAMA5
3	Integrin signalling pathway(P)	0.0277	208	29	0	<3.33e-04	VCL,COL11A1,ACTN1,FLNC,FLNB,FLNA,LAMC3,LAMC2,ITGB4,ITGA10,LAMB4,COL17A1,LAMB3,COL7A1,ITGB8,PTK2B,COL27A1,ITGB6,FN1,ACTB,COL4A2,ITGA2,COL4A6,COL5A1,LAMA3,ITGA6,ITGA5,LAMA5,ITGAD
3	Integrin cell surface interactions(R)	0.0108	81	14	0	<2.50e-04	LAMC3,TNC,ITGB4,ITGA10,ITGB8,ITGB6,FN1,COL4A2,FBN1,ITGA2,ITGA6,ITGA5,LAMA5,ITGAD
3	Amoebiasis(K)	0.014	105	13	0	<2.00e-04	VCL,COL11A1,ACTN1,LAMC3,LAMC2,LAMB4,LAMB3,FN1,COL4A2,COL4A6,COL5A1,LAMA3,LAMA5
3	Small cell lung cancer(K)	0.0112	84	11	0	<1.67e-04	LAMC3,LAMC2,LAMB4,LAMB3,FN1,COL4A2,ITGA2,COL4A6,LAMA3,ITGA6,LAMA5
3	a6b1 and a6b4 Integrin signaling(N)	0.0062	47	9	0	<1.43e-04	LAMC3,LAMC2,ITGB4,LAMB4,COL17A1,LAMB3,LAMA3,ITGA6,LAMA5
3	Arrhythmogenic right ventricular cardiomyopathy (ARVC)(K)	0.01	75	10	0	<1.25e-04	ACTN1,SGCA,ITGB4,ITGA10,ITGB8,ITGB6,ACTB,ITGA2,ITGA6,ITGA5
3	Hypertrophic cardiomyopathy (HCM)(K)	0.0112	84	10	0	<1.11e-04	SGCA,ITGB4,ITGA10,TPM3,ITGB8,ITGB6,ACTB,ITGA2,ITGA6,ITGA5
3	Dilated cardiomyopathy(K)	0.0121	91	10	0	<1.00e-04	SGCA,ITGB4,ITGA10,TPM3,ITGB8,ITGB6,ACTB,ITGA2,ITGA6,ITGA5
3	Regulation of actin cytoskeleton(K)	0.0286	215	12	0	<9.09e-05	VCL,ACTN1,ITGB4,ITGA10,ITGB8,ITGB6,FN1,ACTB,ITGA2,ITGA6,ITGA5,ITGAD
3	agrin in postsynaptic differentiation(B)	0.006	45	7	0	<8.33e-05	UTRN,LAMC3,LAMC2,LAMB3,AGRN,LAMA3,LAMA5
3	prion pathway(B)	0.0023	17	5	0	7.69e-05	LAMC3,LAMC2,LAMB3,LAMA3,LAMA5
3	Pathways in cancer(K)	0.0435	327	12	0	7.14e-05	LAMC3,LAMC2,TPM3,LAMB4,LAMB3,FN1,COL4A2,ITGA2,COL4A6,LAMA3,ITGA6,LAMA5
3	Syndecan-4-mediated signaling events(N)	0.0062	47	5	0	0.000333	ACTN1,TNC,FN1,LAMA3,ITGA5
3	Alpha6Beta4Integrin(C)	0.006	45	4	0.0003	0.00581	PLEC1,DST,ITGB4,ITGA6
3	Nicotinic acetylcholine receptor signaling pathway(P)	0.0066	50	4	0.0004	0.00776	MYO7B,MYO5A,MYO15A,ACTB
3	Proteogylcan syndecan-mediated signaling events(N)	0.0355	267	8	0.0005	0.00856	ACTN1,TNC,PTK2B,FN1,ITGA2,LAMA3,ITGA5,LAMA5
3	VEGFR3 signaling in lymphatic endothelium(N)	0.0033	25	3	0.0007	0.0127	FN1,ITGA2,ITGA5
3	Leukocyte transendothelial migration(K)	0.0156	117	5	0.0013	0.0205	VCL,ACTN1,THY1,PTK2B,ACTB
3	Formation of Platelet plug(R)	0.0157	118	5	0.0013	0.0205	ACTN1,GP1BB,THBS3,FN1,ITGA2
3	Syndecan-2-mediated signaling events(N)	0.0093	70	4	0.0014	0.0207	PTK2B,FN1,ITGA2,LAMA3
3	Bacterial invasion of epithelial cells(K)	0.0096	72	4	0.0016	0.0216	VCL,FN1,ACTB,ITGA5
3	regulators of bone mineralization(B)	0.0013	10	2	0.0022	0.0306	COL4A2,COL4A6
3	Cell adhesion molecules (CAMs)(K)	0.0179	135	5	0.0024	0.0318	SIGLEC1,VCAN,ITGB8,NFASC,ITGA6
3	Hematopoietic cell lineage(K)	0.0118	89	4	0.0034	0.0443	GP1BB,ITGA2,ITGA6,ITGA5
4	Caspase cascade in apoptosis(N)	0.0069	52	4	0.0001	0.028	CASP8,MADD,KRT18,SREBF1
4	Metabolism of carbohydrates(R)	0.0144	108	5	0.0001	0.017	PFKP,PKM2,PHKA1,GCKR,PC
4	Calcium signaling pathway(K)	0.0237	178	6	0.0001	0.0117	ATP2B4,PHKA1,CAMK2D,PPP3CC,PPP3CA,CACNA1C
4	TNF receptor signaling pathway(N)	0.0362	272	7	0.0001	0.011	XPO1,CASP8,MADD,KRT19,KRT18,KRT8,SREBF1
4	Long-term potentiation(K)	0.0093	70	4	0.0002	0.0144	CAMK2D,PPP3CC,PPP3CA,CACNA1C
4	TRAIL signaling pathway(N)	0.0429	323	7	0.0004	0.0193	XPO1,CASP8,MADD,KRT18,PPP3CC,PPP3CA,SREBF1
4	Alzheimer's disease(K)	0.0223	168	5	0.0007	0.027	CASP8,ERN1,PPP3CC,PPP3CA,CACNA1C
5	signal transduction through il1r(B)	0.0047	35	4	0	<1.00e-03	IL1R1,IL1RAP,IL1B,IL1A
5	Cytokine-cytokine receptor interaction(K)	0.0354	266	7	0	0.001	IL1R2,IL1R1,TNFRSF8,IL1RAP,TNFRSF18,IL1B,IL1A
5	IL1-mediated signaling events(N)	0.0271	204	6	0	0.00167	IL1R2,IL1R1,IL1RAP,IL1B,IL1A,TNFAIP3
5	Apoptosis(K)	0.0117	88	4	0.0001	0.00725	IL1R1,IL1RAP,IL1B,IL1A
5	Hematopoietic cell lineage(K)	0.0118	89	4	0.0001	0.006	IL1R2,IL1R1,IL1B,IL1A
5	NOD-like receptor signaling pathway(K)	0.0082	62	3	0.0008	0.0342	IL1B,CARD9,TNFAIP3
6	Signaling by Rho GTPases(R)	0.0168	126	8	0	<1.00e-03	MYO9B,RAC3,RHOD,ARHGEF16,RACGAP1,RASGRF2,SYDE1,CHN1
6	Axon guidance(K)	0.0172	129	6	0	<5.00e-04	ABLIM1,ABLIM2,PLXNA3,RAC3,RHOD,SEMA4C
7	TGF-beta signaling pathway(K)	0.0113	85	8	0	<1.00e-03	BMP2,NOG,GDF7,LEFTY1,INHBA,CHRD,BMP8A,ACVR1
7	TGF-beta signaling pathway(P)	0.0125	94	7	0	<5.00e-04	BMP2,BMP1,GDF7,LEFTY1,INHBA,BMP8A,ACVR1
7	Signaling by BMP(R)	0.0031	23	3	0	0.000667	BMP2,NOG,CHRDL1
7	alk in cardiac myocytes(B)	0.0033	25	3	0	0.0005	BMP2,NOG,CHRD
7	BMP receptor signaling(N)	0.0291	219	5	0	0.0008	BMP2,NOG,CHRDL1,PPP1R15A,CHRD

## Sheet: Decidua.Module
Module	GeneSet	RatioofProteininGeneSet	NumberofProteininGeneset	ProteinFromModule	p-value	FDR	Genes
0	regulation of pgc-1a(B)	0.0024	18	6	0	<1.00e-03	MEF2C,MEF2A,CAMKK2,CAMK2G,CAMK2D,MEF2D
0	control of skeletal myogenesis by hdac and calcium/calmodulin-dependent kinase (camk)(B)	0.0024	18	4	0	0.0025	MEF2C,MEF2A,GRIP1,MEF2D
0	TGFBR(C)	0.017	128	7	0.0001	0.0113	MEF2C,MEF2A,TGFB1,FOSB,CAMK2G,JUND,CAMK2D
0	Steroid hormone biosynthesis(K)	0.0074	56	5	0.0001	0.00925	CYP11A1,CYP1A1,HSD11B2,HSD17B1,CYP19A1
0	carm1 and regulation of the estrogen receptor(B)	0.0017	13	3	0.0002	0.0122	MEF2C,GRIP1,CARM1
0	fibrinolysis pathway(B)	0.0017	13	3	0.0002	0.0122	SERPINE1,SERPINB2,PLAU
0	IFN-gamma pathway(N)	0.0496	373	11	0.0002	0.012	MEF2C,MEF2A,SIN3B,SERPINE1,CTDSP1,KRT19,GADD45G,CAMK2G,CAMK2D,CEBPB,MEF2D
0	HIF-1-alpha transcription factor network(N)	0.0088	66	5	0.0002	0.0106	GATA2,SERPINE1,SLC2A1,TFRC,IGFBP1
0	Hypoxic and oxygen homeostasis regulation of HIF-1-alpha(N)	0.0106	80	5	0.0005	0.0213	GATA2,SERPINE1,SLC2A1,TFRC,IGFBP1
0	Regulation of nuclear SMAD2/3 signaling(N)	0.0384	289	9	0.0006	0.0168	MEF2C,MEF2A,SIN3B,SERPINE1,CTDSP1,KRT19,GADD45G,CEBPB,MEF2D
0	Regulation of cytoplasmic and nuclear SMAD2/3 signaling(N)	0.0384	289	9	0.0006	0.0168	MEF2C,MEF2A,SIN3B,SERPINE1,CTDSP1,KRT19,GADD45G,CEBPB,MEF2D
0	TGF-beta receptor signaling(N)	0.0384	289	9	0.0006	0.0168	MEF2C,MEF2A,SIN3B,SERPINE1,CTDSP1,KRT19,GADD45G,CEBPB,MEF2D
0	Signaling mediated by p38-alpha and p38-beta(N)	0.0066	50	4	0.0008	0.021	MEF2C,MEF2A,KRT19,CEBPB
0	role of erk5 in neuronal survival pathway(B)	0.0033	25	3	0.0012	0.0313	MEF2C,MEF2A,MEF2D
0	Signaling events mediated by HDAC Class I(N)	0.0129	97	5	0.0013	0.0315	MEF2C,GATA2,SIN3B,MEF2D,NCOR2
0	RXR and RAR heterodimerization with other nuclear receptor(N)	0.0035	26	3	0.0013	0.0321	PPARD,TGFB1,NCOR2
0	Metabolism of lipids and lipoproteins(R)	0.0141	106	5	0.0018	0.0407	ACOX3,LCAT,CYP11A1,SCARB1,CYP19A1
0	p38 mapk signaling pathway(B)	0.004	30	3	0.002	0.0417	MEF2C,MEF2A,MEF2D
0	BMP receptor signaling(N)	0.0291	219	7	0.0021	0.0418	MEF2C,MEF2A,CTDSP1,KRT19,GADD45G,CEBPB,MEF2D
0	PPAR signaling pathway(K)	0.0092	69	4	0.0026	0.0485	PPARD,ACOX3,ANGPTL4,OLR1
0	angiotensin ii mediated activation of jnk pathway via pyk2 dependent signaling(B)	0.0045	34	3	0.0029	0.0496	MEF2C,MEF2A,MEF2D
0	Glypican 1 network(N)	0.058	436	10	0.0029	0.0475	MEF2C,MEF2A,SIN3B,SERPINE1,CTDSP1,KRT19,GADD45G,CAMK2G,CEBPB,MEF2D
1	Signaling events mediated by PTP1B(N)	0.0068	51	7	0	<1.00e-03	BCAR1,TRPV6,INSR,EGFR,INS,CSF1R,PRLR
1	Type II diabetes mellitus(K)	0.0062	47	6	0	<5.00e-04	INSR,SOCS1,PKM2,PRKCZ,INS,MAFA
1	IGF1 pathway(N)	0.0199	150	9	0	<3.33e-04	BCAR1,INSR,RAPGEF1,EGFR,PRKCZ,SORBS1,INS,SH2B2,RASA1
1	Cytokine-cytokine receptor interaction(K)	0.0354	266	11	0	<2.50e-04	PDGFB,IL1RAP,CSF3R,CSF2RB,CSF2RA,EGFR,CSF1R,IL2RB,FLT1,FLT4,PRLR
1	Signaling events activated by Hepatocyte Growth Factor Receptor (c-Met)(N)	0.0225	169	9	0	<2.00e-04	INSR,RAPGEF1,EGFR,PRKCZ,SORBS1,INS,SH2B2,RASA1,MUC20
1	Syndecan-1-mediated signaling events(N)	0.0235	177	9	0	0.000167	INSR,RAPGEF1,EGFR,PRKCZ,SORBS1,INS,SH2B2,RASA1,MUC20
1	Insulin signaling pathway(K)	0.0182	137	8	0	0.000143	INSR,RAPGEF1,PTPRF,SOCS1,PRKCZ,SORBS1,INS,SH2B2
1	Arf6 trafficking events(N)	0.0185	139	8	0	0.0001	INSR,RAPGEF1,EGFR,PRKCZ,SORBS1,INS,SH2B2,RASA1
1	Arf6 signaling events(N)	0.0185	139	8	0	0.0001	INSR,RAPGEF1,EGFR,PRKCZ,SORBS1,INS,SH2B2,RASA1
1	Insulin Pathway(N)	0.0185	139	8	0	0.0001	INSR,RAPGEF1,EGFR,PRKCZ,SORBS1,INS,SH2B2,RASA1
1	Adherens junction(K)	0.0098	74	6	0	0.001	INSR,EGFR,PTPRF,ERBB2,PVRL4,SORBS1
1	Jak-STAT signaling pathway(K)	0.0206	155	8	0	0.000917	CSF3R,CSF2RB,CSF2RA,SOCS1,SOCS7,IL2RB,CISH,PRLR
1	Proteogylcan syndecan-mediated signaling events(N)	0.0355	267	10	0	0.00138	INSR,RAPGEF1,EGFR,FGFR2,PRKCZ,SORBS1,INS,SH2B2,RASA1,MUC20
1	Insulin Synthesis and Secretion(R)	0.0065	49	5	0	0.00143	RPN2,SRP9,TRAM2,INS,MAFA
1	KitReceptor(C)	0.007	53	5	0.0001	0.00144	CSF2RB,SOCS1,RASA1,CISH,GRB7
1	PDGFR-beta signaling pathway(N)	0.007	53	5	0.0001	0.00144	PDGFB,BCAR1,SH2B2,RASA1,GRB7
1	Sphingosine 1-phosphate (S1P) pathway(N)	0.0173	130	7	0.0001	0.00147	PDGFB,BCAR1,PRKCZ,SH2B2,RASA1,FLT1,GRB7
1	Signaling by VEGF(R)	0.0015	11	3	0.0001	0.00194	PGF,FLT1,FLT4
1	Signaling by PDGF(R)	0.0085	64	5	0.0001	0.00284	PDGFB,BCAR1,RAPGEF1,RASA1,GRB7
1	Focal adhesion(K)	0.0266	200	8	0.0001	0.0028	PDGFB,PGF,BCAR1,RAPGEF1,EGFR,ERBB2,FLT1,FLT4
1	EGFR1(C)	0.0198	149	7	0.0001	0.00276	BCAR1,EGFR,PIK3C2B,SOCS1,PRKCZ,RASA1,GRB7
1	S1P1 pathway(N)	0.0086	65	5	0.0002	0.00268	PDGFB,BCAR1,SH2B2,RASA1,GRB7
1	Nectin adhesion pathway(N)	0.014	105	6	0.0002	0.00274	PDGFB,BCAR1,RAPGEF1,SH2B2,RASA1,GRB7
1	Endocytosis(K)	0.0271	204	8	0.0002	0.00271	PIP5K1A,DAB2,EGFR,FGFR2,PRKCZ,CSF1R,IL2RB,FLT1
1	EPHB forward signaling(N)	0.0051	38	4	0.0002	0.00356	SYNJ1,EPHB3,RASA1,GRB7
1	Plasma membrane estrogen receptor signaling(N)	0.0412	310	9	0.0006	0.00831	BCAR1,INSR,RAPGEF1,EGFR,PRKCZ,SORBS1,INS,SH2B2,RASA1
1	Prostate cancer(K)	0.0118	89	5	0.0006	0.00874	PDGFB,EGFR,FGFR2,ERBB2,INS
1	EGF receptor signaling pathway(P)	0.0121	91	5	0.0007	0.00921	EGFR,PIK3C2B,PRKCZ,ERBB2,RASA1
1	EphrinB-EPHB pathway(N)	0.007	53	4	0.0008	0.00993	SYNJ1,EPHB3,RASA1,GRB7
1	Insulin-mediated glucose transport(N)	0.0035	26	3	0.0011	0.0131	INSR,PRKCZ,INS
1	VEGFR1 specific signals(N)	0.0036	27	3	0.0012	0.0142	PGF,RASA1,FLT1
1	Regulation of actin cytoskeleton(K)	0.0286	215	7	0.0013	0.0144	PDGFB,BCAR1,PIP5K1A,EGFR,CHRM5,FGFR2,INS
1	vegf hypoxia and angiogenesis(B)	0.0039	29	3	0.0015	0.0159	BCAR1,FLT1,FLT4
1	IL2-mediated signaling events(N)	0.0148	111	5	0.0017	0.017	SOCS1,PRKCZ,RASA1,IL2RB,CISH
1	Signaling events mediated by VEGFR1 and VEGFR2(N)	0.0088	66	4	0.0017	0.0169	PGF,RASA1,FLT1,FLT4
1	integrin signaling pathway(B)	0.0044	33	3	0.0022	0.021	BCAR1,RAPGEF1,TNS1
1	Axon guidance(K)	0.0172	129	5	0.0032	0.0311	SEMA3F,SEMA3B,EPHB3,RASA1,EPHA1
1	Pathways in cancer(K)	0.0435	327	8	0.0035	0.0333	PDGFB,PGF,CSF3R,CSF2RA,EGFR,FGFR2,ERBB2,CSF1R
1	Insulin/IGF pathway-mitogen activated protein kinase kinase/MAP kinase cascade(P)	0.0016	12	2	0.004	0.0371	INSR,RASA1
1	Bladder cancer(K)	0.0056	42	3	0.0043	0.0397	PGF,EGFR,ERBB2
2	Arf6 trafficking events(N)	0.0185	139	14	0	<3.33e-04	CLTC,LNPEP,RAB11FIP3,BIN1,KALRN,EXOC7,GULP1,CTNND1,CYTH3,TBC1D4,EXOC1,AP2A1,CD59,DNM2
2	Arf6 signaling events(N)	0.0185	139	14	0	<3.33e-04	CLTC,LNPEP,RAB11FIP3,BIN1,KALRN,EXOC7,GULP1,CTNND1,CYTH3,TBC1D4,EXOC1,AP2A1,CD59,DNM2
2	Insulin Pathway(N)	0.0185	139	14	0	<3.33e-04	CLTC,LNPEP,RAB11FIP3,BIN1,KALRN,EXOC7,GULP1,CTNND1,CYTH3,TBC1D4,EXOC1,AP2A1,CD59,DNM2
2	IGF1 pathway(N)	0.0199	150	14	0	<2.50e-04	CLTC,LNPEP,RAB11FIP3,BIN1,KALRN,EXOC7,GULP1,CTNND1,CYTH3,TBC1D4,EXOC1,AP2A1,CD59,DNM2
2	Signaling events activated by Hepatocyte Growth Factor Receptor (c-Met)(N)	0.0225	169	14	0	<2.00e-04	CLTC,LNPEP,RAB11FIP3,BIN1,KALRN,EXOC7,GULP1,CTNND1,CYTH3,TBC1D4,EXOC1,AP2A1,CD59,DNM2
2	Syndecan-1-mediated signaling events(N)	0.0235	177	14	0	<1.67e-04	CLTC,LNPEP,RAB11FIP3,BIN1,KALRN,EXOC7,GULP1,CTNND1,CYTH3,TBC1D4,EXOC1,AP2A1,CD59,DNM2
2	Signaling by Rho GTPases(R)	0.0168	126	12	0	<1.43e-04	ARHGAP17,RHOV,RHOD,DEPDC1B,ARHGAP8,ARHGEF16,OPHN1,KALRN,PLEKHG5,RHOBTB1,VAV3,SYDE1
2	Proteogylcan syndecan-mediated signaling events(N)	0.0355	267	14	0	<1.25e-04	CLTC,LNPEP,RAB11FIP3,BIN1,KALRN,EXOC7,GULP1,CTNND1,CYTH3,TBC1D4,EXOC1,AP2A1,CD59,DNM2
2	Plasma membrane estrogen receptor signaling(N)	0.0412	310	14	0	<1.11e-04	CLTC,LNPEP,RAB11FIP3,BIN1,KALRN,EXOC7,GULP1,CTNND1,CYTH3,TBC1D4,EXOC1,AP2A1,CD59,DNM2
2	Tight junction(K)	0.0177	133	9	0	0.0001	CLDN7,CLDN9,CLDN4,SYMPK,CSDA,EPB41L3,RAB3B,CLDN19,CLDN11
2	Stabilization and expansion of the E-cadherin adherens junction(N)	0.0029	22	4	0	0.000818	DIAPH1,CTNND1,PLEKHA7,KIAA1543
2	Leukocyte transendothelial migration(K)	0.0156	117	7	0	0.001	CLDN7,CLDN9,CLDN4,CLDN19,CTNND1,CLDN11,VAV3
2	Axon guidance(K)	0.0172	129	7	0	0.00146	PLXNA3,PLXNA1,RHOD,PLXNB2,SEMA4C,ABLIM1,SEMA6A
2	E-cadherin signaling in the nascent adherens junction(N)	0.0061	46	4	0.0004	0.011	DIAPH1,CTNND1,PLEKHA7,KIAA1543
2	Endocytosis(K)	0.0271	204	7	0.0008	0.0197	CLTC,DNAJC6,ADRB1,RAB11FIP3,SH3GLB2,AP2A1,DNM2
2	Nectin adhesion pathway(N)	0.014	105	5	0.0011	0.0259	DIAPH1,CTNND1,PLEKHA7,KIAA1543,DNM2
2	Arf6 downstream pathway(N)	0.0039	29	3	0.0014	0.0292	RAB11FIP3,KALRN,AP2A1
3	G2/M Transition(R)	0.011	83	6	0	0.001	CEP78,PKMYT1,CEP290,HSP90AA1,DCTN1,YWHAE
3	TNF receptor signaling pathway(N)	0.0362	272	9	0	0.0015	LRDD,MAP3K7,GATA3,MAP2K7,NRK,MAP3K7IP2,KRT8,YWHAE,SLC9A1
3	Cell cycle(K)	0.017	128	6	0.0001	0.00867	PKMYT1,CCNE1,SKP2,MCM2,YWHAE,CDKN1C
3	cdk regulation of dna replication(B)	0.0024	18	3	0.0001	0.0105	CDT1,CCNE1,MCM2
3	BMP receptor signaling(N)	0.0291	219	7	0.0002	0.0112	MAP3K7,GATA3,MAP3K7IP2,KRT8,SMAD6,YWHAE,SLC9A1
3	p38 MAPK signaling pathway(N)	0.0241	181	6	0.0005	0.0262	MAP3K7,GATA3,MAP3K7IP2,KRT8,YWHAE,SLC9A1
3	IL1-mediated signaling events(N)	0.0271	204	6	0.0009	0.0404	MAP3K7,GATA3,MAP3K7IP2,KRT8,YWHAE,SLC9A1
3	toll-like receptor pathway(B)	0.0045	34	3	0.0009	0.036	TLR3,MAP3K7,MAP3K7IP2
3	IFN-gamma pathway(N)	0.0496	373	8	0.0009	0.0326	FOXO4,MAP3K7,GATA3,DAPK1,MAP3K7IP2,KRT8,YWHAE,SLC9A1
3	Regulation of cytoplasmic and nuclear SMAD2/3 signaling(N)	0.0384	289	7	0.001	0.0261	FOXO4,MAP3K7,GATA3,MAP3K7IP2,KRT8,YWHAE,SLC9A1
3	Regulation of nuclear SMAD2/3 signaling(N)	0.0384	289	7	0.001	0.0261	FOXO4,MAP3K7,GATA3,MAP3K7IP2,KRT8,YWHAE,SLC9A1
3	TGF-beta receptor signaling(N)	0.0384	289	7	0.001	0.0261	FOXO4,MAP3K7,GATA3,MAP3K7IP2,KRT8,YWHAE,SLC9A1
3	FOXM1 transcription factor network(N)	0.0051	38	3	0.0013	0.0304	CCNE1,SKP2,FOXM1
3	Metabolism of nitric oxide(R)	0.0015	11	2	0.0018	0.0409	NOS3,HSP90AA1
3	Signaling events mediated by HDAC Class I(N)	0.0129	97	4	0.0021	0.0457	FOXO4,ACSS1,HSP90AA1,YWHAE
3	FoxO family signaling(N)	0.0061	46	3	0.0022	0.0454	FOXO4,SKP2,YWHAE
3	G1/S Transition(R)	0.0133	100	4	0.0023	0.0465	CDT1,CCNE1,SKP2,MCM2
3	Glypican 1 network(N)	0.058	436	8	0.0025	0.049	FOXO4,MAP3K7,GATA3,HSP90AA1,MAP3K7IP2,KRT8,YWHAE,SLC9A1
3	S Phase(R)	0.0137	103	4	0.0026	0.0474	CDT1,CCNE1,SKP2,MCM2
3	Signaling mediated by p38-alpha and p38-beta(N)	0.0066	50	3	0.0028	0.0487	KRT8,YWHAE,SLC9A1
4	Basal cell carcinoma(K)	0.0073	55	9	0	<1.00e-03	WNT3A,WNT2,WNT6,LEF1,WNT5A,TCF7L2,DVL3,FZD10,WNT7A
4	Wnt(C)	0.0113	85	9	0	<5.00e-04	WNT3A,WNT2,LEF1,WNT5A,FHL2,TCF7L2,DVL3,DKK1,WNT7A
4	Cadherin signaling pathway(P)	0.0181	136	10	0	<3.33e-04	WNT3A,WNT2,PCDH1,WNT6,CDH24,WNT5A,FAT2,SVEP1,FZD10,WNT7A
4	Wnt signaling pathway(P)	0.0425	320	13	0	<2.50e-04	WNT3A,WNT2,PCDH1,WNT6,CDH24,LEF1,WNT5A,TCF7L2,FAT2,SVEP1,FRZB,FZD10,WNT7A
4	Melanogenesis(K)	0.0136	102	9	0	<2.00e-04	WNT3A,WNT2,WNT6,LEF1,WNT5A,TCF7L2,DVL3,FZD10,WNT7A
4	Wnt signaling pathway(K)	0.0201	151	10	0	<1.67e-04	WNT3A,WNT2,WNT6,LEF1,WNT5A,TCF7L2,DVL3,FZD10,DKK1,WNT7A
4	Alzheimer disease-presenilin pathway(P)	0.0173	130	9	0	<1.43e-04	WNT3A,WNT2,WNT6,LEF1,WNT5A,TCF7L2,DVL3,FZD10,WNT7A
4	Hedgehog signaling pathway(K)	0.0074	56	6	0	<1.25e-04	WNT3A,WNT2,WNT6,WNT5A,BMP7,WNT7A
4	TGF-beta signaling pathway(P)	0.0125	94	6	0	<1.11e-04	ACVRL1,INHBA,ACVR2B,BMP1,SMURF2,BMP7
4	Pathways in cancer(K)	0.0435	327	9	0	<1.00e-04	WNT3A,WNT2,WNT6,LEF1,WNT5A,TCF7L2,DVL3,FZD10,WNT7A
4	TGF-beta signaling pathway(K)	0.0113	85	5	0	0.000455	NOG,INHBA,ACVR2B,SMURF2,BMP7
4	Canonical Wnt signaling pathway(N)	0.0069	52	4	0.0001	0.00146	WNT6,LEF1,WNT5A,DKK1
4	Wnt signaling(N)	0.0069	52	4	0.0001	0.00146	WNT6,LEF1,WNT5A,DKK1
4	Glypican 3 network(N)	0.0077	58	4	0.0001	0.00207	WNT6,LEF1,WNT5A,DKK1
4	Signaling by BMP(R)	0.0031	23	3	0.0001	0.00233	NOG,ACVR2B,SMURF2
4	Angiogenesis(P)	0.0122	92	4	0.0005	0.00813	WNT5A,TCF7L2,FRZB,WNT7A
4	Noncanonical Wnt signaling pathway(N)	0.0024	18	2	0.0024	0.0466	WNT6,WNT5A
5	ECM-receptor interaction(K)	0.0112	84	14	0	<5.00e-04	GP6,CD44,COL11A1,SDC1,LAMC3,ITGB4,LAMB4,FN1,COL4A2,COL4A1,COL5A1,LAMA3,LAMA5,ITGA5
5	Integrin signalling pathway(P)	0.0277	208	20	0	<5.00e-04	VCL,COL11A1,ACTN1,FLNC,FLNA,LAMC3,ITGB4,LAMB4,COL17A1,COL7A1,PTK2B,FN1,COL4A2,COL4A1,COL5A1,MICALL1,LAMA3,LAMA5,ITGA5,ITGAD
5	Focal adhesion(K)	0.0266	200	16	0	<3.33e-04	VCL,PAK6,COL11A1,ACTN1,FLNC,FLNA,LAMC3,ITGB4,LAMB4,FN1,COL4A2,COL4A1,COL5A1,LAMA3,LAMA5,ITGA5
5	Amoebiasis(K)	0.014	105	11	0	<2.50e-04	VCL,COL11A1,ACTN1,LAMC3,LAMB4,FN1,COL4A2,COL4A1,COL5A1,LAMA3,LAMA5
5	Integrin cell surface interactions(R)	0.0108	81	9	0	<2.00e-04	LAMC3,ITGB4,FN1,COL4A2,COL4A1,FBN1,LAMA5,ITGA5,ITGAD
5	a6b1 and a6b4 Integrin signaling(N)	0.0062	47	6	0	<1.67e-04	LAMC3,ITGB4,LAMB4,COL17A1,LAMA3,LAMA5
5	Small cell lung cancer(K)	0.0112	84	7	0	<1.43e-04	LAMC3,LAMB4,FN1,COL4A2,COL4A1,LAMA3,LAMA5
5	Regulation of actin cytoskeleton(K)	0.0286	215	8	0	0.000625	VCL,PAK6,LIMK2,ACTN1,ITGB4,FN1,ITGA5,ITGAD
5	Integrins in angiogenesis(N)	0.0086	65	5	0	0.000667	VCL,CD44,SDC1,PTK2B,FN1
5	Adherens junction(K)	0.0098	74	5	0	0.0011	LMO7,VCL,ACTN1,PVRL1,PVRL3
5	Proteogylcan syndecan-mediated signaling events(N)	0.0355	267	8	0.0001	0.00145	ACTN1,JUP,SDC1,PTK2B,FN1,LAMA3,LAMA5,ITGA5
5	agrin in postsynaptic differentiation(B)	0.006	45	4	0.0001	0.00208	PAK6,LAMC3,LAMA3,LAMA5
5	prion pathway(B)	0.0023	17	3	0.0001	0.00192	LAMC3,LAMA3,LAMA5
5	E-cadherin signaling in the nascent adherens junction(N)	0.0061	46	4	0.0001	0.00179	VCL,ACTN1,JUP,PVRL1
5	Syndecan-4-mediated signaling events(N)	0.0062	47	4	0.0001	0.0018	ACTN1,FN1,LAMA3,ITGA5
5	Nectin adhesion pathway(N)	0.014	105	5	0.0002	0.00363	VCL,ACTN1,JUP,PVRL1,PVRL3
5	Pathways in cancer(K)	0.0435	327	8	0.0003	0.00459	JUP,LAMC3,LAMB4,FN1,COL4A2,COL4A1,LAMA3,LAMA5
5	Alzheimer disease-presenilin pathway(P)	0.0173	130	5	0.0006	0.00861	CD44,MMP15,MMP12,JUP,PVRL1
5	Arrhythmogenic right ventricular cardiomyopathy (ARVC)(K)	0.01	75	4	0.0007	0.00932	ACTN1,JUP,ITGB4,ITGA5
5	regulators of bone mineralization(B)	0.0013	10	2	0.0013	0.0197	COL4A2,COL4A1
5	Cell surface interactions at the vascular wall(R)	0.0126	95	4	0.0016	0.0237	GP6,ESAM,FN1,ITGA5
5	Alpha6Beta4Integrin(C)	0.006	45	3	0.0018	0.0253	PLEC1,DST,ITGB4
6	Regulation of IGF Activity by IGFBP(R)	0.0023	17	6	0	<1.00e-03	MMP1,CTSL1,PAPPA,IGF2,PAPPA2,IGFBP3
6	Lysosome(K)	0.0161	121	5	0	0.003	GM2A,HEXB,CTSL1,ARSA,CTSC
7	lissencephaly gene (lis1) in neuronal migration and development(B)	0.0025	19	2	0.0004	0.0485	DNAH1,CLIP1
8	Class A/1 (Rhodopsin-like receptors)(R)	0.0243	183	13	0	<5.00e-04	NPB,OPRK1,C5,DRD4,POMC,APLNR,HTR1B,NPW,CXCR6,ADRA2C,XCR1,XCL1,APLN
8	Receptor-ligand complexes bind G proteins(R)	0.0209	157	12	0	<5.00e-04	NPB,OPRK1,C5,DRD4,POMC,GNGT1,APLNR,HTR1B,NPW,CXCR6,ADRA2C,APLN
8	Neuroactive ligand-receptor interaction(K)	0.0362	272	6	0	0.002	OPRK1,DRD4,APLNR,HTR1B,P2RY2,ADRA2C
8	Heterotrimeric G-protein signaling pathway-Gi alpha and Gs alpha mediated pathway(P)	0.0223	168	5	0	0.0015	OPRK1,DRD4,GNGT1,HTR1B,ADRA2C
9	Muscle contraction(R)	0.0041	31	3	0	0.003	TPM1,TPM3,NEB

## Sheet: Intersect.Module
Module	GeneSet	RatioofProteininGeneSet	NumberofProteininGeneset	ProteinFromModule	p-value	FDR	Genes
1	Regulation of IGF Activity by IGFBP(R)	0.0023	17	3	0	0.001	IGF2,PAPPA,IGFBP3
1	Wnt(C)	0.0113	85	4	0.0001	0.0045	WNT5A,DKK1,TFAP2A,WNT7A
2	Integrin signalling pathway(P)	0.0277	208	13	0	<1.00e-03	BCAR1,ITGB4,ACTN1,FLNC,COL5A1,FLNA,VCL,COL17A1,LAMA3,COL7A1,PTK2B,LAMA5,FN1
2	Focal adhesion(K)	0.0266	200	10	0	<5.00e-04	BCAR1,ITGB4,ACTN1,FLNC,COL5A1,FLNA,VCL,LAMA3,LAMA5,FN1
2	Amoebiasis(K)	0.014	105	6	0	<3.33e-04	ACTN1,COL5A1,VCL,LAMA3,LAMA5,FN1
2	erk and pi-3 kinase are necessary for collagen binding in corneal epithelia(B)	0.0041	31	4	0	<2.50e-04	BCAR1,ACTN1,VCL,TNS1
2	integrin signaling pathway(B)	0.0044	33	4	0	<2.00e-04	BCAR1,ACTN1,VCL,TNS1
2	ECM-receptor interaction(K)	0.0112	84	5	0	<1.67e-04	ITGB4,COL5A1,LAMA3,LAMA5,FN1
2	a6b1 and a6b4 Integrin signaling(N)	0.0062	47	4	0	0.000143	ITGB4,COL17A1,LAMA3,LAMA5
2	Integrins in angiogenesis(N)	0.0086	65	4	0	0.00075	BCAR1,VCL,PTK2B,FN1
2	Adherens junction(K)	0.0098	74	4	0	0.000889	PTPRF,ACTN1,VCL,PVRL4
2	Integrin cell surface interactions(R)	0.0108	81	4	0	0.0012	BCAR1,ITGB4,LAMA5,FN1
2	Regulation of actin cytoskeleton(K)	0.0286	215	5	0.0001	0.00264	BCAR1,ITGB4,ACTN1,VCL,FN1
2	Leukocyte transendothelial migration(K)	0.0156	117	4	0.0002	0.00308	BCAR1,ACTN1,VCL,PTK2B
2	Syndecan-4-mediated signaling events(N)	0.0062	47	3	0.0002	0.00323	ACTN1,LAMA3,FN1
2	Proteogylcan syndecan-mediated signaling events(N)	0.0355	267	5	0.0003	0.00543	ACTN1,LAMA3,PTK2B,LAMA5,FN1
2	Syndecan-2-mediated signaling events(N)	0.0093	70	3	0.0006	0.0102	LAMA3,PTK2B,FN1
2	Bacterial invasion of epithelial cells(K)	0.0096	72	3	0.0006	0.0101	BCAR1,VCL,FN1
2	prion pathway(B)	0.0023	17	2	0.0008	0.0121	LAMA3,LAMA5
2	Further platelet releasate(R)	0.0024	18	2	0.0009	0.0122	FLNA,VCL
2	Small cell lung cancer(K)	0.0112	84	3	0.001	0.0139	LAMA3,LAMA5,FN1
2	Stabilization and expansion of the E-cadherin adherens junction(N)	0.0029	22	2	0.0013	0.0164	ACTN1,VCL
2	Nectin adhesion pathway(N)	0.014	105	3	0.0019	0.0239	BCAR1,ACTN1,VCL
2	Osteopontin-mediated events(N)	0.0039	29	2	0.0022	0.0256	BCAR1,PTK2B
2	Formation of Platelet plug(R)	0.0157	118	3	0.0026	0.0288	BCAR1,ACTN1,FN1
2	Alpha6Beta4Integrin(C)	0.006	45	2	0.0051	0.0437	ITGB4,DST
2	agrin in postsynaptic differentiation(B)	0.006	45	2	0.0051	0.0437	LAMA3,LAMA5
2	E-cadherin signaling in the nascent adherens junction(N)	0.0061	46	2	0.0054	0.0435	ACTN1,VCL
