# Supplementary material for: Transcriptome landscape of the human placenta
Source: BMC Genomics. 2012 Mar 27;13:115. doi: 10.1186/1471-2164-13-115 (PMC3368734; doi:10.1186/1471-2164-13-115)
Supplement: Additional file 3 — Table S4 FPKM expression levels in all tissues for the novel TARs identified from the placental tissues. [file 1471-2164-13-115-S3.XLS]

## Sheet: novel TARs  from Amnion
gene	exonlength	Amnion	Chorion	Decidua	adipose	adrenal	brain	breast	colon	heart	kidney	liver	lung	LymphNode	ovary	prostate	SkeletalMuscle	testes	thyroid	WhiteBloodCells	chr	exonstart(0 based)	exonend (1 based)
NovelTAR_2127	1652	21.1442	0.462993	0.0443719	0.0217692	0	0	0.0979846	0.0390528	0	0.0103629	0	0.0404514	0	0	1.79657	0	0.00962179	0.0786238	0.282896	10	3985117,3988120,3990700,	3985406,3988545,3991638,
NovelTAR_2122	1160	1.37185	0.339103	0.0210639	0.0155012	0.0955847	0.431827	0.0155048	0.0834249	0.361115	0.236132	0	0.0576084	0.250262	0.443492	0.870717	0	0.274055	0.69982	0	10	3108042,3108264,3108944,	3108262,3108582,3109566,
NovelTAR_2693	161	9.55469	11.9446	13.3553	3.46225	7.34597	10.6213	4.80361	3.60644	9.66392	8.08127	6.12159	6.74483	11.5612	4.63841	7.04561	14.6095	7.89824	7.8658	5.90562	17	4848534,4863059,	4848543,4863211,
NovelTAR_9314	327	0.973303	0	0.224166	0	0	0	0	0	0	0	0	0	0	0	0	0	0	0.0496508	0	3	14439705,14440643,	14440009,14440666,
NovelTAR_9640	449	2.06746	0	0.054419	0.320381	0.082315	1.76963	0.360513	0.682511	0.0999587	2.74523	0.418104	0.18604	0.494425	1.36753	3.0801	0	0.53102	0.0723199	0	3	74313372,74315627,	74313648,74315800,
NovelTAR_11464	150	0.53045	0	0	0	0	0	0	0	0	0	0	0	0	0	0	0	0	0	0	1	43537141,43551582,	43537270,43551603,
NovelTAR_11465	507	1.30782	0	0.144581	0	0	0	0	0	0	0	0	0	0	0	0	0	0	0	0	1	43553607,43557565,43601396,43602992,	43553706,43557737,43601544,43603080,
NovelTAR_527	348	3.96313	7.97519	8.07449	1.08508	2.071	2.33286	1.8089	1.76119	3.99806	4.1815	1.48349	6.96102	7.11528	2.76586	5.49221	1.87507	6.39462	1.49295	11.3919	13	25914102,25930130,	25914437,25930143,
NovelTAR_11649	229	0.810732	0	0.426797	0	0	0	0	0	0	0	0	0	0	0	0	0	0	0	0	1	91981965,91984089,	91982068,91984215,
NovelTAR_54	2619	5.34703	2.00259	3.63853	3.06212	2.87885	6.8855	3.15212	1.16394	1.54803	4.7587	1.83977	11.1887	3.63181	3.00982	3.80909	1.5007	3.11956	3.76914	3.2243	X	15337577,15337956,15342782,	15337951,15339890,15343093,
NovelTAR_5548	849	17.5255	24.5045	6.44669	4.76538	4.37505	1.97349	5.99521	4.36941	24.0531	5.68635	1.253	4.68331	6.65769	1.73966	10.6338	48.2418	3.72573	5.04859	7.36484	19	49471354,49472473,	49471808,49472868,
NovelTAR_5018	222	6.80983	5.61098	3.41197	2.18692	0.998903	3.89034	3.32167	2.61548	1.14562	1.38807	0.352344	2.70915	2.53842	2.99012	2.79981	0.615202	1.5752	2.41343	0	19	5215451,5219951,	5215459,5220165,
NovelTAR_5541	155	1.71113	4.22967	0.788197	0	0	0.334318	0	0.208114	0	1.65673	0.100929	0.107783	0.661032	0.214131	0.501256	0.0979031	0	0.837978	0	19	49316283,49316922,	49316373,49316987,
NovelTAR_3755	634	147.714	154.041	13.2962	5.1902	32.0626	7.51952	10.468	4.19756	10.7838	21.5479	236.215	62.3461	21.7903	1.36112	14.4115	52.7534	1.85528	14.8273	4.65159	16	56642767,56718010,	56643315,56718096,
NovelTAR_11257	202	13.5239	8.97932	6.53189	0.712133	1.28077	1.79572	0.712302	0.958148	1.11093	5.67826	10.2229	1.48869	1.85984	1.39662	5.61556	1.05173	0.786891	1.12525	1.67536	1	24123523,24130925,	24123635,24131015,
NovelTAR_9459	97	41.2876	11.9404	5.54176	0	0.190512	0	0	0.166276	0.154232	0	0	0.688925	0	0	0	0	0	0.16738	0	3	48603699,48603942,	48603742,48603996,
NovelTAR_8855	81	0	0	0.301656	0	0	1.27949	0	0	0	0	0	0	0	0	0	0	0	0	0	4	53457514,53463706,	53457538,53463763,
NovelTAR_12906	2069	9.84499	8.80891	0.779435	0.269416	0.473381	0.00834852	0.512881	0.58466	0.159077	0.0827431	0.0302447	0.759016	0.751076	1.01865	0.262863	0.0880134	0.576192	0.086319	0	9	137690253,137690493,	137690409,137692406,
NovelTAR_5955	370	0.501777	0.0590629	0	0	0	0	0	0	0	0	0.126844	0	0	0	0	0.0410135	0	0	0.26133	22	20296818,20300403,	20296903,20300688,
NovelTAR_4577	284	0.373556	0.230844	0.430178	0.189944	0.390416	0.851491	0.823285	0	0.0526778	0.663081	0.661017	0	0	0.46747	0.164144	0.961795	0.055969	0.571684	0	14	45759198,45759447,	45759367,45759562,
NovelTAR_4680	208	0.63756	0.630383	0.939774	0.259346	0	0	0	0.232627	0	0.576138	0	0.240958	0.328397	0	0.0747064	0	0	0.468341	0.154955	14	65746973,65747339,65747411,	65747035,65747401,65747495,
NovelTAR_9937	1959	5.83522	0.223106	0.049891	0	0	0.0264519	0.0367241	0.123498	0.0992784	0.104867	0.0638859	0	0.0784533	0	0	0	0.0730254	0	0.682784	3	177715079,177717093,177766714,177767842,177783609,	177715303,177717200,177766805,177767894,177785094,
NovelTAR_3506	295	1.3486	4.07434	8.77972	0.914306	1.75401	1.69803	0.548714	0.437392	0.608562	0.580323	0.212123	2.8316	2.43125	0.506294	0.84279	0.360084	1.34705	1.10073	13.6024	16	4411993,4412619,	4412168,4412739,
NovelTAR_299	270	2.45579	4.61347	7.69222	5.12802	3.55905	1.85526	2.9976	4.00234	1.93932	10.8424	3.01293	7.67259	5.88196	3.50343	3.97106	1.06787	4.41533	1.74385	7.52049	X	100655653,100656614,	100655740,100656797,
NovelTAR_1643	1354	64.132	35.8303	39.322	14.0371	10.086	4.69461	7.05344	6.00364	8.41942	17.0057	4.06699	22.049	13.6462	3.08862	8.32033	7.75561	3.94445	4.49663	0.749827	11	33725309,33738918,	33726564,33739017,
NovelTAR_11409	327	1.54106	12.0293	238.662	1.04479	0.282564	0.158469	0.440015	0.197294	0.320255	0.15706	0.287047	8.32767	2.24556	0.355249	0.617756	0.324847	0.194437	0.148952	71.8044	1	36939364,36940979,	36939396,36941274,
NovelTAR_1488	300	3.27111	0.145688	0.407235	0	0.061599	0	0	0	0.249341	0.0570651	0	0.779634	0	0	0	0	0	0	0	11	556491,557263,	556567,557487,
NovelTAR_10319	5585	34.6906	12.1651	9.79115	11.4359	8.2257	5.22368	7.13306	7.55759	3.99125	5.18031	3.22125	10.2602	13.3128	12.355	9.92433	5.21411	8.57516	6.28211	17.1974	2	64858753,64880749,	64864005,64881082,
NovelTAR_2364	234	7.70739	4.01577	8.56238	0.691591	0.947677	0	0.0768616	0.275706	0.383602	2.48745	1.00282	0.642555	0.875727	0	0.996086	0.713354	0.0679282	2.35905	0.137738	10	76994367,76995028,	76994499,76995130,
NovelTAR_12328	426	18.9891	25.0851	15.4291	4.68528	6.72384	6.08208	8.06397	4.31616	7.65584	7.43454	12.2655	9.96111	6.13317	5.49277	13.8975	8.51367	6.97747	4.61158	7.67937	1	228294387,228295368,	228294611,228295570,
NovelTAR_12818	124	9.83899	7.04944	12.6112	7.25055	1.93739	5.43267	4.64145	2.47135	2.53363	3.31346	0.630809	6.06282	0.137715	7.0931	4.51131	4.40564	6.28117	3.92802	7.01797	9	131025312,131030208,	131025368,131030276,
NovelTAR_12811	708	0.674301	0.524726	2.69189	0.0507948	0.991849	0.365955	0.203227	0.159466	0.147914	0.701224	0	0.377547	1.88133	0.726625	0.219477	0.0643008	0.134705	0.137592	0	9	130880201,130881668,	130880723,130881854,
NovelTAR_3197	456	0.872451	0.479238	0.964505	0.591492	1.05367	0.0757592	0.0788843	0	0.0328081	0.337886	0.102921	0.769375	0.63663	0.145572	0.340766	0	0.104574	0.320444	0	17	62811110,62817884,62818018,	62811363,62817988,62818117,
NovelTAR_4749	389	7.43176	8.53907	10.8666	3.51307	4.75057	1.77615	5.40956	2.98528	9.61471	2.94861	1.97059	3.39282	5.04837	8.02029	7.90928	5.6955	5.63892	6.05191	9.9012	14	75557972,75563802,	75558190,75563973,
NovelTAR_10674	447	1.06802	1.66222	0.491962	0	0	0	0	0	0	0	0	0	0	0	0	0	0	0	0	2	163102656,163104827,163106422,	163102681,163105083,163106588,
NovelTAR_10416	230	6.57297	10.9266	8.07388	8.1307	5.70461	7.43494	5.63028	9.53704	3.64255	9.5274	12.2432	12.7841	4.82602	6.71023	14.458	9.96271	10.5738	7.76496	14.6439	2	85823641,85837823,	85823769,85837925,
NovelTAR_3954	820	4.26948	5.22347	4.17168	6.64433	8.69898	3.74953	5.83436	7.33664	2.20758	5.8457	9.71076	11.5111	7.78863	12.2642	5.85553	3.18305	17.4653	3.22736	4.20571	16	88718302,88719700,	88719006,88719816,
NovelTAR_11237	245	25.2234	23.8156	24.0352	11.1558	5.80791	0.352512	10.2041	10.5989	4.39655	5.03105	1.21321	3.54586	4.87905	3.11583	10.4016	1.67235	5.32003	2.65075	0.263108	1	22157955,22175387,	22158063,22175524,
NovelTAR_1876	178	3.72507	6.01579	4.52992	0.505094	0.622911	0.29112	0.404171	0.0906113	1.42881	0.384709	0.087888	3.37883	3.54964	0.65262	0.960272	0	0.625092	1.18576	5.88481	11	67263100,67263652,	67263111,67263819,
NovelTAR_6471	164	16.1723	14.5244	16.6867	5.92069	1.8029	4.10763	5.48342	1.86858	7.93636	0.41755	4.76953	17.1139	13.3281	5.97022	15.3494	20.5417	6.97838	4.75195	10.7108	20	43135467,43138597,	43135559,43138669,
NovelTAR_6474	2249	40.3557	35.7387	48.3359	139.358	109.679	188.706	106.178	102.403	54.6267	136.5	31.6916	98.5078	135.588	116.314	121.838	46.5371	97.5057	91.5025	316.897	20	43534641,43535020,	43534735,43537175,
NovelTAR_4519	416	1.97644	1.47089	1.99702	0.561917	2.79861	1.28718	1.16734	1.31822	3.09279	1.5638	1.31621	2.61038	2.25773	0.598384	2.61473	0.766045	1.64301	1.01474	2.32433	14	24740318,24767819,	24740516,24768037,
NovelTAR_5972	149	4.09408	2.63999	5.57557	0.12068	0.124025	1.04334	0	0.108247	0.301218	1.72344	0.104994	0.560619	1.48991	0.445508	0.730017	0	0.746755	1.30758	1.08157	22	21087430,21088029,21088333,	21087440,21088069,21088432,
NovelTAR_5602	609	1.65493	1.3277	0.802434	0.0590521	0.0606887	0.0567261	0.0590661	0.158905	0.122828	0.955771	0.179817	0.0274326	0.56081	0	0.178609	0.0996715	0.130502	0.213278	0.238158	19	52097844,52104463,	52097899,52105017,
NovelTAR_3381	959	5.19941	4.67145	14.1917	1.16251	1.52231	0.57637	1.25656	0.689553	0.733204	1.16034	0.995086	1.46334	2.97373	1.09019	1.4907	0.601303	0.994486	1.20203	0.722586	17	80885061,80887695,	80885196,80888519,
NovelTAR_11937	2130	24.0197	51.4527	35.6417	37.7186	56.9054	34.7246	28.8783	28.2671	14.7357	36.2163	33.4034	47.3192	71.8022	72.5046	48.4188	7.32389	45.514	32.929	128.9	1	154554546,154556484,	154555641,154557519,
NovelTAR_6116	237	0.559546	0.184416	0.103098	0	0	0	0	0	0.189373	0.0722344	0	0	0	0	0.458956	0.0640295	0	0	0	22	38142201,38485262,	38142326,38485374,
NovelTAR_7608	4570	9.21613	0.65512	0.133666	0.180994	0.0525681	0.00377967	0.901249	0.374104	0.0589253	0.539434	0.0239625	1.33432	0.175624	0.512018	0.482829	0	0.177386	1.49924	0	6	42065918,42074759,	42069926,42075321,
NovelTAR_2385	307	0.518355	0	0	0	0	0	0	0	0	0	0	0	0	0	0	0	0	0	0	10	88313527,88315504,	88313606,88315732,
NovelTAR_6805	753	42.8657	42.3135	22.9739	14.5427	37.0085	19.0394	13.9012	2.8702	2.2252	3.47847	4.07203	17.6605	13.176	54.2594	10.7927	1.28977	15.3464	6.01566	1.64792	7	5645379,5645541,	5645389,5646284,
NovelTAR_12794	239	0.443891	0.274309	0	0	0	0	0	0	0	0	0	0	0	0	0	0	0	0	0	9	130349926,130354330,	130350016,130354479,
NovelTAR_126	1103	39.9641	37.743	29.1526	58.6391	69.1272	124.811	94.8525	88.0285	23.7767	135.916	52.8324	112.204	82.2405	79.8314	97.0233	14.377	70.743	138.895	179.504	X	40457932,40464836,	40457982,40465889,
NovelTAR_4723	687	1.04237	0.795243	0.49793	0.889907	0.645579	0.578284	1.59698	2.08947	3.26648	0.34887	1.32075	0.364769	0.323139	0.942085	2.82732	1.1707	1.50391	1.48887	2.18155	14	74255729,74269587,	74255819,74270184,
NovelTAR_7454	835	2.09639	0.732804	1.31681	0.129207	0.221314	0.0206863	0.150778	0.328371	7.72212	0.635576	1.2178	0.44017	0.511278	0.119247	0.130267	0.0726945	0.380723	1.06943	0	6	7540689,7541412,	7541286,7541650,
NovelTAR_7456	114	66.7716	26.454	24.6485	1.10412	0.324205	0	0.473306	0	54.8551	1.65189	2.8818	1.75857	1.19836	0.145572	5.45226	0	0	1.13936	0	6	7577288,7578014,	7577297,7578119,
NovelTAR_2444	396	1.00464	0.33111	0.0617023	0	0.279996	0.174476	0.136255	0.122188	47.2615	2.29125	0	0	1.03495	0.041907	0.353158	13.3739	5.82021	35.5876	0	10	99342365,99343336,	99342463,99343634,
NovelTAR_1858	314	2.61846	0.626368	1.63413	0.114531	0.117705	2.14538	0	0	0	1.19946	0.597862	0	0	0.264255	0.148461	0	1.77176	0	0	11	66473381,66475005,	66473411,66475289,
NovelTAR_6490	320	4.14414	11.8827	16.3403	6.91158	3.58044	3.83247	3.14748	1.9657	2.85184	4.01239	2.24883	3.39349	4.58935	3.3709	5.58431	0.995858	3.9738	0.456632	0.151081	20	44524661,44524789,44539794,	44524735,44524939,44539890,
NovelTAR_8935	755	93.303	50.9138	31.554	39.2494	14.1963	14.0701	18.4621	30.3564	30.0993	14.7387	5.5324	53.9032	48.8099	24.7499	74.7722	30.752	24.127	36.9876	58.2714	4	77976302,77987401,77996620,	77976348,77987563,77997167,
NovelTAR_4534	62	0	0	0	0	0	0	0	0	0	0	0	0	0	0	0	0	0	0	0	14	31289807,31290875,	31289836,31290908,
NovelTAR_4399	895	53.4599	39.8487	42.1523	47.2136	68.4265	197.454	67.1396	83.4554	65.659	70.7927	29.7499	98.8946	53.2525	103.576	97.1574	125.418	89.2263	128.726	32.8609	15	90814419,90828182,	90815304,90828192,
NovelTAR_4390	63	1.26298	5.55004	1.16353	16.5543	0.586657	0.548352	15.4162	7.16836	0	10.5978	8.69114	0	1.08423	0.790247	0	0	5.2984	3.09254	5.11598	15	90342490,90342633,	90342544,90342642,
NovelTAR_4396	68	7.02066	2.57097	7.18651	2.64432	8.15281	3.04819	1.05798	3.08345	2.42008	1.76231	2.07054	1.71978	2.00902	11.7142	2.74217	0	2.33753	10.5055	6.39874	15	90760849,90761002,	90760858,90761061,
NovelTAR_7846	86	10.794	4.57394	10.7965	45.9988	16.3309	133.565	52.2838	56.0758	1.21771	29.4615	3.45625	2.33113	6.55268	19.4897	6.86604	4.05843	24.7669	58.7133	7.68289	6	122772940,122775298,	122772949,122775375,
NovelTAR_3546	954	12.177	19.7	18.6457	22.7877	20.3006	20.7676	29.8818	28.1155	33.6533	30.991	35.6993	53.9719	37.805	24.7014	37.3163	64.6448	33.8065	40.062	35.4064	16	11966243,11969610,	11967021,11969786,
NovelTAR_3543	1060	7.6565	9.50411	13.3466	11.0772	23.7272	7.16997	16.6791	9.31211	9.35736	18.1855	11.187	17.3684	15.4657	21.6833	29.6119	21.2736	14.3357	22.3779	21.9381	16	11844466,11846520,	11845358,11846688,
NovelTAR_9972	1126	62.726	44.6187	56.9406	29.6229	35.9419	10.2473	27.4736	17.5612	24.354	29.237	39.8882	37.2111	24.3107	28.3268	27.131	112.856	24.7745	48.7507	26.8494	3	184039069,184052516,	184039570,184053141,
NovelTAR_5626	1749	2.62344	4.14825	1.29924	1.03837	0.581123	0.730823	0.545019	0.129104	0.162521	0.21534	0.205725	4.98614	1.65982	0.778048	0.390917	0.0347055	0.308998	0.185658	18.3267	19	54597993,54600140,	54599431,54600451,
NovelTAR_5622	3373	2.00511	1.90479	5.33885	0.762328	2.3942	0.578672	1.82362	1.26238	0.558856	2.34994	0.714256	1.24815	3.67556	2.95692	3.01289	0.319426	2.96415	2.0746	2.51787	19	53884652,53960031,53960627,	53886604,53960612,53961467,
NovelTAR_5623	2346	2.36283	1.42521	1.83308	1.18803	2.18196	0.670014	1.43364	0.660003	0.59944	2.70731	0.50013	0.598184	2.36569	5.22048	1.27835	0.122901	3.04895	2.1454	5.08327	19	53911627,53912419,	53911836,53914556,
NovelTAR_5629	263	0.605076	0.332369	0.929054	5.53798	9.90737	8.47236	8.61668	7.17518	9.10144	5.27256	2.20088	4.5101	1.81805	5.23726	3.78134	4.96216	11.9063	6.48198	3.55395	19	54607665,54610184,	54607805,54610307,
NovelTAR_8599	281	334.882	446.864	189.821	33.3391	13.3501	6.63877	18.1776	19.1709	26.6733	28.8778	36.4657	396.436	140.199	7.02785	149.417	64.4802	18.0447	32.125	236.167	5	172196577,172212330,	172196849,172212339,
NovelTAR_8598	1105	480.117	677.194	245.624	141.605	36.742	6.72166	69.0941	37.4685	15.1907	28.987	20.8257	245.123	88.9378	16.9406	90.7024	43.877	40.7809	104.997	132.598	5	172196577,172197163,172197588,	172196819,172197338,172198276,
NovelTAR_8596	54	0	0	0	0	0	0	0	0	0	0	0	0	0	0	0	0	0	0	0	5	171911604,171912097,	171911633,171912122,
NovelTAR_8590	231	0.57408	0	0	0	0	0	0	0	0	0	0	0	0	0	0	0	0	0	0	5	170917327,170922458,	170917408,170922608,
NovelTAR_3815	1473	218.932	17.7437	60.8448	0.524914	1.5682	14.0835	6.21499	6.24129	0.832831	1.13898	0.244272	31.4621	1.54189	8.85527	1.45579	2.39009	3.20494	0.661337	2.6476	16	67424381,67424826,67437928,	67424544,67425946,67438118,
NovelTAR_3810	91	5.53767	3.36204	7.24968	5.53272	3.04611	2.6574	3.75524	4.07651	0	5.83193	1.03148	0	0.187656	4.37675	0	0	2.27074	9.99127	0	16	67262699,67274974,	67262781,67274983,
NovelTAR_2636	979	59.276	41.8315	38.4856	82.6334	46.6806	1.69379	118.9	52.6369	18.9642	30.8641	13.7904	39.1125	27.3157	31.5292	62.505	22.8012	33.9661	27.712	2.69961	17	1367464,1368229,1368968,	1368218,1368376,1369046,
NovelTAR_2145	1134	3.85909	0.269794	0	0	0	0	0	0	0	0	0	0	0.150588	0	0	0	0.0140169	0	0.81003	10	9036853,9060659,	9037737,9060909,
NovelTAR_7663	2301	12.6792	3.26707	2.94144	0.0234437	0	0	0	0	0.0845225	0.0297602	0	0.0580841	0	0.187516	0.384928	0	0.0552636	0.0352799	0	6	47679428,47681528,	47680344,47682913,
NovelTAR_6390	195	2.58424	6.27581	3.63379	0.46106	2.08489	1.59444	0.830105	1.07525	2.68522	1.1413	2.1661	2.6559	3.59048	3.57435	6.61401	3.57974	3.34207	1.58195	1.65286	20	33222418,33225675,	33222515,33225773,
NovelTAR_6395	96	1.1051	0.910553	3.81783	2.99689	3.27245	1.79928	11.4284	3.8642	6.70105	1.60496	3.42214	1.3922	4.62493	2.593	2.58982	11.5393	3.47708	5.58106	5.37178	20	33509346,33511193,	33509401,33511234,
NovelTAR_6822	2820	2.64285	2.98351	4.02037	2.74184	4.38402	4.82054	3.6609	3.38019	3.03454	5.39083	1.30367	3.1991	5.44395	9.39217	4.98128	1.36682	3.75961	6.73038	7.17761	7	6729430,6730912,	6730828,6732334,
NovelTAR_6397	755	16.9322	17.1063	31.0038	8.31191	12.3116	6.77197	11.0534	7.02832	5.8653	13.0381	12.8882	16.8392	16.5112	7.40739	14.9832	17.1849	11.2635	9.50494	15.6884	20	33590141,33603778,	33590887,33603787,
NovelTAR_11003	1734	32.3807	12.4012	10.2584	7.07225	10.4974	0.697299	10.7872	7.3854	6.08255	6.81227	7.98443	6.47447	16.21	3.64635	8.79106	10.6067	3.90505	3.3614	30.6693	2	241509702,241517269,	241510552,241518153,
NovelTAR_2857	244	6.41323	4.92594	5.70797	3.7584	2.12062	2.90245	2.35877	2.64407	1.28758	6.1041	0.89761	1.71173	1.25975	2.65251	2.22895	2.4877	2.73606	3.72625	6.73674	17	26881868,26885497,	26882001,26885608,
NovelTAR_2859	692	13.6445	11.3688	19.8086	13.6679	20.1888	10.3089	22.7679	15.5461	10.1394	41.0176	23.873	18.5412	33.3143	16.787	21.7366	23.9247	15.5736	14.2415	31.4156	17	26941471,26946987,	26942117,26947033,
NovelTAR_493	65	0	0	0	0	0	0	0	0	0	0	0	0	0	0	0	0	0	0	0	13	20137753,20137967,	20137799,20137986,
NovelTAR_3488	1047	1.41859	1.16885	2.14703	1.01328	2.20627	1.81475	1.37426	0.215667	0.242911	1.25903	0.209185	0.829737	1.15802	1.71182	1.7216	0.463801	0.956445	2.74474	0.861947	16	3175813,3179248,3181744,	3175967,3179656,3182229,
NovelTAR_10981	1783	6.26246	8.84917	1.28817	0.100849	0.0621863	0	0.11096	0	0	0	0.0438701	0	0	0	0	0	0	0	0	2	237682995,237685552,237686039,237688928,237689552,	237683272,237685667,237686528,237689551,237689831,
NovelTAR_4871	1959	4.2918	5.73384	5.61274	3.91937	3.2639	6.8775	3.33271	3.03805	2.94017	3.94999	1.14995	2.78867	3.42579	5.51479	5.95699	4.46961	8.85231	3.92013	6.17796	14	102964439,102965390,	102965296,102966492,
NovelTAR_3733	2531	7.09432	0.034537	0.00965394	0	0	0	0	0	0	0	0	0	0	0	0	0	0.0125604	0	0	16	50424807,50425345,50428845,50430324,50430525,	50425052,50425645,50430318,50430469,50430893,
NovelTAR_11586	284	1.21406	0.461689	2.58107	0.759776	0.780833	0.608208	0.886615	1.07904	0.842844	1.507	0.440678	0	2.70581	2.33735	2.29801	0.587764	1.51116	0.228674	2.78046	1	63872732,63876816,	63872797,63877035,
NovelTAR_12114	1129	1.01016	0	0	0	0	0	0.28675	0	0.331277	0	0	0	0	0.161689	0	0	0	0.215711	0	1	178293011,178304679,178307863,	178293538,178304843,178308301,
NovelTAR_5930	346	20.2368	15.411	10.2397	5.56071	3.41821	5.89083	4.05456	4.56828	3.24288	4.65097	0.904281	3.52477	2.81321	8.05778	4.35629	2.71922	5.83437	10.2764	8.1974	22	19052360,19055612,	19052580,19055738,
NovelTAR_9990	390	20.3339	23.5343	33.0174	13.463	7.43927	7.0864	8.62387	6.98915	3.3757	7.81353	2.487	7.71066	7.22474	11.6592	7.96869	5.79762	11.901	14.6955	13.4294	3	185644388,185655608,	185644518,185655868,
NovelTAR_5649	160	3.97838	5.73648	8.39923	2.6972	2.77196	0.539784	1.1241	0.604831	2.05707	1.81895	0.977754	1.87947	1.92113	1.65952	0.874065	0.948437	5.86136	0.913265	4.23028	19	55736396,55752609,	55736406,55752759,
NovelTAR_7393	317	11.2951	19.0958	34.1461	1.53154	1.22421	1.5257	1.58863	2.69662	2.50128	14.3113	6.71165	2.42428	5.81792	2.46048	4.26463	0.143612	1.25356	0.973125	1.67762	7	150761934,150772393,	150762049,150772595,
NovelTAR_12349	806	5.7257	4.58214	7.21504	10.8647	13.9171	14.5943	13.4111	11.2261	9.2807	20.9215	5.66758	8.43613	15.869	22.1955	22.1131	8.28411	19.5633	17.8272	18.0148	1	229577070,229580656,	229577783,229580749,
NovelTAR_4115	246	4.74386	5.06356	8.74066	2.55832	1.50242	2.03626	1.46225	2.36031	1.70282	2.71407	4.19719	4.27848	3.6097	1.41666	4.29532	9.06798	2.1969	4.15795	2.88242	15	44829284,44829525,	44829430,44829625,
NovelTAR_9621	213	0.124519	1.02598	0.229428	1.09745	1.64842	0.810944	0.928835	0.302889	2.24759	0	0.146893	1.56868	0.400861	1.09076	0.218858	2.56479	0.820879	2.43918	0.605271	3	66431868,66432224,	66432008,66432297,
NovelTAR_12285	230	2.42162	5.51083	3.71824	1.09452	0.482079	0.375502	0.547388	1.75313	3.05714	1.26536	0.136035	1.23482	0.222739	0.649377	1.21609	3.23293	0	0.705905	2.38227	1	220366581,220368424,	220366726,220368509,
NovelTAR_9204	123	0.43126	0	0	1.31571	3.75604	4.49381	2.33959	4.19612	0	1.94857	0	0	0	4.58729	0	0	3.35996	1.05599	0	4	170650625,170663094,	170650739,170663103,
NovelTAR_8004	549	0.676348	0	0.222533	0	0.100982	0.0629257	0	0	0.0545009	0	0	0	0	0.211596	0.283041	0	0.260577	0.0295734	0	6	167428575,167428694,167434887,	167428689,167429008,167435008,
NovelTAR_8341	99	11.252	15.6726	22.7065	9.44475	12.8798	19.1923	20.8924	10.4267	5.28906	14.0069	3.47646	3.20629	7.41714	12.2369	2.19743	2.91237	11.239	37.7196	7.8135	5	112241265,112256862,	112241273,112256953,
NovelTAR_4277	461	20.0213	10.4289	11.3425	14.8609	22.6487	18.2098	15.1766	10.321	9.34625	11.8834	4.34369	17.9748	28.0043	10.2235	21.7747	17.4792	25.584	15.9189	8.04019	15	72533522,72534237,	72533894,72534326,
NovelTAR_10612	436	1.82494	2.90709	2.24166	3.91796	1.35631	7.28956	3.38262	2.21956	2.91661	2.12031	1.39935	1.83924	4.42583	3.69205	4.31241	6.61295	5.21334	2.23429	7.79894	2	136467002,136467622,136473114,	136467100,136467802,136473272,
NovelTAR_3132	170	7.33269	7.45582	6.61159	0.211545	1.52186	0.203213	0	0	4.92816	3.0211	1.56441	8.35322	8.03608	1.07381	7.31244	1.87456	0.187002	0.286514	15.5466	17	56424548,56424877,	56424590,56425005,
NovelTAR_4853	352	78.7387	74.1273	299.179	0.0510834	0	0	0.0510955	0	1.19004	0	0	0	0	1.32007	0.441447	0.258665	1.58049	0.092249	0	14	101193184,101194727,	101193467,101194796,
NovelTAR_6724	966	25.3144	16.356	21.7782	3.85315	2.69735	12.6419	18.9352	2.63805	3.51556	7.3015	7.80584	6.72754	8.30852	7.98837	4.37535	1.16247	11.6499	4.43712	7.02335	21	45175831,45181872,	45176489,45182180,
NovelTAR_1984	283	4.96711	7.18146	4.31698	0.127077	0.587694	0.244143	0.0635534	0.797892	0.845823	0.181479	0.110559	1.47583	0.965465	0.469122	2.19632	0.160866	0.617835	0	0.626391	11	95647405,95657044,	95647482,95657250,
NovelTAR_220	89	3.57607	12.0316	10.158	19.7997	1.45346	0.38816	6.66882	1.26856	2.01714	1.15413	1.40621	6.75766	3.83745	3.54279	4.53947	0	0	3.83092	0	X	68049755,68058656,	68049763,68058737,
NovelTAR_12356	354	2.24767	2.2841	2.48483	0.761922	3.96739	1.46382	1.72743	1.1846	4.05708	4.35243	1.19319	1.84054	1.20598	2.43771	2.8532	5.05833	4.53507	3.02702	3.32322	1	230822680,230827133,	230822857,230827310,
NovelTAR_7346	950	1.20049	1.26519	1.0288	2.82023	3.7543	4.69101	2.12041	1.51102	1.60628	3.04548	3.14528	4.57229	5.30276	1.90408	2.17545	1.37374	1.18796	4.61439	7.26038	7	141356445,141359379,	141356477,141360297,
NovelTAR_969	409	36.509	47.6604	46.2994	10.4635	22.8624	71.4996	12.9725	11.0812	55.7818	48.8472	23.5235	137.164	63.2964	11.6045	56.1909	28.7917	15.9341	5.5178	54.5321	12	49521562,49578818,	49521794,49578995,
NovelTAR_8679	395	0.268582	0.221299	0.123717	0	0.140352	0.0874587	0	0	0	0.130022	0	0.253769	0	0.252079	0.0393391	0	0.040241	0.36993	0	4	656327,656990,	656393,657319,
NovelTAR_3674	1645	1.70905	1.66058	1.55962	1.14775	0.999814	0.493517	0.513875	0.80399	1.06406	0.999074	0.684725	0.51795	1.20419	1.372	1.53972	1.07932	1.11121	0.730365	2.05728	16	30565700,30566420,	30566334,30567431,
NovelTAR_3672	2210	18.6378	11.6089	9.85104	5.23168	5.17599	2.56361	5.28175	9.18102	5.9165	8.14921	2.6333	4.25598	6.49841	8.29008	11.6015	9.85344	7.81814	7.04532	2.81472	16	30535318,30545775,	30537072,30546231,
NovelTAR_8667	127	5.22097	6.88292	3.27071	0.849513	0.14551	1.4961	0.141619	1.14299	1.06019	0	0	3.28867	0.537848	0.914695	1.10118	0	0.250318	0	0	5	179743340,179759205,	179743459,179759213,
NovelTAR_8664	58	0	0	0	0	0	0	0	0	0	0	0	0	0	0	0	0	0	0	0	5	179640690,179640960,	179640720,179640988,
NovelTAR_4133	176	6.02784	0.744998	0.971812	0	0	0	0.102191	0	0.0850028	0	0	2.18323	0	0.377163	0.706316	0	0.722509	2.30622	0	15	45436233,45455990,	45436283,45456116,
NovelTAR_4134	811	2.06032	2.02096	6.83914	5.14387	11.3248	55.3335	6.52006	12.3104	7.13898	94.1258	250.421	5.14995	15.6448	30.9599	15.8838	10.7217	29.6149	17.6572	1.03329	15	45653725,45656093,	45654415,45656214,
NovelTAR_10399	156	1.19011	5.88357	1.87955	0.115265	1.42152	0.996525	0.922339	0.516949	0.863105	1.09741	0.300847	1.3922	1.20412	0.425518	3.18748	0.87548	0.203785	1.97744	0	2	75185783,75186471,	75185858,75186552,
NovelTAR_11046	820	32.6356	9.19437	6.16813	0.328927	0.315507	0.568748	0.394806	0.806441	2.04338	0.41755	0.534187	1.14093	1.08291	0.283332	1.59179	5.64435	0.329535	0.554394	0.0196529	1	1283896,1284314,	1284098,1284932,
NovelTAR_6571	194	6.01541	5.97022	9.32023	1.29762	0.381025	0.0890366	0.463547	0.665106	0.154232	0.705961	0	0.258347	0.704193	0.171084	0.320391	0.391108	0.40967	0.753208	0	20	60907427,60908622,	60907481,60908762,
NovelTAR_7690	572	28.0063	12.9133	16.6169	19.0816	40.6747	59.2177	41.914	53.2082	22.1007	75.5115	53.5508	61.3056	50.2448	36.991	70.9032	24.4869	40.3494	56.428	63.1372	6	70385683,70386337,	70386159,70386433,
NovelTAR_6575	1318	3.56182	0.77929	1.20502	0.627574	3.337	0.0393166	0.42303	0.318171	0.12486	0.220814	0.284869	0.0760536	0.660782	0.52883	1.63878	1.15136	0.108541	1.90937	2.98342	20	61280135,61294043,	61281315,61294181,
NovelTAR_187	864	10.5292	7.30972	13.0937	5.70242	6.99406	4.43823	5.2458	7.85906	3.65355	7.37091	6.33729	17.0158	26.8602	7.75979	15.7907	14.209	8.33394	7.27229	13.0564	X	53221291,53224392,	53222147,53224400,
NovelTAR_8069	345	14.7603	32.2415	28.9668	29.552	37.2808	33.8953	30.1324	42.7297	23.6332	36.0255	21.6296	34.9625	34.2523	43.388	31.4832	38.7952	83.4844	46.3544	45.0295	5	10258222,10258495,	10258415,10258647,
NovelTAR_12095	1228	55.6152	37.656	51.5544	162.989	54.2653	75.816	172.474	108.581	88.4716	133.053	179.104	124.564	90.0141	82.8408	115.466	209.496	132.973	121.544	58.8184	1	173455393,173456876,	173455548,173457949,
NovelTAR_3114	1650	17.2959	16.4098	41.6269	3.9232	7.77268	1.76918	4.09854	2.41444	2.01287	4.34733	10.9698	7.68496	13.206	5.68259	4.52042	2.428	2.3602	4.46731	15.793	17	54965144,54968438,	54965642,54969590,
NovelTAR_9817	1046	6.79544	6.47659	9.27375	7.77015	10.4412	7.72831	16.6616	3.7932	9.9975	26.203	72.7464	9.4393	11.379	15.6274	10.7554	1.62486	12.9471	10.7566	1.58688	3	132276993,132278672,	132277925,132278786,
NovelTAR_2796	1968	19.3124	9.57191	10.7768	10.2607	10.9676	10.8659	7.89612	4.19612	7.37382	6.43723	1.42291	11.2904	16.2697	12.8006	6.7825	4.8964	5.99301	10.2051	4.85589	17	17077392,17090615,	17077405,17092570,
NovelTAR_10237	425	1.24812	0.514195	0	0.0423091	0	0	0	0.11385	0.140805	0	0	0	0.241082	0.0390475	0.292498	0	0	0.0764039	0	2	43300790,43306329,	43300991,43306553,
NovelTAR_6964	6632	48.9299	71.178	159.139	16.6176	7.26984	6.12059	20.0087	10.1219	5.24023	12.0394	16.4744	8.48169	10.2712	11.7182	18.4021	4.31316	21.7576	22.1725	0.00242994	7	55268880,55272925,	55269043,55279394,
NovelTAR_6960	367	1.30083	11.4328	6.0586	4.94855	1.46025	0.611854	1.51922	2.72476	3.22038	1.53936	1.27881	2.00295	4.2808	1.26612	3.5566	3.76273	2.55536	3.09675	1.00995	7	50737418,50742139,	50737567,50742357,
NovelTAR_11051	175	0	0	0	0	0	0	0	0	0	0	0	0	0	0	0.088794	0	0	0	0	1	1369846,1370875,	1369964,1370932,
NovelTAR_5462	95	0	0	0	0	0	0	0	0	0	0	0	0	0	0	0	0	0	0	0	19	44832657,44890822,	44832704,44890870,
NovelTAR_7822	3170	3.25465	1.95094	2.57445	0.0794129	0.0408069	0.0217957	0.204253	0.0254398	0	0	0	0.100133	0	0	0.112743	0	0	0	0	6	112605653,112607052,112620062,	112607008,112608642,112620287,
NovelTAR_4334	2322	3.25535	0.461159	0.0947059	0.0154878	0.00795853	0	0.0154915	0	0	0	0.00673732	2.32394	0	0.00714694	0	0	0.0958367	0.00699217	0	15	78279163,78280213,78280762,78281058,78281941,78282285,78284305,78284657,78285086,78285272,	78279316,78280366,78280978,78281205,78282265,78282513,78284650,78285073,78285094,78285604,
NovelTAR_4333	2145	2.23803	0.529776	0.398692	0.0419146	0.0516915	0.0161055	0.0083849	0	0	0	0	3.7385	0.0159223	0.0309467	0.00724426	0.0636713	0.118566	0	0	15	78276133,78277107,78277917,	78276940,78277454,78278908,
NovelTAR_3870	144	3.68368	10.0161	5.09044	0	1.02665	1.19952	0.2498	1.00805	1.14282	1.18886	3.36782	0.812118	1.06729	0.80671	2.2661	1.89687	0.551917	1.24024	2.46207	16	70714696,70732641,	70714767,70732714,
NovelTAR_2655	366	6.52193	1.91067	2.13632	0.442164	0.908838	1.6518	0.196564	0.705085	0.65401	0.79517	0.299203	1.1868	0.373261	1.45095	1.18877	0.704849	0.390866	1.24208	0.484341	17	2268508,2270460,	2268635,2270699,
NovelTAR_7174	230	6.45765	6.36595	10.9422	0.938158	3.21386	0.225301	1.01658	0.631128	1.30091	1.41422	0.952247	2.1791	6.2367	5.12286	1.95926	3.49684	7.1874	2.32949	10.9304	7	100174316,100176024,	100174436,100176134,
NovelTAR_6226	115	26.0612	29.2644	39.0946	3.28355	7.0705	2.70362	7.35064	5.32952	3.12219	10.1229	6.52969	16.8517	10.9885	16.018	19.7277	0.527826	9.81356	11.5768	9.80934	22	50716019,50733134,	50716124,50733144,
NovelTAR_6552	580	264.768	202.896	202.424	437.195	677.887	812.014	436.585	615.592	630.765	386.547	272.234	743.696	710.331	440.316	713.907	945.532	422.045	2175.35	451.035	20	57485388,57485735,	57485453,57486250,
NovelTAR_1682	642	32.3475	24.6445	22.7214	3.58507	6.1599	1.88336	2.94157	4.37136	4.98683	21.7061	3.80136	9.42014	8.05955	6.28135	9.60897	2.19825	6.63538	1.87142	3.71506	11	47431974,47437429,	47431983,47438062,
NovelTAR_8047	470	0.338585	0.51146	0.0519875	0.344324	0.432504	0	0	0	0.0318308	0	0	0.177728	0.0726667	0.211853	0	0	0	0.138177	0.0685759	5	1576610,1576991,1577188,	1576770,1577158,1577331,
NovelTAR_8045	232	0.228642	0	0.315958	0	0	0	0	0	0	0	0	0	0	0	0	0	0	0.139964	0	5	1465006,1465159,	1465028,1465369,
NovelTAR_8044	183	0.144932	0	0	0	0	0	0	0	0	0	0	0	0	0.181368	0	0	0	0	0	5	1464841,1465326,	1464981,1465369,
NovelTAR_1020	485	872.454	116.701	0.302278	0	0	0	0	0	0	0	0	0.0688925	0.0704193	0	0	0	0	0.267807	0	12	52867320,52886783,	52867383,52887205,
NovelTAR_1021	70	0	0	0	0	0	0	0	0	0	0	0	0	0	0	0	0	0	0	0	12	53070166,53185009,	53070195,53185050,
NovelTAR_10829	170	1.87218	1.28549	4.45563	2.00968	0.217408	0	0.634786	1.04363	0	0.100703	0.460119	1.4741	0.301353	1.07381	2.19373	0	0	0.382019	0.379184	2	206588675,206608116,	206588685,206608276,
NovelTAR_13294	1301	8.11373	6.09742	4.01914	0.691059	0.639191	0.637286	0.635925	0.446301	0.356476	0.263175	0.529084	1.14287	0.997561	0.369916	0.77635	0.163297	0.452054	0.549098	0.582184	8	102214519,102216877,102217662,	102214687,102216921,102218751,
NovelTAR_10927	64	6.21621	4.09749	4.19961	0	0	0	0	0	0.935031	0	0	0	0	0	0	1.18555	0	0	0	2	223752547,223765370,	223752603,223765378,
NovelTAR_3460	355	1.94249	2.15455	2.34017	9.42122	4.84116	1.84895	14.2872	26.3059	1.13784	4.43661	1.32203	11.6239	5.8686	30.1051	18.1215	3.54795	29.3725	40.0636	1.54344	16	2204802,2205143,	2204923,2205377,
NovelTAR_13038	360	2.5049	4.18854	5.49768	1.99793	2.87462	1.63135	1.09912	1.16486	2.53497	0.99864	0.564924	1.90268	2.75124	2.76586	4.23005	4.00451	3.9738	2.75107	3.67072	8	22464422,22477760,	22464550,22477992,
NovelTAR_2223	58	0	0	0	0	0	0	0	0	0	0	0	0	0	0	0	0	0	0	0	10	33188262,33189338,	33188285,33189373,
NovelTAR_11290	125	8.4872	0.874131	10.751	0	0	0	0	0	0	0	0	0	0	0	0	0	0	0	0	1	26664841,26669307,	26664899,26669374,
NovelTAR_9112	752	1.65766	0.697445	0.584859	0	0	0	0	0	0.0198943	0	0.0208033	0.355456	0	0	0	0	0	0	0	4	141188251,141188719,141190539,	141188331,141189135,141190795,
NovelTAR_1809	2749	397.268	269.291	1010.94	75.0913	224.371	49.8903	228.147	65.2135	37.4801	384.059	75.6481	174.211	192.012	278.188	326.996	42.6655	64.5638	1054.86	17.6454	11	65191433,65204403,	65193993,65204592,
NovelTAR_5442	657	0.726644	0.498933	0.706618	36.6469	0.478166	2.3136	46.1275	0.810123	1.32071	0.416914	0.0238114	0.711994	1.42955	0.505181	0.35477	0.415753	3.0242	0.568377	0.73586	19	42891491,42912409,42914476,	42891548,42912558,42914927,
NovelTAR_5335	327	46.4752	61.3496	49.9143	28.8142	41.0849	37.1873	42.1864	40.1987	222.211	83.6606	95.3953	86.0356	77.55	22.9897	80.4508	126.876	23.6727	37.6353	99.1069	19	36139202,36142128,36142254,36145474,	36139299,36142251,36142262,36145573,
NovelTAR_250	1590	2.28527	2.364	4.02625	2.38621	6.99672	1.85767	2.90711	4.24015	2.33346	5.93262	2.98123	3.32027	6.0359	7.55655	5.08192	0.591729	2.19934	7.52566	2.55413	X	73219003,73219731,73224104,	73219729,73220331,73224368,
NovelTAR_3632	910	11.6291	8.45313	10.8477	1.46222	1.36059	1.5375	1.00799	1.13433	0.476763	1.09114	0.550121	1.70736	2.32693	1.38597	1.70758	0.500274	2.9869	1.10618	8.58894	16	28188540,28192261,28222682,	28188655,28192348,28223390,
NovelTAR_3324	141	27.8392	6.50949	11.264	2.42302	1.04849	9.80034	2.93382	2.85972	2.01595	4.12812	5.21469	4.73941	0	4.00168	4.07759	1.50674	4.05835	7.4846	1.48581	17	79059528,79060247,	79059536,79060380,
NovelTAR_3328	1769	2.81867	1.85302	4.53046	0.243953	1.81768	0.36128	0.498188	0.237054	0.245254	0.958075	0.371425	0.292764	4.50809	0.572248	1.07165	0.377445	0.611008	0.899441	0.382614	17	79210779,79211189,	79210880,79212857,
NovelTAR_4177	439	1.08748	0	0.111317	0	0	0	0	0	0	0	0	0	0	0	0	0	0.0724155	0	0	15	56311497,56448713,56454330,	56311766,56448772,56454441,
NovelTAR_9262	408	2.34022	0.374934	0.0598875	0	0.13588	0	0	0	0.0366679	0.0419597	0.191716	0	0	0	0	0	0	0	0	3	5019306,5019874,	5019415,5020173,
NovelTAR_1010	760	1911.96	306.722	0.771604	0.591492	0.0972616	0	0	0	0	0	0	2.462	0	0.0436715	0	0	0.250977	0.576799	0	12	52822058,52841108,52862568,52862768,52862840,52881163,	52822086,52841210,52862644,52862837,52862926,52881562,
NovelTAR_4786	231	0.344448	0	0.105775	0	0	0.0747753	0	0	0	0	0	0	0	0	0	0	0	0	0	14	89073764,89074213,89074318,	89073788,89074285,89074453,
NovelTAR_4788	2074	3.79806	8.58747	5.30152	21.5534	7.84096	3.86438	19.4772	16.6421	17.9829	2.36075	4.71434	8.74792	11.84	7.18538	16.6927	19.8358	9.16618	7.09241	22.1372	14	89627348,89647040,	89629309,89647153,
NovelTAR_5786	255	3.84836	5.22765	7.76143	0.28206	1.01457	2.84498	1.69276	0.253001	0.704023	2.41688	0.981588	2.35856	3.88411	1.2365	2.01092	2.85647	0.997346	0.509359	1.64313	18	21116636,21119777,	21116703,21119965,
NovelTAR_10902	204	4.29041	2.6781	3.23393	1.85102	2.62702	2.20147	2.20412	3.00439	0.293343	2.93718	1.07361	0.982732	3.43208	4.71824	1.14257	0.743872	3.27254	5.57111	6.63573	2	220045391,220046909,	220045474,220047030,
NovelTAR_13019	208	12.2412	18.9115	17.2683	8.12619	2.30996	24.0827	3.02643	3.72203	3.6682	4.5268	3.68538	10.4415	4.59756	3.74987	5.00533	8.68184	7.64193	6.79094	58.4956	8	20054896,20061995,	20055049,20062050,
NovelTAR_7523	521	0.763604	0.419449	0.140696	0	0.0709394	0	0	0.154787	0	0	0	0	0.19666	0.191115	0.0298252	0	0	0.311628	0.649563	6	27678476,27678641,27678947,27680782,	27678640,27678668,27679009,27681050,
NovelTAR_12521	265	10.1086	20.3689	17.611	11.2638	7.18268	1.89026	10.6556	9.61643	4.51637	3.55311	1.53489	10.1499	4.44638	7.95316	12.6071	5.66915	5.09846	5.51405	22.1966	9	35714235,35719738,	35714388,35719850,
NovelTAR_2976	184	394.378	1.42521	0.265588	0	0	0	0	0	0	0.279123	0	0	0	0	0	0	0	0	0	17	38857391,39038819,	38857544,39038850,
NovelTAR_1549	1063	33.359	19.9003	17.1246	7.39215	7.68394	5.49229	11.1501	7.96578	5.1651	7.521	15.1731	16.8479	25.0768	7.02524	16.9423	45.8533	9.0018	12.7229	28.5922	11	4112511,4114187,	4113322,4114439,
NovelTAR_9501	111	2.62836	2.95315	3.96229	1.13396	0.832419	0.155613	1.13423	0.290609	1.21301	0	2.255	0	1.07691	1.04654	0.13999	7.24571	0	2.19403	1.30665	3	49750945,49758288,	49751017,49758327,
NovelTAR_5318	1617	6.03604	4.40579	1.90396	3.55846	4.84564	5.76838	4.41576	2.01486	3.26596	3.63142	1.46089	1.15716	1.38345	3.03783	2.05648	1.52031	1.96601	2.39973	1.16604	19	34882170,34882414,34882565,34883097,34883659,	34882237,34882505,34883063,34883504,34884213,
NovelTAR_5317	728	1.09296	1.26077	0.537014	0.74099	1.47228	2.94212	0.914104	0.376634	1.54126	1.95182	0.386804	0.0229484	0.23457	0.478707	0	0	0.283843	0.468341	0.132819	19	34881140,34885382,	34881675,34885575,
NovelTAR_607	196	0.135319	0	0	0	0	0	0	0	0	0	0	0	0	0	0	0	0	0	0	13	45798954,45806263,	45799077,45806336,
NovelTAR_8536	496	27.9663	12.0281	7.93124	9.2807	4.28461	1.07957	13.6705	3.73954	3.77028	2.79573	1.92397	8.69004	3.47731	2.60973	3.91606	7.03679	2.56374	6.12117	7.50533	5	150444520,150460445,	150444691,150460770,
NovelTAR_4191	622	995.575	458.813	177.01	160.763	193.472	11.358	387.587	102.867	35.1403	127.378	23.8434	308.639	121.678	81.2684	126.685	44.8418	92.7902	90.3933	150.842	15	60639345,60641249,	60639887,60641329,
NovelTAR_4997	843	369.962	468.433	263.268	661.833	429.834	233.054	455.593	723.788	275.855	240.384	317.669	495.763	584.152	683.946	870.291	1182.77	440.107	316.146	636.986	19	3976049,3977217,	3976764,3977345,
NovelTAR_3345	1097	230.724	448.321	412.507	141.359	169.181	28.2164	166.494	103.036	58.4373	153.327	831.174	145.485	152.927	120.689	131.691	139.978	94.3135	158.865	108.753	17	79800955,79803019,	79801965,79803106,
NovelTAR_9068	168	142.401	141.006	154.313	171.465	76.6688	52.7446	280.276	120.198	39.0041	81.9292	41.9969	192.422	84.9768	132.366	99.1532	24.84	126.121	139.744	148.587	4	122599569,122602825,	122599646,122602916,
NovelTAR_9064	324	0.491157	0.0674484	0	0	0	0	0	0	0	0	0	0	0	0	0	0	0	0	0	4	120299351,120325039,120325157,	120299376,120325152,120325343,
NovelTAR_6599	1514	1.59415	1.80427	1.95279	1.16392	1.64779	0.593264	0.831567	0.213062	0.76087	0.780217	0.382319	0.971048	1.0264	0.745358	0.523439	0.521202	0.409454	1.73725	1.9266	20	62494421,62495430,62495880,	62495300,62495877,62496068,
NovelTAR_11313	577	321.028	834.931	473.31	15.2701	20.4334	15.6865	25.4666	15.402	24.3464	22.0151	22.0969	127.745	65.4951	24.6483	37.2988	7.10095	53.3881	34.2725	145.401	1	27992568,27994723,	27992982,27994886,
NovelTAR_13028	1287	2.63782	0.62826	0.702457	0	0.157946	0.0268424	0.0419245	0	0	0.0266038	0	0.0519237	0.225566	0.0515779	0	0	0	0.0378457	0.112695	8	22045283,22045713,22048598,	22045712,22046366,22048803,
NovelTAR_3421	438	40.5104	0.29936	0	0	0	0	0	0	0	0.2736	0	0.800994	0.116963	0.492551	0.035477	0	0.217743	0	0	16	818647,818778,	818670,819193,
NovelTAR_3422	3726	3.21032	0.129032	0.0131155	0	0	0.0139075	0	0	0	0	0	0.116577	0	0.0133617	0	0	0.0127981	0	0	16	822461,823542,823789,824707,824975,826830,827407,	822988,823726,824352,824863,826801,827097,827610,
NovelTAR_5101	574	12.3371	23.9092	4.98047	7.54966	11.912	4.12267	2.50671	3.20328	1.69413	3.66847	4.03366	142.063	9.25234	5.89794	8.06726	5.76332	2.71382	2.29112	7.74884	19	10385440,10394154,10394691,	10385702,10394457,10394700,
NovelTAR_13021	1250	14.1736	21.7134	22.714	24.5841	20.1503	90.2899	18.5324	23.5739	14.6254	31.5547	12.5027	47.2725	25.0822	24.2821	23.5819	21.6213	41.6073	23.3406	184.024	8	20077773,20079055,	20078882,20079196,
NovelTAR_8702	273	13.8927	12.9679	14.4994	2.43703	3.18149	2.02469	2.96466	2.00872	1.04121	1.12876	1.26069	3.36577	2.87739	4.68069	3.52899	6.28122	6.75401	3.56831	3.01056	4	1985574,1986514,	1985839,1986522,
NovelTAR_7505	995	37.3714	9.61983	14.4395	1.46381	12.6293	1.68391	0.524204	0.778074	0.45107	0.498962	0.817579	10.813	10.0229	0.750536	1.17128	7.85439	1.69336	0.88114	109.017	6	24839551,24843089,	24839836,24843799,
NovelTAR_11781	257	0.825603	0.425161	0.190149	0.279865	0	0.537684	0	0.062758	1.86278	0.599517	0.365231	2.14518	2.05983	0	2.47898	1.41712	0.185547	0.189523	2.32011	1	117076494,117076608,117077013,	117076588,117076731,117077053,
NovelTAR_6908	672	20.405	18.7314	19.8891	59.9914	73.6438	145.459	55.5359	85.4923	45.772	47.2571	13.9446	79.281	83.1471	93.3726	87.0366	25.1336	84.4906	49.6739	100.697	7	35942713,35943876,36013784,	35942811,35944411,36013823,
NovelTAR_2483	753	42.5839	17.5291	23.3957	17.7187	16.7618	8.18924	18.1528	13.4728	18.8943	13.7093	8.91275	30.2846	17.8704	7.80172	35.6797	45.0816	14.0165	14.8128	10.8506	10	103370421,103371367,	103371165,103371376,
NovelTAR_2487	2210	1.92018	0.988836	1.28251	11.635	0.418093	11.2314	76.1988	1.09472	71.1063	0.395066	0.233599	0.483806	1.86993	1.18644	1.42733	0.528721	0.769587	0.661187	0.284388	10	103585759,103587655,	103587518,103588106,
NovelTAR_2486	146	4.72319	3.29296	2.00828	4.55692	0.632867	4.85066	3.4493	4.30838	6.04568	1.52434	0.96436	2.74626	0.701781	2.27331	3.29936	0	2.83065	1.66806	4.52554	10	103558598,103570005,	103558678,103570071,
NovelTAR_11121	136	0.585055	1.60686	0.359325	0	1.08704	1.14307	0	0.355783	0	0	0	0	1.00451	0.36607	0	0	3.15567	1.55195	0	1	9100122,9118213,	9100162,9118309,
NovelTAR_2954	127	12.1126	13.4217	36.555	0.849513	0.436529	0.408026	1.98267	1.26999	3.65177	6.60518	0.246363	1.57856	0	4.57348	3.42591	0	1.37675	7.03126	0.253785	17	37865713,37868182,	37865722,37868300,
NovelTAR_4	364	0.874368	0	0	0	0	0	0	0	0	0	0	0	0	0	0	0	0	0	0	Y	7564986,7565680,	7565323,7565707,
NovelTAR_5	932	1.28059	0	0	0	0	0	0	0	0	0	0	0	0	0	0	0	0.13644	0	0	Y	7564986,7567227,7569192,7572746,	7565315,7567522,7569304,7572942,
NovelTAR_6954	525	0.606229	0	0	0	0	0	0	0	0	0	0	0	0	0	0	0	0	0	0	7	46608921,46609722,46636932,	46608986,46609902,46637212,
NovelTAR_4748	244	4.13055	5.82157	8.91244	0.663247	0.833102	1.13266	0.294846	0.793221	4.84377	1.68389	1.85934	1.16397	4.96903	2.38046	3.63	3.79375	1.82404	0.332701	4.35907	14	75553720,75562077,	75553907,75562134,
NovelTAR_4424	4031	3.88198	0.0650556	0.0181847	0	0.0550128	0.0557058	0	0.0440131	0.111341	0.101927	0	0	0	0	0.00770972	0.026352	0.00394324	0	0.00399785	15	99964589,99969467,99970056,99970738,	99967733,99969562,99970738,99970848,
NovelTAR_9048	262	3.03693	1.16773	1.77194	1.85304	5.78373	2.50526	4.39343	3.75518	13.0191	3.78982	3.64232	4.27226	5.60532	4.05379	5.51573	3.47519	8.7363	7.12641	3.69054	4	113568709,113578448,	113568718,113578701,
NovelTAR_459	303	1.83819	6.56319	15.9668	1.0682	6.28188	0.0570069	2.19626	0.212922	0.493746	1.243	0.361414	3.63903	8.4538	0.766774	1.74364	0.20033	0.89181	0.375085	11.5945	X	153175478,153175629,	153175544,153175866,
NovelTAR_1597	383	43.3501	18.0874	48.6131	9.71838	4.34249	4.19425	7.41965	12.802	23.6321	4.33576	6.53538	20.1088	19.5735	8.79588	17.7704	22.1483	11.164	11.9967	35.5547	11	10828801,10830247,	10828924,10830507,
NovelTAR_1733	16202	527.639	125.836	76.59	124.396	49.767	14.321	155.499	164.025	54.383	44.8773	9.61412	88.0269	74.3292	92.9615	115.573	99.2453	77.5463	53.5666	147.397	11	62283371,62288504,62289973,62290419,62292239,62292312,62292705,62293236,62295384,62295980,62296218,62296674,62299222,	62288102,62289960,62290344,62291313,62292290,62292698,62293192,62295370,62295955,62296071,62296404,62299194,62301546,
NovelTAR_9895	919	20.6062	23.3276	32.8093	15.8878	61.8336	13.7019	42.1556	10.3196	7.35815	24.9807	16.0186	78.7693	61.3385	32.6667	48.612	6.95176	14.4942	35.1747	17.3954	3	156865558,156867071,	156866374,156867174,
NovelTAR_5127	436	19.6486	4.86185	5.82832	9.27937	8.77362	1.18852	12.1279	3.69927	3.32837	3.84797	3.44456	21.9943	4.89583	2.89274	6.34388	0.62649	2.26033	5.13886	0	19	11309941,11310979,	11310211,11311145,
NovelTAR_10501	88	2.10974	0.496665	1.94362	0.613001	0.419993	1.17771	0.204382	0.366564	0.510017	1.75086	0.888867	0.189846	0	0	3.00184	0.517329	0.903137	3.13647	0	2	106761829,106774509,	106761852,106774574,
NovelTAR_11107	3404	23.9045	26.8351	7.37905	5.499	6.102	6.2719	14.6305	13.537	14.1562	8.6855	5.33571	10.6452	13.2239	7.24942	36.3184	68.1314	8.90953	22.8084	12.5173	1	6650767,6662475,	6653655,6662991,
NovelTAR_6875	1920	1.86486	0.386985	0.0509044	0	0.0288745	0	0	0	0.0155838	0.00891643	0	0	0.0355764	0.10372	0	0	0.033115	0	0	7	29665522,29666449,29666825,	29665661,29666821,29668234,
NovelTAR_8579	75	1.41453	0.291377	0.977365	0	0	0.230308	0	0.215051	0	1.82608	0	0	0	0.663807	0	0	0.635808	0	0	5	168096787,168100158,	168096854,168100166,
NovelTAR_4403	264	3.41578	9.10553	80.3364	3.60989	2.58996	0.654284	2.58884	0.61094	1.53005	1.81571	8.7109	2.468	4.85133	1.38293	0.588596	0.804734	0.782718	4.79695	4.70031	15	91423096,91424163,	91423253,91424270,
NovelTAR_1762	265	17.2146	7.75173	17.0578	1.22138	1.88284	2.34653	2.03611	0.426044	2.54046	2.26107	1.00358	2.08042	4.9619	2.06657	4.33918	1.31707	1.9794	2.81829	12.4058	11	63670642,63672258,	63670650,63672515,
NovelTAR_5453	148	11.6484	22.1486	2.47643	2.42991	0.87404	0	0.121524	0.762849	0.808675	0.578363	0	7.78881	3.57687	1.45769	0.209986	0	0.4296	0	7.73101	19	44159738,44169472,	44159747,44169611,
NovelTAR_2039	800	9.38234	14.0134	16.7985	49.224	59.9667	7.60016	17.2212	55.6243	7.01273	17.1409	8.05669	24.9552	35.0072	21.1796	35.759	4.9129	34.3336	12.0957	14.9671	11	117062735,117075806,117076521,	117062743,117076509,117076610,
NovelTAR_9716	3101	17.1656	11.8181	12.678	43.6342	34.1943	27.1657	50.1057	39.971	21.7002	43.8892	23.7158	42.6254	37.8539	53.5852	37.993	60.3623	43.9591	57.8489	49.6556	3	113437750,113441748,	113440780,113441819,
NovelTAR_10758	153	331.098	84.985	70.9069	13.5154	34.0606	0.112896	120.022	21.5051	7.33357	14.6579	2.76072	7.97104	14.7328	47.6162	11.0702	0	34.6993	8.48932	0	2	189871070,189872241,	189871131,189872333,
NovelTAR_5721	1726	3.45745	10.2049	13.4062	4.13592	3.95076	6.95527	2.28207	2.35484	2.23627	8.01425	9.45351	7.12395	10.2796	6.12464	3.48411	0.597856	6.74119	5.12661	17.2264	18	2916457,2918794,	2916542,2920435,
NovelTAR_5720	243	0.327438	0.449656	0.100552	0	0	0.213248	0	0	0.0615658	0	0	0	0	0	0	0	0	0	0.663183	18	2916101,2916401,	2916297,2916448,
NovelTAR_12925	196	0.947232	0.668978	2.61794	0.183483	0	0.176256	0.458817	0	0	1.39751	1.11743	0.0852369	0.0871259	0.0846693	0.634243	0.46454	0.648784	0	0.657769	9	139334552,139341423,	139334704,139341467,
NovelTAR_2735	665	4.90567	2.62897	2.20458	0.75711	1.50061	0.233771	0.703197	0.218285	0.472437	1.51888	0.541073	0.904409	1.8489	0.199641	0.794472	0.433571	0.310733	0.51271	6.85811	17	7339512,7341383,	7339989,7341571,
NovelTAR_2733	814	11.6647	25.7998	4.20243	2.36364	2.76969	9.37925	1.30363	2.99196	1.80114	1.72457	0.46125	6.13664	5.64327	9.19463	7.48313	2.05067	2.7924	1.15685	0.0395954	17	7318829,7322960,	7319422,7323181,
NovelTAR_2731	921	7.66014	10.8199	2.06934	1.03476	0.802593	0.994	0.331982	0.753028	0.341119	0.204468	0.203831	1.2879	1.22374	2.30639	1.87277	0.461346	0.569535	0.387826	0	17	7308137,7311330,	7308929,7311459,
NovelTAR_8742	375	2.54616	0.874131	0.977365	0	0	0	0	0	0	0	0	0.178202	0	0	0.0414372	0	0.211936	0	0	4	6765238,6769174,	6765439,6769348,
NovelTAR_4892	368	0.432432	0	0.0663971	0	0	0	0	0	0.081307	0	0.467621	0	0	0	0	0	0	0.0441191	0	14	104574707,104575038,	104574831,104575282,
NovelTAR_7018	82	2.58756	2.39853	3.57572	9.20996	1.8029	0.421295	4.82541	6.09748	0.72978	2.5053	0	4.27848	4.37329	4.65475	2.08449	0	10.2737	2.77197	0	7	73455603,73461023,	73455611,73461097,
NovelTAR_1554	272	182.732	270.354	432.897	38.1443	18.3438	30.6724	81.1336	702.434	29.921	3.08404	13.8611	8142.36	85.3206	4.33183	228.628	13.2781	160.296	0.835667	5.80626	11	5246691,5270573,	5246955,5270581,
NovelTAR_24	205	0.258756	0	0	0	0	0	0	0	0	0	0	0	0	0	0	0	0	0	0	X	3112981,3114306,	3113009,3114483,
NovelTAR_12911	1543	2.83617	0	0.0158355	0	0	0	0	0	0	0	0	0	0	0	0.140988	0	0.020603	0.0105222	0	9	138506025,138507218,138508432,138508754,138509794,138510778,	138506198,138507344,138508506,138508856,138509890,138511750,
NovelTAR_1773	795	26.9896	21.221	12.4476	19.542	13.9934	10.1249	41.333	18.8677	27.9827	17.3349	5.31308	27.5499	32.7786	14.7374	52.1092	10.8611	15.6153	14.6429	8.57458	11	64005807,64014559,	64006159,64015002,
NovelTAR_13404	1490	6.39032	1.92133	6.21512	0.012068	0	0.139112	0.772537	0.0865977	0.0200812	0.60895	0	1.0876	0	0.846466	2.51335	0	1.41883	1.19862	0	8	144811278,144826274,144827642,	144811286,144827638,144827760,
NovelTAR_3907	2092	4.74159	8.07485	9.55407	33.2638	42.7189	6.82832	32.1626	17.0154	6.51482	46.9314	27.7809	42.3171	82.2325	54.0295	66.6199	21.9428	53.9844	29.8407	23.056	16	79630393,79634443,	79632321,79634607,
NovelTAR_1555	258	78.7451	129.426	223.222	11.5694	5.44363	3.41445	16.0337	131.469	14.0327	1.19439	4.54769	2563.73	21.9084	0.836191	55.9522	3.23498	34.07	0	1.9988	11	5247808,5255355,	5247999,5255422,
NovelTAR_1880	339	3.99011	9.34727	4.68501	2.65212	8.06784	0.407625	3.13024	1.42733	0.794362	4.19151	1.33828	3.94252	3.6269	0.391627	4.17122	0.581932	0.609551	1.96362	9.60265	11	67479042,67758845,	67479067,67759159,
NovelTAR_4425	4979	3.55835	0.0307236	0.00981487	0	0.0334038	0.0104076	0	0.0161968	0.0931463	0.0893971	0	0	0	0	0	0.0213346	0.00319245	0	0.00323666	15	99964589,99971032,99974664,	99967407,99972791,99975066,
NovelTAR_12059	279	25.0966	10.7308	12.5236	7.02497	1.65589	1.98114	5.02824	6.53246	4.71872	3.12938	15.3637	14.1915	8.63014	3.80678	6.96189	2.12123	6.95059	3.49157	4.04327	1	162551256,162557262,	162551265,162557532,
NovelTAR_379	311	5.28744	6.88624	6.36387	0.80945	0.178261	0.888648	0.0578316	0.985362	0.529149	0	0.20121	0.483466	0.0549089	0.320164	1.19915	0.829501	0.91998	0.574257	1.39908	X	128674224,128674720,	128674455,128674800,
NovelTAR_371	220	5.18394	6.45665	2.88767	4.25014	0.923985	2.82651	1.71681	3.22576	1.29204	2.10103	1.77773	2.73378	3.6482	1.96125	10.736	0	8.38111	1.32839	7.98442	X	119680990,119691785,	119681101,119691894,
NovelTAR_4611	1423	34.798	92.1738	32.5388	66.4539	45.7253	25.7215	114.777	107.756	34.284	46.9073	17.2381	103.772	48.0019	64.5265	165.883	13.4367	53.0473	29.4253	0.101924	14	53323987,53326285,	53325263,53326432,
NovelTAR_12614	490	1.89446	0.356788	0.0498655	0	0	0	0	0	0	0	0	0	0	0	0	0	0	0	0	9	92048911,92050523,	92049113,92050811,
NovelTAR_9341	292	2.36159	0.97292	1.1715	0.86212	0.126573	6.09291	1.23189	3.2589	2.35679	2.28651	1.28581	2.46019	1.75445	0.625161	1.33039	2.28664	2.2863	1.89047	0.331137	3	23939801,23942337,	23939890,23942540,
NovelTAR_9349	96	0	0	0	0	0	0	0	0	0	0	0	0	0	0	0	0	0	0	0	3	27674550,27675056,	27674603,27675099,
NovelTAR_10546	526	1.21015	0.124638	0	0.102555	0.105398	0	0.0341932	0	0	0	0	0.476419	0	0	0	0.346197	0	0.0308666	0.153188	2	114127878,114132487,	114128341,114132550,
NovelTAR_7033	72	0	0	0	0	0	0	0	0	0	0	0	0	0	0	0	0	0	0	0	7	75045375,75045526,	75045406,75045567,
NovelTAR_6348	537	218.798	374.232	196.474	70.8204	25.6032	40.4969	104.698	59.169	81.628	51.0717	81.2792	138.069	130.953	10.3527	183.024	81.7245	25.604	23.2804	237.019	20	23615890,23618256,	23616002,23618681,
NovelTAR_9528	150	1.41453	1.3112	1.30315	0.359627	0.61599	0.115154	0.239808	0	0.199473	0.456521	0.417175	0	2.27689	0.221269	0.310779	1.41633	0.211936	0.649433	4.72717	3	50386304,50387365,	50386366,50387453,
NovelTAR_9522	1465	7.78476	2.78946	2.08482	2.9212	3.8347	3.20702	2.02568	0.990849	1.34798	0.666085	0.501891	5.08606	1.93497	2.56008	3.62752	5.18953	7.44308	2.7817	2.83806	3	50333836,50336645,	50335105,50336841,
NovelTAR_13414	4105	535.974	190.871	121.665	25.5375	34.3439	17.5971	22.1786	22.5371	19.9097	14.292	10.202	21.1954	20.8539	43.2849	34.0153	129.651	23.5195	26.9186	33.5851	8	144989317,144990025,	144989947,144993500,
NovelTAR_3698	942	12.7826	11.4834	19.9727	10.575	33.0163	11.0937	8.61095	3.9894	3.12868	8.99594	1.79359	2.97949	7.14247	29.438	6.77973	0.869904	11.5586	19.1659	4.84144	16	31196259,31202065,	31197103,31202163,
NovelTAR_11078	516	1.49061	0	0.189412	0	0	0	0	0	0.0289932	0	0	0	0.0330943	0	0.240914	0	0	0	0	1	2461284,2477407,	2461541,2477666,
NovelTAR_5181	198	2.54509	1.76592	1.35745	0.908149	0.746655	2.26818	0.454182	2.60668	0.906696	0.691699	0.474062	1.09689	3.10485	3.604	1.49111	0.919696	3.53227	1.72198	0.732515	19	14199879,14218164,	14200020,14218221,
NovelTAR_350	286	84.2043	20.5543	7.60362	50.9262	22.8089	24.2186	44.5238	43.1418	10.985	55.7283	21.0593	134.703	23.3461	59.2436	42.8679	6.10183	40.3494	112.742	0	X	114877622,114879331,	114877820,114879419,
NovelTAR_4051	672	4.06521	0.682915	1.19989	0.026758	0.219997	0.102816	1.15087	1.32007	0	4.76392	0.0931194	2.51094	0.609881	0.370428	4.27783	0	0.733261	5.46026	0.191849	15	41128114,41130261,41130740,41136376,	41128480,41130323,41130884,41136476,
NovelTAR_8780	176	1.05487	0.248333	0.971812	0.408667	0.839987	1.374	0.817528	0	0.595019	1.36178	0.177773	0	0	2.64014	0.618026	0	3.70286	2.76747	1.64816	4	20709425,20715047,	20709486,20715162,
NovelTAR_1014	199	469.408	101.799	0	0.180717	0	0	0.09038	0	0	0	0	0	0	0	0	0	0.239626	0	0	12	52840961,52881657,	52841078,52881739,
NovelTAR_6184	159	0	0	0.768369	0	0	0	0	0	0	0	0	0	0	0	0.293188	0	0	0	0	22	42908177,42908274,42970113,	42908273,42908296,42970154,
NovelTAR_9327	1278	6.91079	46.5451	8.48885	127.516	2.73291	14.6105	6.96626	58.5963	4.3547	3.67039	0.722222	3.71254	15.3797	2.68795	9.33796	11.6722	1.72882	9.96	0	3	16216086,16237264,	16217195,16237433,
NovelTAR_6187	1033	17.7673	14.7663	16.7231	8.87753	10.6442	7.12327	9.78501	14.2396	5.18476	14.037	5.07334	18.7765	15.7046	36.0499	18.5023	9.91589	17.8648	15.4814	28.5802	22	42976222,42981005,	42976286,42981974,
NovelTAR_7581	611	95.8891	83.1211	41.9499	5.209	2.44985	0.650215	2.17829	2.90372	1.44463	0.392264	2.20195	6.91772	5.72949	0.950624	8.1891	1.56469	0.676392	2.17895	10.5238	6	37137944,37138550,	37138450,37138655,
NovelTAR_3066	354	0.224767	0.24693	0.276092	1.32066	1.51387	1.6102	2.33711	1.86803	5.83206	1.20901	0.574499	0.188773	0.530631	0.656307	3.02878	5.87281	3.90645	3.34806	0.864948	17	45968771,45971265,45973068,	45968947,45971324,45973187,
NovelTAR_12946	399	5.98252	30.1236	29.3944	32.6278	35.8942	14.9787	19.6535	27.609	9.93616	8.92447	4.39132	27.216	28.9319	12.8935	39.1784	2.77638	16.931	7.24305	3.59465	9	139933924,139943361,	139934314,139943370,
NovelTAR_7255	2667	45.4671	15.7488	15.5656	13.3899	13.567	8.57502	10.8979	8.98061	3.89298	26.0035	14.858	11.8079	9.9822	2.25251	10.9245	5.6956	6.53211	30.9497	0.187317	7	116435708,116435942,	116435871,116438446,
NovelTAR_518	408	0.585055	0.107124	0.179663	0	0	0	0	0	0	0	0	0	0	0	0	0	0	0	0	13	24965552,24966109,24966232,	24965595,24966186,24966520,
NovelTAR_6802	865	1534.93	2357.22	711.358	3313.87	3410.93	1632.86	2235	4346.18	383.957	1341.34	1008.42	4044.73	2034	3070.67	4631.66	439.092	2090.96	1241.94	5976.98	7	5566848,5567617,	5567514,5567816,
NovelTAR_12393	199	0	0	0	0	0	0	0	0	0.0751783	0	0	0	0	0	0	0	0	0	0	1	236274138,236274261,236275066,	236274208,236274320,236275136,
NovelTAR_5047	953	2.83871	1.14655	2.15369	0.132077	0.736861	0.0543749	0.981377	0.287712	0.125586	0.431132	0	0.648623	0.913862	0.81844	0.782654	0.286621	0.0667165	0.44295	0.236742	19	6748120,6751371,	6748882,6751562,
NovelTAR_13112	1523	4.12727	2.62584	0.75404	0.389616	0.643089	0.941344	0.779416	0.698951	0.186638	0.932976	0	0.592349	0.571839	1.97224	0.887648	0.109603	4.47738	0.277171	1.61894	8	38264879,38265725,	38264979,38267148,
NovelTAR_8443	96	3.03904	2.27638	4.5814	3.55881	5.96741	1.07957	4.68375	2.0161	0.935031	0.713314	0.325918	0.870127	4.62493	9.33479	2.2661	7.90364	6.12628	10.1474	4.70031	5	137754930,137762666,	137754938,137762754,
NovelTAR_13118	2443	98.1756	31.1653	14.8225	24.8044	6.3238	2.19184	6.96455	21.7736	5.40733	46.6565	18.0518	172.316	7.17178	5.82156	53.0537	17.4112	10.4168	2.33269	0.0659654	8	40010883,40011490,	40011424,40013392,
NovelTAR_1519	1093	2.74203	0.439865	0.223551	0	0.0169073	0	0.0164553	0.0147565	0	0.0783145	0.014313	0.137564	0	0	0	0.263792	0	0.0594175	0	11	1982567,1983726,1983774,	1983230,1983768,1984162,
NovelTAR_1512	268	187.34	61.3196	37.8364	0	0	0	0.0671105	0	0	0	0	0	0	0	0	0	0.0593105	0	0	11	1785284,2160464,	1785298,2160718,
NovelTAR_1513	941	3679.33	788.344	515.142	1.92999	0.137469	0.0183561	0.993892	0.994125	0.842621	0.473016	0.0332499	0.213047	0.508126	1.42849	0.792635	0.99984	1.57094	0.207046	0	11	1794396,2159792,	1794411,2160718,
NovelTAR_1511	5398	15186.6	3202.69	1662.03	86.8488	14.4674	1.75995	73.5551	28.944	22.995	17.3796	62.8313	14.5709	26.6938	70.6663	56.9339	125.319	101.905	71.9664	0.00298543	11	1781788,2016307,2017332,2018297,2018881,2018983,2150325,2151502,2152029,2152817,2153108,2153309,2154168,2154746,2156601,2159772,2159872,2208414,	1781808,2017024,2017423,2018361,2018936,2019098,2151496,2151985,2152750,2152864,2153174,2153620,2154453,2154909,2156759,2159844,2160718,2208427,
NovelTAR_1516	4057	5100.77	1516.26	793.16	71.9254	27.4668	7.85954	52.7865	33.4702	17.2578	18.8496	52.1494	25.8029	24.5648	49.1761	48.9532	26.819	81.4859	35.0249	3.50748	11	1936786,2016307,2016848,2017308,2045146,2152032,2160554,2197635,2208400,2208461,2278078,2310148,2327165,2418299,2455435,2455820,2552088,2648531,	1936807,2016518,2017008,2017391,2045158,2153408,2160718,2199083,2208408,2208477,2278101,2310167,2327190,2418706,2455452,2455825,2552126,2648555,
NovelTAR_13410	2816	39.2281	2.40572	0.373106	0	0.104998	0.0306696	0.274638	0.120279	0	0.0972701	0.0222217	0.183913	0.0242566	0.11197	0.176579	0	0.169338	0.121077	0.108733	8	144940430,144942469,	144940494,144945221,
NovelTAR_10149	56	7.57786	3.51213	6.54485	1.92657	0.65999	0	0	0	0.801455	0	4.74909	2.68496	3.35435	3.25977	5.54962	5.69062	0	0	0.863322	2	27261119,27261352,	27261127,27261400,
NovelTAR_720	237	0.111909	0	0	0	0	0	0	0	0	0	0	0	0	0	0	0	0	0	0	13	109841673,109853761,	109841843,109853828,
NovelTAR_12187	144	1.1051	4.40101	4.07235	0.749223	0	2.03919	0	0.336017	1.76617	0	0.217279	4.52466	0.830116	0.460977	2.91355	0	0	0.112749	0.111912	1	201772720,201780763,	201772742,201780885,
NovelTAR_3268	468	10.8244	7.33112	7.20493	2.07477	1.14511	4.79808	1.65252	1.10283	1.88604	2.41429	1.50424	6.67544	2.07985	1.20563	3.38669	6.09593	1.76613	3.0182	2.85806	17	73828184,73843879,	73828520,73844011,
NovelTAR_3267	274	57.0137	11.0064	21.5805	0.459378	1.34888	0.0630405	0	0.176593	0.873605	0.24992	0.342571	4.93876	2.119	0	1.07752	0	0	0.355529	10.7632	17	73827178,73827329,	73827247,73827534,
NovelTAR_9658	499	3.82689	4.59838	5.48421	8.54024	6.70306	8.27309	5.04606	7.91896	1.97874	5.04323	1.75565	3.95062	3.96973	10.7752	3.45656	1.27725	7.74055	11.5831	8.23529	3	96068280,96068505,96068802,96068864,	96068414,96068730,96068848,96068958,
NovelTAR_6303	410	3.42852	3.03814	0.893931	0	0	0.0421295	0.0877347	0	0.218934	0	0	0	0	0.688093	1.1749	0	0	0.356396	0	20	6096453,6100046,	6096687,6100222,
NovelTAR_1963	200	19.3614	23.1645	35.6738	29.4894	15.061	26.4278	42.8957	29.5964	19.8975	54.9537	12.3588	48.031	22.3704	22.4865	30.6894	13.354	23.1275	21.2689	87.2646	11	85723323,85725912,	85723429,85726006,
NovelTAR_12214	360	0.0736736	0	0.0678726	0.199793	0	0	0.0999201	0.0448023	0	0	0	0	0	0.276586	0	0	0.220767	0.090199	0	1	203449361,203459911,203466612,	203449427,203460040,203466777,
NovelTAR_5979	89	1.78803	1.47325	1.09816	0	0	0	0	0	0	0	0	0	0	0	0	0	0	0	0	22	21797053,21846329,	21797085,21846386,
NovelTAR_4951	235	11.399	6.69547	1.03975	0	0	0	0	0.0686333	0.445632	0	0.0665705	0	0.290667	0	0.198369	0.129149	0.135278	0.207266	0	19	1507519,1507992,	1507638,1508108,
NovelTAR_4950	370	6.16469	3.95721	1.05661	0	0.0499452	0	0.0486098	0	1.81952	0	0.33825	0.496678	0.599991	0.0448518	1.04993	2.09169	0.2148	0.526567	0	19	1504968,1510848,	1505270,1510916,
NovelTAR_4955	1175	18.8479	25.1266	21.1069	10.6205	18.8572	15.7736	18.5979	25.5453	59.4982	33.9185	33.6181	27.1142	29.9532	11.1152	40.8112	24.3446	18.0461	19.2343	40.0209	19	1597181,1599413,	1598210,1599559,
NovelTAR_10446	181	32.2373	1.20736	6.74976	0	0	0	0.695576	0	0	2.83749	0	0	0	0.0916861	4.29253	0	0.439094	2.24252	0	2	95954230,95954675,	95954332,95954754,
NovelTAR_10116	181	0	0	0.539981	0	0	0	0	0	0.330619	0	0	0	0	0	0	0	0	0	0	2	20439463,20440350,20440424,	20439496,20440409,20440513,
NovelTAR_11249	215	0.740163	0	0.113647	0.250903	0	0	0.334616	0.900213	0	0.796258	0.291052	0	0	0.926243	0	0	0	0	0	1	23718739,23718957,	23718896,23719015,
NovelTAR_9464	283	6.84149	1.1583	0.0863396	0	0	0.244143	0	0	0	0	0	0	0	0.0586402	0.0549079	0	0.1685	0	0	3	48627031,48632659,	48627149,48632824,
NovelTAR_9462	300	16.444	3.71506	0.651576	0	0	0	0.239808	0	0	0	0	0	0	0	0.103593	0	0	0	0	3	48625225,48627031,48629108,	48625322,48627087,48629255,
NovelTAR_9463	269	29.579	7.63646	0.635832	0	0.137396	0	0.133722	0	0	0	0	0.310529	0	0.123384	0	0	0.05909	0	0	3	48626074,48629333,	48626229,48629447,
NovelTAR_1531	291	1.18485	0	0	0	0	0	0	0	0	0	0	0	0	0	0	0	0	0	0	11	2196489,2200290,	2196583,2200487,
NovelTAR_1822	4853	9.9193	9.00609	13.9264	4.14242	2.93208	1.43794	2.95004	0.884044	1.31324	2.27532	1.59245	2.16877	3.07894	2.46209	1.46328	1.89805	1.35926	4.02466	14.4417	11	65543516,65547912,	65547813,65548468,
NovelTAR_10023	377	6.40198	4.69527	16.7215	0.429263	0.147053	0.183269	1.09727	0.385038	0.436513	6.99313	0.995908	5.58358	0.905924	2.37703	3.33861	0	0.885409	0.51679	0	3	195453158,195456512,	195453437,195456610,
NovelTAR_5238	292	6.63063	6.13688	4.01657	5.5422	6.89825	1.71548	3.26451	2.3199	0.614815	4.74891	2.14302	1.20149	4.91247	4.77396	4.36368	3.32602	4.51816	2.05728	7.17464	19	17627100,17628098,	17627292,17628198,
NovelTAR_5902	1875	2.54616	0.501168	0.0130315	0	0.0295675	0	0.028777	0	0.0398946	0	0	0	0	0.0531046	0	0	0.0508647	0	0	18	72567553,72568216,72577065,72607535,72618041,	72568210,72568652,72577213,72607927,72618283,
NovelTAR_9924	158	1.00718	2.21299	1.54646	1.8209	1.7544	0.32797	0.796831	0.714568	2.36717	1.40857	0.396052	3.27785	0.324241	1.78556	2.85208	1.15253	2.81687	5.54895	4.38582	3	170002245,170009636,	170002379,170009660,
NovelTAR_2112	2054	12.7447	11.1181	10.4208	10.0412	7.47645	16.6256	10.9805	7.93877	7.91726	7.35124	9.96985	4.65243	13.3853	15.4156	11.8849	6.33892	14.154	8.17324	22.698	11	134115337,134123197,	134117315,134123273,
NovelTAR_9678	184	17.2973	118.174	13.1466	0.684073	0.3013	0.563253	2.63919	3.15564	2.92705	0.558246	0.0850221	13.2562	4.17636	3.87822	3.20913	0.494836	1.72774	3.61776	0	3	100621536,100645149,	100621544,100645325,
NovelTAR_11476	1936	80.8279	65.4018	122.865	29.7863	8.95349	15.4708	68.5423	23.4851	0.772753	24.6447	51.3442	32.0149	11.8461	36.0277	40.9743	0.815185	14.6144	20.6218	0.216425	1	44084958,44087614,	44085103,44089405,
NovelTAR_11472	405	6.67974	7.82401	7.54139	3.59627	3.14839	2.08983	2.57572	3.70365	1.5884	5.41062	6.33488	5.94007	7.16798	2.49952	5.79353	2.81018	2.82581	1.76389	8.11736	1	43853173,43853983,	43853321,43854240,
NovelTAR_8984	248	1.81807	0.264354	0	0	0	0	0	0	0	0.207091	0	0	0	0	0.187971	0	0	0	0.649812	4	89514399,89516710,	89514592,89516765,
NovelTAR_7635	412	161.195	196.202	9.13314	65.2479	11.662	3.06052	9.64762	8.80821	17.2118	21.3163	18.302	39.617	23.3354	12.7283	27.1554	17.9743	4.47535	58.3228	1.95574	6	43493491,43752279,	43493523,43752659,
NovelTAR_11650	796	1.13287	0.0823616	0.0613923	0	0	0	0.18076	0.101312	0	0	0	0	0.0643593	0	0	0	0.159751	0	0	1	92026961,92033289,92034969,92035154,	92027128,92033454,92035152,92035435,
NovelTAR_5000	851	1.05965	0.53927	1.89501	0.295815	2.43211	0.751004	0.634041	0.435914	0.105479	0.100585	0.0367663	0.235578	1.36453	0.429018	0.182596	0.0356639	0.392244	0.228942	0.0568108	19	4035222,4035316,4035929,	4035312,4035847,4036159,
NovelTAR_3187	900	12.7013	5.56044	2.63346	2.77712	1.39624	7.02439	3.77698	3.10032	5.31929	5.59238	3.9284	4.10236	2.40971	2.71055	2.20998	3.87805	9.07793	5.37586	1.93384	17	62227625,62228200,62230300,	62228194,62228317,62230514,
NovelTAR_4973	330	5.22413	6.15865	8.95918	0.599379	0.727988	0.366399	0.708524	0.293251	0.498683	1.29694	1.04294	0.708758	1.03495	1.15663	0.61214	0.735757	2.6492	0.836391	1.46503	19	2337441,2351505,	2337621,2351655,
NovelTAR_2587	4217	23.9816	14.9195	5.52187	4.22138	10.3989	5.42319	6.53402	4.18424	5.51661	4.48997	1.23164	4.09242	10.5489	14.8322	3.90961	9.5181	7.81379	11.0652	27.5837	10	126307764,126308656,	126308464,126312173,
NovelTAR_10465	239	8.43393	54.9532	24.3319	3.61132	4.48462	3.90271	1.05355	1.88957	1.37712	1.57586	1.70186	5.59211	4.14413	2.63856	7.0868	0.761924	1.39665	1.22278	1.34856	2	97527315,97527473,	97527396,97527631,
NovelTAR_10469	157	0.844666	1.39193	0.622525	0	0	0	0	0	0	0	0	0	0	0	0	0	0	0	0	2	98431795,98444393,98444447,	98431803,98444435,98444554,
NovelTAR_9446	2530	42.2054	48.0858	27.3121	76.6233	46.1043	76.7936	106.151	94.6181	90.6617	51.7308	15.6935	69.7246	40.6803	57.624	95.2236	287.089	73.4132	57.1719	14.3828	3	47892189,47894648,	47894525,47894842,
NovelTAR_11081	60	0	0	0	0	0	0	0	0	0	0	0	0	0	0	0	0	0	0	0	1	3326562,3326702,	3326596,3326728,
NovelTAR_4568	418	0.697961	0	0	0	0	0	0	0	0	0	0	0	0	0	0	0	0.11408	0	0	14	43339537,43654366,	43339898,43654423,
NovelTAR_4569	416	2.1677	0	0	0	0	0	0	0	0	0	0	0	0	0	0	0	0	0	0	14	43803395,43942248,44016714,	43803453,43942369,44016951,
NovelTAR_8619	954	6.95034	5.8871	12.0122	9.44304	22.0633	7.49587	8.80428	10.2284	5.15933	11.0362	2.52535	14.2197	43.3898	6.7494	10.115	4.78791	11.2466	8.54338	51.7752	5	175953713,175955832,	175954408,175956091,
NovelTAR_4694	422	0.628495	0.776775	0.75271	0	0	0.654904	0.2131	0.22932	0	0	0.0741425	0.870952	0.121398	0.1573	0.0736443	0	0.41433	0.65405	0	14	69093878,69095068,	69094067,69095301,
NovelTAR_6123	534	3.77474	5.56563	5.03325	3.80504	5.67542	3.97863	4.58061	6.31259	4.73469	4.61651	5.59553	6.31966	5.43639	6.58835	8.38055	3.63745	11.4005	8.72599	6.51856	22	38363105,38363626,	38363172,38364093,
NovelTAR_6125	665	0.558369	0.230034	0.257201	0	0.111156	0.207797	0.13523	0	0.0899879	0.0257437	0.0235249	0	0.256792	0.124776	0.280402	0	0.0717077	0	0.0484672	22	38478156,38479072,38483471,	38478362,38479195,38483807,
NovelTAR_1479	1125	117.336	273.72	144.455	332.295	384.493	53.9074	89.4964	257.129	108.367	285.813	628.891	898.153	437.922	275.421	365.393	63.708	179.538	106.565	201.678	11	308121,309095,319673,320503,	308436,309240,319951,320890,
NovelTAR_2823	121	0	0	0	0	0	0	0	0	0	0	0	0	0	0	0	0	0	0	0	17	18353636,18353952,	18353708,18354001,
NovelTAR_2822	142	0	0	0	0	0	0	0	0	0	0	0	0	0	0	0	0	0	0	0	17	18343676,18353950,	18343767,18354001,
NovelTAR_2821	148	0.179206	0.590629	0	0	0	0	0	0	0	0	0	0	0	0	0	0	0	0	0	17	18330515,18353902,	18330564,18354001,
NovelTAR_12332	239	0.443891	0.640054	0	0	0	0	0	0	0	0	0	0	0	0	0	0	0	0	0	1	228351116,228351558,	228351154,228351759,
NovelTAR_5571	285	2.32654	2.99045	5.22976	0.946387	0.389046	0	0.126215	0.169777	0.629915	0.540617	0.329349	2.28614	2.6364	0.756973	1.09045	0.425965	0.111545	0.227871	0.508905	19	50154124,50168858,	50154173,50169094,
NovelTAR_5573	2535	24.838	20.8016	26.1402	11.0158	7.21693	8.05397	6.76855	5.03906	3.81832	5.51067	2.64129	5.84561	7.44368	9.3352	9.29272	11.9963	11.4809	8.73596	7.32342	19	50154287,50166604,	50156655,50166771,
NovelTAR_8396	2626	6.47408	6.12491	5.06175	11.086	11.5832	9.38641	27.9099	6.06827	9.06403	8.52718	4.83143	6.82635	7.33529	10.5284	13.1838	14.4006	14.6846	13.7565	12.9119	5	130977405,130978699,	130978274,130980456,
NovelTAR_7426	136	2.92528	1.60686	2.15595	4.89199	2.7176	2.79418	0.793483	2.60907	0.990032	1.13291	0.920239	1.96546	4.39473	1.09821	1.37108	1.67371	4.79194	1.9101	3.19937	6	345853,348102,361591,	345925,348158,361599,
NovelTAR_6482	1575	4.54671	6.31317	3.89395	6.23354	9.55078	4.27715	7.10289	11.4489	4.60688	12.3587	5.10543	9.345	14.9082	14.2034	15.3022	7.93917	8.0132	10.494	14.0076	20	43994258,43996334,	43994323,43997844,
NovelTAR_11751	738	2.30005	0.0296115	1.12569	0	0	0.0702158	0.243708	0.327821	0.182445	0.0695916	0	0.362199	0	1.43915	0.378999	0	1.05537	0.175998	0.0218365	1	113051549,113057501,	113052072,113057716,
NovelTAR_937	342	2.17143	0.319492	0.571558	0.105154	0.108068	0.151518	0	0.424443	0.612418	0.951086	0.823372	0.195397	0.149795	0	2.36265	3.46096	0.0929544	0.474732	0	12	46781523,46863935,	46781755,46864045,
NovelTAR_3400	405	0.589389	0.539587	0.54298	0.133195	0.228145	0.127949	0	0	0	0.253623	0.0772546	0.123751	0	0.204879	0.0767355	0	0.235485	0	0	16	542062,542502,	542440,542529,
NovelTAR_3390	138	0	0	0	0	0	0	0	0	0	0	0	0	0	0	0	0	0	0	0	16	223487,227307,	223583,227349,
NovelTAR_3391	263	11.799	7.06285	34.8395	0.0683702	0	0.131354	0.615477	1.47183	0.056884	0	0	7.81328	0.194791	0	0.17725	0	0.423066	0	0	16	223487,227394,	223621,227523,
NovelTAR_2622	224	8.16988	7.4145	6.43577	1.5252	2.72246	3.47004	2.08762	1.65608	3.13903	3.82133	2.09519	4.84785	3.43058	5.33417	5.54962	9.01015	4.61245	3.98647	5.03604	10	135094776,135111552,	135094937,135111615,
NovelTAR_8617	54	29.9606	23.472	13.122	0	0.342217	1.27949	0	0	0	1.90217	0	0.618757	2.21364	0.307318	0.863275	3.0912	0.294356	0.90199	3.58119	5	175837257,175843160,	175837303,175843168,
NovelTAR_8612	285	0.186123	0.613425	0.514402	0	0	0	0	0	0.944873	0	0	0.351714	0	0.0582287	0	0	0	0.0569678	0.169635	5	175735339,175735423,175735689,	175735416,175735614,175735706,
NovelTAR_7676	705	19.7508	17.5136	11.2986	56.061	28.6763	45.7676	250.319	37.1764	7.95771	18.1394	31.0218	62.2048	37.6413	37.6864	30.9897	1.74351	54.7426	27.1288	77.125	6	53132201,53139889,	53132736,53140059,
NovelTAR_2843	2365	14.792	20.689	16.3548	4.67591	6.3292	4.84961	2.83663	3.60767	0.702163	5.26978	0.601949	10.4689	11.2352	6.5258	7.39167	9.98405	2.39268	4.66823	6.75958	17	25949855,25949980,25951314,	25949974,25950083,25953457,
NovelTAR_1633	2237	16.8478	28.2129	29.1964	7.26649	3.37872	6.68686	16.868	10.7069	12.7	55.6902	21.7492	3.41298	3.34358	15.245	10.9752	1.70948	11.6674	9.6094	0.698788	11	27387520,27408550,	27389743,27408564,
NovelTAR_8543	880	1.08501	1.788	0.360959	3.39194	2.18397	1.05994	2.75916	0.40322	0.884029	0.505805	0.444434	0.930245	0.252269	0.471454	1.64218	1.0519	1.96884	2.93352	0.622638	5	151149487,151150874,	151150333,151150908,
NovelTAR_151	51	0	0	0	0	0	0	0	0	0	0	0	0	0	0	0	0	0	0	0	X	48037315,48134357,	48037329,48134394,
NovelTAR_8540	223	30.0906	19.5993	33.7476	5.96691	3.64622	2.9434	15.566	3.11004	32.8728	10.0568	7.5765	242.056	24.6578	4.68833	42.0179	14.2903	4.56185	1.0921	0.289064	5	151041005,151054132,	151041219,151054141,
NovelTAR_13195	391	4.00212	3.96824	5.12429	3.95498	2.69397	5.91968	6.57786	5.19752	14.5013	7.22436	6.32164	6.0673	8.1671	3.73498	7.82908	10.9058	8.90294	7.3082	10.2627	8	67959947,67963464,67968749,	67960140,67963572,67968839,
NovelTAR_5921	442	21.8421	26.8469	39.0283	18.3068	26.4653	86.639	15.6255	26.5286	53.2079	83.39	24.8818	50.7241	46.9802	13.4789	60.6089	38.1091	22.6561	18.9173	53.5963	22	18074886,18075409,	18075235,18075502,
NovelTAR_3552	1291	18.7568	6.60169	7.26778	1.26747	0.2004	1.35134	4.38843	1.28681	0.811181	0.0795641	0.193885	0.608213	0.145502	1.50398	3.29796	1.49281	2.01922	2.25113	0	16	14396111,14419869,	14396454,14420817,
NovelTAR_6749	128	9.11711	10.4145	12.7897	2.10719	0.144373	8.23171	3.79384	1.63808	0.350636	2.80867	3.05548	1.56623	1.73435	3.8895	4.85592	1.77832	2.73199	1.52211	2.89572	21	47641767,47642527,	47641885,47642537,
NovelTAR_11901	527	7.19681	0	0	0	0	0	0	0	0	0	0	0	0	0	0	0	0	0	0	1	152975772,152996618,	152975848,152997069,
NovelTAR_8635	421	10.7728	6.54041	3.59837	6.32124	2.45811	2.74893	3.88763	2.72006	0.994997	2.84648	0.0371593	2.34128	2.39317	9.34218	4.53988	0.540676	5.05928	3.77936	0.918689	5	176886098,176900439,	176886287,176900671,
NovelTAR_2606	378	0.631488	0	0	0	0	0	0	0	0	0	0	0	0	0	0	0	0	0	0	10	131599700,131601053,	131599976,131601155,
NovelTAR_7654	226	3.52069	2.90088	3.56781	4.29643	4.74258	2.8279	2.06914	2.78329	3.83942	2.12101	3.32263	2.14375	4.08027	5.28696	4.67543	10.2062	3.58697	8.11791	6.06108	6	44360403,44361244,	44360563,44361310,
NovelTAR_745	228	5.93267	2.97128	3.75085	2.20824	1.62103	0.98487	1.65657	0.919626	0.656162	1.27646	1.37229	0.806012	0.898772	2.98422	1.90829	2.72884	1.7429	1.21057	1.20158	13	115000384,115011477,	115000565,115011524,
NovelTAR_11017	373	0.639953	1.05458	0.393042	0.385659	0.0495435	0.0926171	1.44656	0	0	0	0.251647	0.134368	0	0	0	0	0.596603	0	0	2	242486125,242486196,242489345,	242486181,242486488,242489370,
NovelTAR_12290	1965	2.69949	0.044485	0	0	0	0	0	0	0	0	0	0	0	0.0337815	0.0790786	0.0617811	0.0242675	0.016525	0	1	222019441,222025289,222089206,222090892,	222019482,222025407,222090885,222091019,
NovelTAR_2861	155	4.62005	5.63955	5.04446	1.97215	0.953791	1.00295	1.04433	1.14463	5.11552	3.75525	1.81673	3.34129	8.15273	4.28263	1.80452	3.035	3.28159	2.72343	9.04538	17	26970181,26982703,	26970327,26982712,
NovelTAR_11899	708	14.2727	0.123465	0	0.431756	0	0	0	0	0	0	0	0.0943866	0	0	0.109738	0	0	0.0687958	0	1	152956532,152957671,153004981,	152956602,152957914,153005376,
NovelTAR_9676	105	6.56748	48.2853	3.72329	3.25377	2.11197	1.97407	1.88421	2.91855	1.85225	0	0	8.75099	1.30108	1.42244	3.84774	0	2.11936	3.55642	0	3	100543798,100553531,	100543817,100553617,
NovelTAR_3120	2918	7.74406	3.79699	5.66054	3.31527	5.65537	13.68	6.15135	4.32792	16.1858	19.1084	1.99438	6.77876	10.9728	16.3563	9.64394	19.3718	10.9382	19.4463	7.59928	17	55752332,55756916,	55752485,55759681,
NovelTAR_3123	136	3.70535	0.964115	2.15595	5.15642	1.63056	4.31827	3.96742	2.0161	6.71022	6.16807	0.920239	5.0365	2.63684	2.68452	4.11325	6.47168	4.09068	5.25277	0.947961	17	55945510,55950170,	55945600,55950216,
NovelTAR_462	359	1.62533	3.40887	7.48678	1.30227	6.33149	0.384916	0.851687	0.359417	0.250036	1.04911	0.174307	1.48915	5.85078	0.462261	0.129852	0.253621	0.84125	0.768827	10.3246	X	153186819,153187053,	153186976,153187255,
NovelTAR_7462	702	7.48071	5.88357	8.31874	6.81345	9.08191	5.43783	21.1626	12.5217	4.11307	19.4851	12.591	12.9463	11.0682	11.3471	20.5415	1.57803	14.5366	11.5177	10.9502	6	8413300,8415136,	8413928,8415210,
NovelTAR_6730	643	8.5796	5.98161	6.53603	5.03366	9.80028	5.45325	4.895	4.11373	2.9316	6.04376	3.30885	4.54685	4.80696	7.07166	5.94491	4.46045	6.40258	6.11053	6.04012	21	45548432,45550476,	45548505,45551046,
NovelTAR_10354	1683	16.7204	15.7894	18.8011	18.0348	19.1934	5.50112	19.0329	15.1705	14.5516	21.9513	18.0423	13.4207	24.3822	20.4309	23.3684	20.3054	18.3413	34.266	21.4297	2	71213069,71215000,	71213907,71215845,
NovelTAR_2667	1463	2.93687	2.13603	2.48851	0.405594	0.581043	0.330586	0.27046	0.231514	0.214744	0.63189	0.235249	0.216967	1.27229	0.794028	0.690384	0.217823	0.358538	0.288538	0.121168	17	3560917,3561163,	3561054,3562489,
NovelTAR_7103	1236	293.421	45.2271	48.1368	67.5028	107.514	2.04035	284.51	71.9403	31.4945	56.5804	15.8466	112.85	113.347	358.636	137.085	4.38307	233.503	45.4892	0.0130383	7	94058499,94059556,	94058740,94060551,
NovelTAR_1415	242	0.219194	0.812725	0.302902	0.371516	0	0	0	0	0.0618202	0	0	0	0	0	0	0	0	0.0670902	0	12	123355767,123356532,	123355943,123356598,
NovelTAR_5080	1067	41.6853	0.348178	0.0457997	0.067409	0	0	0.0842812	0.0302321	0	0	0	0.313148	0	0.217744	0	0	0.0148971	0	0	19	8993372,8994141,8996355,8999519,9012502,9015317,9018110,	8993431,8994208,8996493,9000214,9012535,9015384,9018118,
NovelTAR_5081	230	11.9928	0.190028	0	0	0	0	0	0	0	0	0	0	0	0	0	0	0	0	0	19	8994416,9018483,9021149,9024129,	8994463,9018561,9021184,9024199,
NovelTAR_5083	2714	89.3498	1.08703	0.234078	0	0	0	0.0265079	0	0	0	0	0.56632	0.0377524	0.690956	0.0286274	0	0.0878512	0.00598225	0	19	9045563,9049079,	9047113,9050243,
NovelTAR_198	502	2.16618	4.7015	3.55317	5.158	6.00038	2.30537	3.0812	2.47394	5.63253	3.03514	2.80471	2.16318	2.92549	3.40499	2.04297	8.19207	2.43811	4.94837	7.15881	X	54584868,54586946,	54585082,54587234,
NovelTAR_8016	432	7.55155	1.82111	2.37554	0.0416235	0	0	0	0	0.207785	0.0396286	0.144852	0.348051	0.118588	0	0.251788	0.210764	0	0	0	6	170124138,170124502,	170124449,170124623,
NovelTAR_13384	5998	4.10352	1.34078	0.517361	0.446686	0.853431	0.613399	0.632705	0.303861	0.36416	0.727823	0.250388	0.178261	0.720306	1.45256	0.764253	0.0860203	1.02558	0.990715	0.569598	8	144340145,144344090,144351766,144352061,	144344069,144345475,144352061,144352455,
NovelTAR_5884	297	25.7188	1.61876	0.0822698	0	0	0	0.787249	0	0	0	0	0.843759	0	0	0.994074	0	0.321115	0.218664	0	18	61144156,61151648,	61144272,61151829,
NovelTAR_10600	102	1.56015	0.642743	1.67685	0	0	0	0	0	0	0	0	0	2.51127	0	0.304685	0.892646	0	0	0	2	132273886,132274427,	132273975,132274440,
NovelTAR_10979	3948	7.79955	1.99824	4.12805	4.85515	2.84123	23.4683	4.71507	9.37988	3.8197	4.29289	1.75936	3.23296	2.69905	3.85876	5.45516	3.03653	6.90886	3.4791	0.808216	2	237032560,237037935,	237034055,237040388,
NovelTAR_3459	355	2.09192	2.27767	2.34017	9.47187	4.84116	2.04358	14.3378	27.0782	0.927129	4.53306	1.10169	10.6356	5.38757	30.6193	17.2898	3.29148	29.8203	40.2923	1.54344	16	2204802,2205149,	2204929,2205377,
NovelTAR_12190	112	3.0785	1.56095	3.27243	3.3715	2.14497	4.16405	1.60586	1.87209	0.801455	1.22282	0.139679	1.64081	1.67717	3.55611	0	0	3.26419	1.01474	0	1	201823950,201841931,	201824047,201841946,
NovelTAR_11775	1168	8.26557	5.8001	7.7821	18.4278	25.8684	13.5907	19.4177	10.7019	6.14815	25.6793	12.2018	14.9614	14.5912	14.2082	9.15308	3.1961	16.9023	14.5261	33.6104	1	115247098,115271719,	115248243,115271742,
NovelTAR_11555	623	24.8196	19.5382	15.4527	19.8574	14.06	5.90557	15.3585	10.7439	13.9519	8.57351	19.1847	8.09847	9.94997	14.0646	15.6387	27.5975	14.0327	19.6758	11.7179	1	54665823,54670683,	54666255,54670874,
NovelTAR_8474	175	0	0	0.139624	0	0	0	0	0.0921647	0	0	0	0	0	0	0	0	0	0	0	5	140745676,140755496,	140745744,140755603,
NovelTAR_8473	1524	23.8598	28.5211	34.3264	49.5313	44.6957	64.2754	47.7846	73.2782	48.0817	56.0991	14.8844	79.9037	83.1983	118.213	71.057	77.9759	101.275	90.2984	76.7911	5	140698056,140711763,	140699570,140711773,
NovelTAR_12268	1027	3.66718	2.06404	0.761336	0	0	0	0	0	0	0	0	0	0	0.0161589	0	0	0.0619093	0	0	1	212635246,212639005,	212636008,212639270,
NovelTAR_1993	629	2.69863	6.98332	3.3796	10.6344	1.32208	0.137306	5.63301	3.74373	3.37741	3.83761	0.348198	1.06241	7.81889	10.7908	3.43388	0.506637	3.05774	3.66532	1.02482	11	103780124,103780359,103797635,	103780350,103780543,103797854,
NovelTAR_9272	2302	17.962	14.9043	22.7146	16.0442	22.4855	13.6864	14.5323	14.4052	7.79219	13.7507	6.96575	29.6173	27.336	28.937	25.212	9.55853	19.4513	15.4106	14.0782	3	9516132,9517516,	9516261,9519689,
NovelTAR_5696	3018	3.08463	0.123097	0.259076	0.0238321	0	0	0.0655539	0	0	0.00567248	0	0.0221424	0	0	0.133868	0	0.0158004	0.139871	0	19	58907020,58907446,	58907068,58910416,
NovelTAR_5692	1171	3.69186	4.51622	2.48306	1.32058	1.87795	2.9944	1.62807	1.9283	2.18467	2.9824	2.81887	4.95058	6.0811	1.74313	6.17046	0.634991	3.76001	2.17679	5.44976	19	58817355,58826113,58836640,58838188,58846117,	58817405,58826402,58836727,58838622,58846428,
NovelTAR_8675	570	2.69878	2.10865	3.17215	0.315462	0.129682	0.515163	0.599521	0.537627	0.341204	0.390446	0.0548914	1.40686	0.299591	0.815202	0.736055	0.133114	1.03179	0.427258	1.15917	4	124362,380459,	124901,380490,
NovelTAR_4125	229	3.24293	0.858862	0.960293	0	0	0.0754284	0	0	1.50258	0.224273	11.7501	0.218862	0.149141	0.0724681	7.73554	0	0	1.13438	0.703727	15	45360462,45366426,45366564,	45360470,45366551,45366660,
NovelTAR_4122	236	0.561917	0	0	0	0	0	0	0	0	0	0.132577	0	0	0	0.395058	0	0	0	0	15	45120615,45120702,45123726,45123755,	45120667,45120769,45123753,45123845,
NovelTAR_6568	292	27.34	16.839	38.4084	2.27846	3.16433	0.118309	1.78624	1.82278	1.07593	2.8728	0.857209	4.29104	3.2165	0.909325	4.20403	0.0519691	0.816534	2.33529	0	20	60884771,60886220,	60884920,60886363,
NovelTAR_6569	288	45.033	26.6337	49.3773	6.43083	6.22407	0.59976	4.8711	5.65629	3.48039	13.1963	2.22711	8.64326	11.4437	1.84391	12.7333	1.21189	3.58746	4.8482	0	20	60885233,60885472,	60885365,60885628,
NovelTAR_424	226	10.0926	12.3771	12.6495	2.94385	2.69836	19.031	2.54664	0.99913	4.69998	1.6665	0.553772	7.39223	3.09798	5.65411	4.95046	2.01438	1.19566	6.10639	2.85227	X	148582479,148585682,	148582564,148585823,
NovelTAR_12410	2217	14.6071	0.128143	1.43276	0	0	0	0.00811259	0	0	0	0	0	0	0	0	0	0.0143394	0	0	1	244903852,244908781,244909199,244912943,244913358,	244904048,244909199,244909518,244913302,244914283,
NovelTAR_12884	991	2.4087	0.396931	0.443808	1.12497	0.298361	0.13944	0.87115	0.895141	0.99636	4.94066	0	3.18619	0.568648	2.4449	1.45825	0	1.10673	5.20988	0	9	136125787,136126739,136127864,	136126539,136126919,136127923,
NovelTAR_3479	843	1.41579	0.285155	1.79705	0	0	0	0	0	0.159721	0	0	0.0396357	0	0	0	0	0	0	0	16	3054146,3054644,3056220,	3054604,3054880,3056369,
NovelTAR_4802	246	4.95949	5.77424	8.44268	6.50545	3.07995	4.98533	7.23811	6.62199	7.11535	9.46446	2.86172	4.75386	8.74659	10.3214	6.63248	2.71423	14.8614	4.55395	17.7531	14	91939582,91942193,	91939711,91942310,
NovelTAR_8369	3964	19.0555	10.4911	0.869125	26.3778	2.69457	1.47719	32.8587	14.188	2.65318	7.74353	0.442012	19.8758	16.5425	3.44965	9.20812	0.731186	7.34612	4.42758	0.126028	5	121398849,121405743,121406188,121409703,	121402440,121405863,121406280,121409864,
NovelTAR_6952	335	0.395858	0	0	0	0	0	0	0	0	0	0	0	0	0	0	0	0	0	0	7	46333820,46333980,46341400,	46333969,46334051,46341515,
NovelTAR_6951	1007	977.856	1874.54	193.629	15.1065	2.56917	0.617509	3.41137	10.0905	3.71412	3.41711	4.52078	2.42218	12.4641	3.5926	8.5333	1.5823	2.02044	0.983501	0.608126	7	45956811,45960188,	45957033,45960973,
NovelTAR_6778	193	1.92391	1.24552	6.20348	1.02484	1.7235	0.268494	0.745518	0.083569	0.542608	0.354809	0.567401	0.259686	2.12352	0.773869	0.805127	2.20155	0.57651	1.51422	1.50298	7	1518001,1524736,	1518092,1524838,
NovelTAR_12106	3794	46.0753	21.7323	32.8386	14.986	12.0065	3.42821	12.2685	5.74754	5.06307	18.8793	6.85716	43.6419	28.7927	3.83605	6.67593	2.29585	3.84183	6.8555	45.8739	1	175126119,175129145,	175128776,175130282,
NovelTAR_12578	318	0.834041	0	0	0	0	0	0	0	0.141137	0	0	0	0.698103	0	0	0	0	0	0	9	79131449,79142731,	79131692,79142806,
NovelTAR_659	425	0.811277	0	0	0	0	0	0	0	0.105603	0	0	0.275165	0	0	0	0	0	0	0	13	66847478,66849078,	66847829,66849152,
NovelTAR_248	217	0.611118	3.02119	1.2386	0	0	0	0	0	0	0	0	0	0	0	0	0	0	0.598556	0	X	73061111,73070336,	73061156,73070508,
NovelTAR_3642	631	1.84943	1.73164	3.214	0.398952	1.96219	0.711728	0.313537	0.511214	0.758694	0.895317	0.272717	0.688379	2.6251	0.762695	1.08354	0.81767	1.38548	0.694718	0.944956	16	28967471,28970313,	28967994,28970421,
NovelTAR_4256	3029	2.20656	1.0822	1.07287	0.611449	2.22684	0.530339	0.665034	1.84238	0.405005	1.97251	0.53197	1.7429	2.95417	1.46283	1.60058	0.506	0.818637	0.637855	2.64953	15	68484160,68484482,68485853,68486631,68489335,	68484475,68484640,68486629,68486763,68490983,
NovelTAR_9280	628	15.4996	20.357	14.1625	12.5125	22.9525	12.2672	12.6873	17.1818	12.1494	17.3376	14.4483	22.2132	26.0501	23.0166	34.641	16.3107	28.7278	16.0031	41.5971	3	9821658,9839344,	9822169,9839461,
NovelTAR_6230	464	4.00124	3.20264	4.95002	2.13141	1.4736	3.72265	2.28696	1.87706	3.22424	1.91857	2.25895	3.96058	4.15876	1.43062	3.54984	5.10193	3.22015	3.28915	2.91743	22	50878126,50884479,	50878280,50884789,
NovelTAR_1019	212	1627.13	65.2506	0.230511	3.22307	0	0.244431	20.6156	0	0	0.484515	0	9.22006	0.483302	0	8.50244	0	1.79946	0.306336	0	12	52863594,52910454,	52863619,52910641,
NovelTAR_1018	199	161.267	27.4539	0	0	0	0	0	0	0	0	0	0	0	0	0	0	0.239626	0	0	12	52863453,52882090,	52863557,52882185,
NovelTAR_1011	2821	728.001	99.157	0.268507	0.936994	0	0.0244922	7.52323	0	0.00530326	0.0788919	0	1.98985	0.0605341	0.0470618	0.88133	0	0.264826	0.368342	0	12	52824324,52827618,52843542,52862568,52865893,52880953,52883902,52884666,52884895,52885317,52885432,52911373,52911884,52912725,53045337,	52824380,52827652,52843590,52862656,52865934,52881262,52884517,52884719,52884935,52885415,52886494,52911538,52911943,52912853,53045362,
NovelTAR_1017	297	4.28647	0.44148	0	0	0	0	0	0	0	0	0	0	0	0	0	0	0	0	0	12	52845835,52886980,	52845907,52887205,
NovelTAR_1016	122	0	0	0	0	0	0	0	0	0	0	0	0	0	0	0	0	0	0	0	12	52845835,52867414,52886639,	52845851,52867452,52886707,
NovelTAR_1015	110	0	0	0	0.163467	0	0	0	0	0	0	0	0	0	0	0	0	0	0	0	12	52844208,52865860,	52844293,52865885,
NovelTAR_3960	403	36.9209	20.5518	6.06306	0.312331	0	0	0.178517	0	0.111368	0.424803	0.038819	0.580372	0.677982	0	0.809722	0	0	0	0.679803	16	88815791,88851311,	88815886,88851619,
NovelTAR_3410	197	9.42424	9.8728	15.0078	1.27786	1.96992	0.789126	0.456488	0.409361	1.51883	1.56422	1.35	0.848042	3.29398	1.60055	1.73531	0.924365	1.7751	1.56589	2.37231	16	720674,721862,	720731,722002,
NovelTAR_5157	233	12.066	4.22059	9.64781	1.08042	0	0.0741335	0.849106	0	1.41258	2.27771	0.134284	1.21892	1.31923	0.569792	0.666907	1.43283	0.477538	1.32395	0.0691645	19	12885625,12886222,	12885707,12886373,
NovelTAR_381	971	6.33699	8.88985	8.73186	14.7221	8.65939	22.5208	11.1692	17.4909	4.0059	8.95647	4.57561	7.9833	7.47434	23.893	19.5397	5.32922	49.208	20.0314	1.4771	X	128724122,128725796,	128724387,128726502,
NovelTAR_2232	575	5.53513	8.17122	6.58659	1.53232	0.353525	0.420562	0.719425	0.785403	1.7172	0.47637	1.76846	2.23721	0.861258	0.548363	2.43218	1.68904	2.87496	0.536488	7.79142	10	35625388,35625892,	35625720,35626135,
NovelTAR_7556	607	12.8462	7.81246	5.79656	3.14007	2.49643	3.44324	4.0001	3.05571	8.20732	2.87676	2.60305	3.55046	4.445	1.66772	2.40636	6.52499	12.6743	4.60059	5.52222	6	34664222,34664741,34664935,	34664499,34664774,34665232,
NovelTAR_7551	143	7.04794	4.5846	8.20166	1.38318	1.16306	0	0.754641	0.563945	0.627713	0	0	0.817798	1.19417	0	0.434656	1.80402	2.11195	2.15721	0.338084	6	34204980,34205435,	34205088,34205470,
NovelTAR_6930	117	9.06752	13.8217	12.948	3.99586	4.89633	4.72427	2.15212	1.24068	2.42948	5.85284	3.61017	3.56975	3.94077	2.83678	4.51559	1.94551	1.08685	2.91412	21.2116	7	44091428,44092444,	44091537,44092452,
NovelTAR_9488	165	9.16232	11.5226	9.77365	3.48729	0.895986	0.209371	2.39808	1.95501	3.71746	2.59387	1.04294	1.72127	0.82796	3.21846	2.07186	3.21894	2.7937	2.45997	0	3	49149343,49167039,	49149398,49167149,
NovelTAR_4873	322	0.41184	0.407204	0.0758824	0	0	0	0	0	0	0	0	0	0	0	0	0	0	0	0	14	103046435,103047145,	103046637,103047265,
NovelTAR_2607	229	0.579094	0	0	0	0	0	0	0	0	0	0	0	0	0	0	0	0	0	0	10	131605180,131611986,	131605343,131612052,
NovelTAR_2608	434	0.488894	0	0.0562998	0.331454	0.2129	0	0.124325	0.0743263	0	0	0	0	0.629555	0.114713	0.035804	0	0.292999	0.336688	0	10	131638512,131639424,	131638619,131639751,
NovelTAR_670	2704	17.4593	14.1351	13.4912	27.0252	29.7015	23.7441	28.6479	25.8395	16.2164	26.667	9.78332	20.846	33.0482	27.7773	28.3655	17.2795	43.0123	42.0366	48.0003	13	77579384,77580019,77589539,	77580012,77581919,77589715,
NovelTAR_4022	234	1.47347	0.0933901	0.417677	0	0	0	0	0	0	0	0	0	0	0	0	0	0	0	0	15	34699904,34727590,34729567,	34699943,34727677,34729675,
NovelTAR_9163	278	0.381619	0	0	0	0	0	0	0	0	0	0	0	0	0	0	0	0	0	0	4	155063276,155122899,155128119,	155063394,155122983,155128195,
NovelTAR_9160	204	0.390037	0	0	0	0	0	0	0	0	0	0	0	0	0	0	0	0	0	0	4	154561467,154562126,	154561631,154562166,
NovelTAR_8506	453	0.644034	0.192965	0.215754	0	0	0.343174	0.0397033	0	0.0660507	0	0	0	0	0	0	0	0	0	0	5	148507629,148508803,	148507817,148509068,
NovelTAR_4160	192	0	0.113819	0	0	0	0	0	0	0	0	0	0	0	0	0	0	0	0	0	15	52152721,52153149,	52152840,52153222,
NovelTAR_4161	366	11.7395	4.2393	2.06956	5.10946	1.36326	1.17986	1.47423	2.20339	0.531384	1.16937	0.299203	3.51474	2.19291	1.81368	1.27368	1.53408	1.78061	1.73005	4.35907	15	52188615,52206545,52206680,	52188721,52206680,52206805,
NovelTAR_3330	1831	18.8308	32.2011	42.3293	13.7291	17.9953	2.16032	17.4061	7.73408	4.83703	11.6873	18.5148	10.9947	15.2114	18.3263	13.2136	2.78471	14.593	17.5482	16.1857	17	79218751,79227386,	79220468,79227500,
NovelTAR_3333	1019	1.22331	0.514699	4.22022	0.0529382	0.253892	0.627188	0.176503	0.158281	0.0734077	0.50401	0.0614095	0.262319	0.167583	0.553716	0.487975	0	0.187186	1.83231	0	17	79362745,79363689,	79363123,79364330,
NovelTAR_6216	63	0.420992	0.346877	2.32706	0	0	0	0	0	0	0	0	0	0	0	0	0	0	0	0	22	47170134,47188419,	47170143,47188473,
NovelTAR_10878	116	0	0	0.210639	0	0	0	0	0	0	0	0	0	0	0	0	0	0	0	0	2	219146495,219151540,	219146597,219151554,
NovelTAR_10875	259	37.0701	29.869	21.6983	8.33113	4.92317	3.06781	7.98589	3.48731	4.44771	9.91479	9.48308	21.2217	17.8679	6.27926	23.6384	17.1085	6.81223	10.0299	14.5598	2	219130553,219131165,219143763,	219130641,219131285,219143814,
NovelTAR_5821	471	0.281555	0.0927952	0.259386	0	0.353115	0.403406	0.267302	0.205463	6.70205	0.181736	0	0.390172	0.217537	0.98655	0.758802	0	2.09236	0.206826	0	18	34359838,34359952,34361761,	34359943,34360151,34361928,
NovelTAR_5824	169	0.470814	0	0	0	0	0	0	0	0	0	0	0	0	0	0	0	0	0	0	18	41244003,41246825,	41244055,41246942,
NovelTAR_5825	848	1.37617	0	0	0.0212044	0	0	0	0	0	0	0	0	0	0	0	0	0	0	0	18	41308270,41314149,41358367,41359296,41367546,	41308359,41314233,41358656,41359361,41367867,
NovelTAR_9844	114	0	0	0	0	0	0	0	0	0	0	0	0	0	0	0	0	0	0	0	3	139213958,139214153,	139213999,139214226,
NovelTAR_5174	1664	17.0388	23.3242	25.7704	0.356601	0.999503	0.0726633	4.68015	0.348941	0.323664	0.56585	0.0846133	4.29709	1.80619	0.757953	1.21398	0.86636	0.171943	1.53187	2.4696	19	13945967,13946320,13953589,	13946315,13947520,13953705,
NovelTAR_10363	664	25.0446	3.19242	1.14075	18.6042	6.37327	6.29532	7.93642	3.57069	0.675926	13.8452	0.565448	1.10705	7.94682	2.02441	3.13587	2.71961	16.6852	2.00503	0	2	72356317,72544676,	72356955,72544702,
NovelTAR_2211	232	18.9773	15.5422	23.9075	9.2232	6.21301	20.0279	8.45014	24.8189	28.8892	13.7252	7.48487	23.5474	33.1965	14.3777	34.6277	14.7825	16.1693	16.0259	45.637	10	28872327,28878655,	28872434,28878780,
NovelTAR_11011	214	57.6307	47.4849	51.6085	16.637	6.47653	2.74432	11.5982	9.34567	35.9331	12.5597	18.6413	24.357	22.9817	14.0361	23.9619	86.2989	12.627	17.1462	12.1995	2	242196014,242202109,	242196219,242202118,
NovelTAR_8428	2812	6.11187	5.47109	7.3424	12.6292	15.5224	19.3616	12.21	19.4441	9.42745	30.0018	15.6552	18.0967	20.7811	16.9611	23.9273	7.22053	15.1434	19.7925	6.57336	5	134190587,134193043,	134191017,134195425,
NovelTAR_9450	231	7.23341	1.70285	3.38481	0.856255	1.27998	5.98203	1.09004	2.5834	1.10099	6.44762	1.28674	0.361611	0.5914	3.95123	2.75799	0.788311	1.85788	6.39593	0.20929	3	48452276,48466678,	48452443,48466742,
NovelTAR_4984	3378	12.6488	16.5808	17.671	14.7556	8.63809	5.11852	10.6274	10.213	7.47139	8.428	3.3437	8.7736	5.84388	11.1764	10.9895	10.4401	14.8176	10.473	0.624958	19	3118921,3119251,3120986,3121393,3124309,3124595,	3119030,3119357,3121282,3123702,3124406,3125056,
NovelTAR_7777	413	1.54126	11.7997	5.32463	4.26676	1.16337	1.17106	1.04517	3.12423	1.70253	1.74097	0.795461	2.02257	2.19144	3.45566	2.93472	0.698123	3.15595	2.51596	7.29678	6	101109685,101110213,	101109899,101110412,
NovelTAR_10078	151	15.9838	3.90754	0.809077	0.714491	0.489529	2.28783	1.90576	0.64088	1.08984	2.60761	0	1.21703	3.95817	0.879215	0	0.200993	4.21065	2.15044	2.02776	2	9437428,9460391,	9437571,9460399,
NovelTAR_7981	379	0.489862	0	0	0	0.0487591	0	0	0	0	0	0	0	0	0	0	0	0	0.0856772	0	6	159589565,159590843,	159589793,159590994,
NovelTAR_9052	242	1.31517	0.361211	0	3.78946	1.29816	19.4144	2.1553	6.13162	14.4659	3.11264	0	0.828418	6.06857	4.32023	3.98105	4.7657	4.46642	1.3418	0	4	114232410,114238855,	114232548,114238959,
NovelTAR_9722	308	125.637	20.0085	1.82463	0	0	0	0	0	0	0.111166	0	0.271208	0	0	1.05947	0	0.154823	0	0	3	118892274,118905558,	118892483,118905657,
NovelTAR_7183	402	11.7438	4.94689	20.6049	8.90122	7.07929	0.343743	5.14514	2.8085	2.82835	3.10877	5.83734	2.28571	4.37537	10.3204	2.16463	0.528482	3.32139	2.70597	0.76167	7	100410716,100421261,	100410826,100421553,
NovelTAR_7188	95	0	0	0	0	0	0	0	0	0.157479	0	0	0	0	0	0	0	0.167318	0	0	7	100550667,100550807,	100550705,100550864,
NovelTAR_11309	226	11.9703	6.47863	5.94636	6.84246	6.05088	3.43933	5.33202	6.63708	3.77322	4.92376	1.73054	6.35732	4.98699	7.85701	7.01315	2.68584	4.92329	5.53167	11.3378	1	27739092,27741322,	27739217,27741423,
NovelTAR_8895	214	0.619685	0	0.456712	0	0	0	0	0	0	0	0	0	0	0	0	0	0	0	0	4	68919716,68925048,	68919790,68925188,
NovelTAR_6588	422	1.25699	0.155355	0.231603	0.0852197	0.131372	0.286521	0.17048	0.26754	0	0.0405676	0	0.0791774	0	0.23595	0.368221	0	0.0376664	0.0384735	0	20	62160038,62162138,	62160096,62162502,
NovelTAR_1054	1717	2.95038	2.41824	3.60037	3.48736	4.82173	2.08243	6.36881	7.83427	4.35658	4.60642	1.27558	2.6271	4.49543	6.35005	5.04088	3.82689	4.57323	7.57419	2.65617	12	56122877,56123025,56123445,	56123011,56123139,56124914,
NovelTAR_9211	715	2.22566	0.336204	0.444257	0.855057	1.13721	1.11128	0.402475	2.59415	0.585865	0.167604	0.437596	0.630872	1.95844	0.835562	5.62879	0.148566	0.955935	0.522271	0.180311	4	174285035,174290584,	174285349,174290985,
NovelTAR_12020	381	65.2273	61.4874	33.8615	63.4775	37.978	80.6078	42.6745	40.3009	28.6252	12.5364	2.99742	67.045	36.977	28.0071	28.8755	5.2973	29.2038	28.2103	20.5566	1	160175125,160181336,	160175336,160181506,
NovelTAR_9213	1917	5.13294	1.19697	0.178444	0.131319	0.279557	0.0991153	0.985128	1.7332	1.86518	0.00893038	0.0408035	0.174298	0.391953	2.31138	2.89379	0.102908	0.646753	0.338776	0.0588458	4	174430485,174431482,	174430993,174432891,
NovelTAR_823	330	69.923	47.9448	3.03575	10.1349	1.34398	2.30308	0.708524	4.39877	0.952031	0.778161	0.0474062	17.2633	6.67543	2.36356	10.8773	1.37954	4.57589	1.47598	11.5737	12	7980128,8077063,8078435,8082317,	7980226,8077103,8078528,8082416,
NovelTAR_5116	1366	109.799	86.5812	156.55	68.5424	99.9338	28.2869	45.7672	35.3866	17.8956	58.4771	8.70387	74.1516	61.431	25.5974	56.4908	47.7023	42.81	48.0775	105.281	19	10753042,10753952,	10753125,10755235,
NovelTAR_5114	166	5.91164	10.0051	17.0744	0.541607	2.00382	0.20811	1.8419	1.06878	1.5321	1.44382	0.188483	1.91218	2.1603	0.699797	0.748865	0.82274	0.574525	0.391225	5.33942	19	10713111,10736932,	10713232,10736977,
NovelTAR_13048	146	1.99827	0.7484	1.33886	0	0.126573	0.236618	0	0.773299	1.02469	2.34514	1.39296	2.0597	0.584817	0.227331	0.851449	1.03938	1.63307	0	1.32455	8	23147378,23152279,	23147426,23152377,
NovelTAR_2949	620	1.32613	2.18533	3.23161	1.3341	2.86137	1.83875	0.493154	0.884484	0.699765	2.23659	0.933597	1.45508	4.13145	3.93466	4.36093	1.37064	3.10213	2.9853	1.27363	17	37721070,37723040,37723502,	37721117,37723491,37723624,
NovelTAR_1910	1200	3.31531	0.200322	0	0.0449534	0	0.0143942	0	0	0	0	0	0.0556881	0	0	0	0	0	0	0	11	71888760,71890597,71891582,	71889475,71890901,71891763,
NovelTAR_583	253	0.52416	1.72753	0	0	0	0	0	0	0	0	0	0	0	0	0	0	0	0	0	13	42006211,42031300,	42006294,42031470,
NovelTAR_8441	74	0.358412	0	0.330191	0.485983	0	0	0	0	0	0	0	0	0	0	0	0	0	0	0	5	137677102,137677498,	137677119,137677555,
NovelTAR_7051	193	4.53494	0	0.126602	0.186335	0	0	0	0	0	0	0	0.0865618	0.17696	0.429927	0	0	0	0	0	7	76140973,76634912,	76141066,76635012,
NovelTAR_5342	568	21.2927	13.9661	11.1846	21.527	23.1647	12.6203	18.5556	22.2907	11.4311	47.35	28.5063	49.3546	26.9378	25.0389	32.0901	20.5183	71.1366	21.1523	42.8986	19	36237319,36237606,	36237422,36238071,
NovelTAR_4434	168	0	0.520316	0.290882	0	0	0	0	0	0	0	0	0	0	0	0	0	0	0	0	15	101589848,101590838,	101589869,101590985,
NovelTAR_13452	191	3.47153	3.7757	3.83782	0.188286	0.483762	0.54261	1.03582	0.506664	1.48822	4.0334	1.96575	0.437341	2.32457	1.2164	2.03389	1.1123	0.665768	1.36007	0.168747	8	145735742,145736059,	145735887,145736105,
NovelTAR_2026	428	2.54071	1.88918	0.913425	0.798238	0.906715	0.322862	0.378202	0.90442	9.29787	1.55996	1.60827	3.474	5.38633	1.12444	5.44589	10.7785	1.33698	1.4415	3.23813	11	113668807,113668970,113675715,	113668928,113669224,113675768,
NovelTAR_3950	1296	1.26882	0.185483	0.037707	0	0.0427771	0.026656	0.0416334	0	0	0	0	0.0128908	0	0.140854	0	0	0	0.0125276	0.037304	16	88575687,88577300,88577902,	88576478,88577503,88578204,
NovelTAR_3958	353	1.50269	1.42387	0.830622	0.458448	0.837607	0.342526	0.305705	0.228454	0.381429	0.484973	0.797714	0.236635	0.58051	0.329083	0.440197	1.71955	1.62104	0.781895	0.456525	16	88778042,88779726,	88778266,88779855,
NovelTAR_7709	2708	20.362	17.891	25.4266	53.0875	54.1903	88.6745	46.113	55.081	21.2806	59.6655	26.6723	85.6544	47.6986	41.2919	52.3091	15.1414	41.1526	69.254	63.3247	6	75962636,75963794,	75963127,75966011,
NovelTAR_7706	2809	37.8623	4.17772	1.1917	7.96966	2.59203	2.97006	9.43781	10.3181	2.81741	4.43682	0.178216	8.95689	1.98184	1.16976	9.85774	1.15068	2.92553	2.50849	0.269641	6	74533181,74536139,	74534090,74538039,
NovelTAR_7702	92	280.793	126.369	97.7365	434.484	260.524	459.802	232.64	1181.44	9.91946	776.52	52.5436	177.052	432.485	713.954	464.817	22.9274	619.395	210.36	804.541	6	74229193,74229610,	74229241,74229654,
NovelTAR_10256	558	9.50627	4.46465	2.7149	0.161123	0.364295	0.185732	0.41902	0.231238	0.241298	0.245441	0.252324	0.988015	0.244827	0.327145	0.278476	0	1.0255	0.640122	2.16604	2	47287907,47303140,	47288107,47303498,
NovelTAR_9889	242	4.82227	4.33453	3.33193	4.45819	5.03992	10.421	3.71604	3.1991	6.98568	11.6017	4.58979	5.10858	3.45767	5.48601	4.75158	16.0529	10.5092	10.4661	10.1886	3	154022594,154022878,	154022757,154022957,
NovelTAR_13209	86	0	0	0	0	0	0	0	0	0	0	0	0	0	0	0	0	0	0	0	8	74818065,74826748,	74818092,74826807,
NovelTAR_7283	360	1.3998	1.21407	2.7149	0	0	0.191923	0.04996	0	0.290898	0.190217	0.260734	1.3458	0.142306	0	0.129491	0	0	0	0	7	128262701,128263628,128265850,128266348,	128262748,128263835,128265909,128266395,
NovelTAR_7284	195	0	0.112068	0.125303	0	0	0	0	0	0	0	0	0.514044	0	0	0	0	0	0	0	7	128271777,128271883,128278997,	128271875,128271923,128279054,
NovelTAR_12913	1309	1.53989	0.884816	1.53063	0.480785	0.465875	0.422261	0.329759	0.0123215	0.125718	0.117705	0.0597558	0.0255255	0.156547	0.342299	0.320513	0.359377	0.534293	0.322484	0.135423	9	138799745,138800469,138807373,	138800462,138800765,138807669,
NovelTAR_8759	200	0.132613	0	0	0	0	0	0	0	0	0	0	0	0	0	0	0	0	0	0	4	9153128,9153618,	9153165,9153781,
NovelTAR_8750	829	93.0047	59.7604	6.18958	11.0404	0.958537	0.145852	10.4573	9.41658	8.13894	1.2184	0.37742	16.8878	8.03366	9.2885	14.6017	2.43459	3.02948	2.99648	0	4	8295813,8308134,	8295941,8308835,
NovelTAR_9392	324	4.42042	4.0469	2.94114	2.16442	2.90884	3.46528	1.72085	6.3221	2.77046	4.8611	5.55268	7.57977	7.58963	5.37807	8.96846	10.4445	4.36628	9.12012	8.55506	3	39431854,39432929,	39431996,39433111,
NovelTAR_8099	80	1.98919	3.27799	2.13799	4.49534	7.16089	4.31827	4.94604	8.46763	1.30904	4.06589	2.93326	2.50597	2.98842	8.29759	5.8271	0.189687	11.1266	3.85601	3.22307	5	34922799,34923092,	34922871,34923100,
NovelTAR_2475	1195	9.85439	8.26584	7.95387	3.26523	2.14952	0.708269	2.42317	4.50797	1.52735	1.31799	0.576016	4.59951	3.21527	3.04129	6.00752	1.26987	3.04603	3.19282	0.674282	10	102758965,102759057,102762258,	102759035,102759737,102762703,
NovelTAR_8562	1821	12.016	13.5848	21.6029	26.6116	27.1868	13.0426	26.7858	37.9528	20.7607	63.7776	26.8037	43.3945	38.167	28.3968	48.2296	39.5916	32.9426	46.844	46.9389	5	157213384,157216366,	157214996,157216575,
NovelTAR_4360	464	0.457285	0.518073	1.10585	0.581294	1.83204	2.97812	0.969053	1.21661	0.12897	1.40203	0.134863	0.6841	0.736063	1.57368	1.64097	0.425161	2.02116	5.28364	0.486239	15	83419354,83423380,83425481,	83419600,83423536,83425543,
NovelTAR_13437	238	16.9387	9.36569	4.41457	2.11545	2.01879	0.943489	1.66254	1.35536	0.251437	2.01406	0.788776	0.631756	2.65478	3.34693	1.04463	1.14769	5.00899	2.66049	2.03135	8	145618881,145638661,	145619007,145638773,
NovelTAR_2125	2630	12.9184	2.32658	0.102196	0.0341851	0	0	0	0	0.0113768	0	0	0.0444658	0	0.00630996	0	0	0.169227	0	0	10	3597375,3598711,3598892,3609356,3613989,3615349,3668155,	3598656,3598819,3599519,3609426,3614180,3615461,3668396,
NovelTAR_2518	927	292.949	75.5553	11.6767	0.0969868	0.139545	0.204967	2.0178	0.173989	0	0.184677	0	0.144176	0.165793	0	1.59245	0	1.01167	0.262716	0.312919	10	105790511,105791959,	105791349,105792048,
NovelTAR_1543	199	7.46362	7.02819	4.54303	2.16861	1.20722	0.173599	0.9038	1.21574	1.50357	0.516167	0	1.59509	1.373	0.500357	2.96724	1.60138	0.798754	1.55015	4.29202	11	3128492,3140735,	3128683,3140743,
NovelTAR_12825	235	2.48296	1.11591	1.35167	0	0	0.735025	0	0	0	0	0	0	0	0.141236	0	0	0	0.138177	0	9	131184765,131196976,	131184987,131196989,
NovelTAR_1099	189	13.7524	21.7376	15.643	15.4126	0.977762	3.92986	20.3647	4.01087	4.35358	1.35869	4.96637	5.56881	4.60799	15.5415	5.50851	2.16786	3.86867	3.00663	5.20125	12	57574112,57588769,	57574186,57588884,
NovelTAR_3166	266	2.19359	2.62897	2.57201	0	0.347363	0.259746	0.405691	0	0.22497	0.0643592	0.117625	1.44454	0.192594	0.124776	0.233668	0.912781	0.0597564	0.732443	1.45402	17	59161827,59445682,	59161920,59445855,
NovelTAR_778	351	399.273	115.617	20.1181	14.6002	27.5353	20.6195	14.5012	55.417	19.8195	33.6538	7.17577	105.331	36.0021	11.5835	147.908	5.23126	20.2426	38.3461	3.6271	12	6309480,6334596,	6309727,6334700,
NovelTAR_5735	1543	2.73304	0.0849771	0.0950128	0.069921	0.023953	0.0111945	0	0	0.0193914	0	0	0.0541362	0	0.0430206	0	0	0.0927134	0	0	18	6286769,6302036,	6287024,6303324,
NovelTAR_302	2130	16.4738	18.9087	22.1054	60.2502	65.4338	78.3371	41.8904	51.4608	28.0457	62.2171	25.0525	57.2725	42.8119	71.0399	50.9064	31.7891	48.3722	66.3915	67.5709	X	100666923,100668104,	100668044,100669113,
NovelTAR_13226	685	1.27773	1.62703	1.07011	5.09253	2.50892	1.99208	6.24902	3.57895	1.98745	3.84877	1.23325	3.80468	4.71167	2.10771	4.01517	1.72795	6.91499	2.86793	1.85856	8	82736032,82741676,82751842,	82736171,82741747,82752317,
NovelTAR_8917	643	6.14596	0.203919	0	0	0	0	0	0.150502	0	0	0	0.467676	0	0	0	0	0.0247204	0	0.250627	4	75144177,75195915,75230867,	75144489,75196021,75231092,
NovelTAR_12934	1174	12.8094	13.1604	20.7711	14.1676	15.3788	8.53356	15.3506	11.8287	6.01478	8.99724	1.35919	6.5175	9.26562	9.69702	7.10768	8.23379	12.5916	12.2391	8.93619	9	139733673,139734265,139734773,139748978,	139733795,139734317,139735623,139749128,
NovelTAR_3261	2573	138.364	68.7023	48.6593	82.9882	153.547	150.94	88.3902	87.4767	22.2053	87.7402	29.4945	156.487	72.7003	328.963	152.177	25.9443	115.22	273.233	165.375	17	73753496,73772511,73774075,	73753896,73774055,73774704,
NovelTAR_10757	153	252.744	61.989	60.3666	1.29278	5.91834	0	16.9276	2.53001	3.03121	5.70651	3.68096	9.28135	4.79933	7.05024	6.19526	0	6.12952	2.22845	0	2	189860417,189872764,	189860466,189872868,
NovelTAR_11484	443	1.43689	0.591962	2.15108	0.730619	1.08459	1.59864	0.365396	0.80098	0.270167	0.656958	0.105942	5.09113	2.5827	2.24765	3.68304	0.13702	0.897021	0.952892	0	1	44463139,44463535,	44463420,44463697,
NovelTAR_2189	271	13.7995	12.9829	8.92612	7.23235	10.5696	6.69253	13.4063	9.87964	14.1876	8.46501	9.17862	9.55534	11.2164	13.5946	14.5068	10.9193	14.3115	10.0051	14.6881	10	22605326,22606807,	22605480,22606924,
NovelTAR_10288	127	21.3015	54.8913	51.9466	17.415	43.5073	11.5607	36.5377	27.8127	7.30355	5.12238	0.492726	24.8623	30.3884	53.0523	34.8709	2.38976	32.291	64.3041	0	2	56103889,56104884,	56103900,56105000,
NovelTAR_10578	311	4.43463	6.18356	17.9917	10.2338	14.3203	14.6627	9.94703	9.69803	10.7273	14.6975	9.80898	16.1693	11.5309	16.5952	15.8887	13.5648	19.064	11.1197	15.4935	2	128238389,128244093,	128238692,128244101,
NovelTAR_6356	271	8.12313	7.09627	4.86879	6.30343	7.4328	8.79589	6.76949	4.64224	19.6529	1.83198	1.09682	4.19202	6.30135	4.22534	21.2155	0.951936	5.68943	4.4334	5.41142	20	25257281,25271097,	25257391,25271258,
NovelTAR_2980	4075	575.743	112.672	30.2863	0.586876	0.0226745	0.0127164	15.6685	0.953876	0	1.53761	0.0268732	4.81309	0.134099	0.908154	6.80282	0	0.436874	0.589669	0	17	39635594,39682486,39682993,39684448,39740529,39741222,39742561,39742884,39767617,39768806,39777934,39778601,39780329,39789778,	39635619,39682961,39684373,39684749,39740665,39741309,39742882,39743192,39767753,39768956,39778006,39778782,39780823,39789787,
NovelTAR_2981	209	1402.01	442.816	301.276	0.774317	0.265259	0	9.38006	2.62383	0.429488	24.7373	0.299408	45.6429	3.18656	8.17849	47.286	0	2.28161	2.25282	0	17	39643213,39680061,	39643234,39680249,
NovelTAR_1372	1142	8.15184	4.42041	27.8361	3.76317	6.84494	1.30078	4.25229	3.88391	1.17902	2.09872	2.65757	3.8182	3.97758	4.57748	5.17058	5.84675	3.18739	3.93811	1.91916	12	120718584,120719879,	120718881,120720724,
NovelTAR_4356	1018	0.755553	0.772807	0.960083	0.353268	1.2344	0.169677	0.636034	0.491153	0.220439	0.151352	0.107572	1.37853	7.19636	0.994407	1.55695	0.08944	0.905621	0.303026	16.2578	15	81601447,81602111,	81601874,81602702,
NovelTAR_2350	304	2.26837	2.65977	2.17014	0.354895	0.121577	0.113639	0.828285	0.106111	1.37794	0	0.566068	1.53875	0.786426	0.327537	1.43122	1.64728	0	0.106815	3.33969	10	75502722,75503974,	75502969,75504031,
NovelTAR_5113	164	11.1589	7.19559	9.53527	0	0	0	0	0	0	5.32376	0.0953906	5.09343	0	0.20238	5.68498	0	0.096922	1.18799	0	19	10694353,10694591,	10694362,10694746,
NovelTAR_5078	224	84.8957	2.04874	0.109081	0.160548	0	0	0	0	0	0	0	0	0	0.370428	0	0	0.141921	0.217444	0	19	8961951,8962356,	8962029,8962502,
NovelTAR_11571	811	2.09302	0.916167	0.331412	0.48778	0.296222	0.127791	0.288302	0.159101	0.0553409	0.337747	0.154319	1.40079	2.1688	0.347865	2.60579	0.411652	0.333192	0.40039	0.198709	1	59280129,59280939,	59280184,59281695,
NovelTAR_13149	1523	3.48293	0.660046	0.320868	0	0.254809	0	0.0472373	0.0529508	0.0589382	0.16861	0.0308156	0.0658166	0.358801	0.108964	0.224463	0.0597833	0.0730574	0.0213208	0	8	49293955,49294447,49297119,	49294447,49294771,49297826,
NovelTAR_13413	847	0.469702	0.258008	0.807739	0	0.0872713	0.0203933	0	0.0190423	0.0353258	0.020212	0.0738799	0	0.0403227	0.0783716	0	0	0.0187665	0	0	8	144976778,144977573,144987813,	144977190,144977746,144988075,
NovelTAR_13412	960	1.35375	0	0	0	0	0	0	0	0	0	0	0.0174025	0	0.0691466	0	0	0	0	0	8	144959560,144963871,144964261,144974009,144974135,	144959644,144964178,144964619,144974124,144974231,
NovelTAR_13411	1007	259.431	93.8801	54.91	6.3033	7.54236	9.0568	4.25082	3.76392	9.55273	2.68609	2.05066	4.14758	3.76467	9.7231	7.12909	38.3971	4.2303	6.77164	10.1781	8	144940430,144995784,	144940658,144996563,
NovelTAR_13417	438	4.0571	13.1219	7.19635	2.87373	3.24872	0.433799	3.28504	1.95166	0.75144	2.03246	1.53583	2.3267	5.22437	3.59941	2.12862	1.07403	2.50404	1.33445	4.45195	8	145059884,145060228,	145060149,145060401,
NovelTAR_13415	694	6.26757	26.4192	11.5833	4.50829	7.40253	0.547562	4.48345	4.06706	0.776048	6.78368	3.78703	4.04421	10.8267	6.5759	5.64238	2.47085	5.24496	3.46239	8.8704	8	145051328,145064526,	145051994,145064554,
NovelTAR_6037	197	5.25065	7.54326	10.5426	4.38124	4.22125	1.92898	3.10412	1.55557	2.7339	0.608309	2.54117	5.68188	2.77388	2.86414	3.15512	2.61903	3.71157	4.53284	7.52594	22	29726611,29736734,	29726696,29736846,
NovelTAR_1565	237	15.1078	1.56753	0.82478	1.89677	1.09163	5.90346	0.531221	2.10968	4.10309	1.08352	0.462061	3.52456	2.88214	3.99125	4.45843	1.92088	1.81085	1.98666	1.63193	11	6424876,6426623,	6425059,6426677,
NovelTAR_6295	1218	17.0937	9.00685	5.7374	2.45066	9.98329	7.67221	5.50791	3.01919	1.90384	4.6383	1.56697	12.8659	6.94003	10.3277	15.3093	6.67799	2.34904	4.70546	13.9984	20	5525083,5539386,	5526222,5539465,
NovelTAR_12434	732	0.652193	0.238834	0.400559	0.0491294	0	0	0	0	0.0613135	0	0	0.570575	0	0.158697	0.0424561	0	0.0434295	0	0	9	2177813,2178093,2180836,2230587,	2178088,2178220,2181075,2230678,
NovelTAR_12040	438	1.75606	0.848186	2.23143	0.24632	0.0843822	0.354927	0	0.0736476	0.0341564	0.0781714	0.035717	0.15257	0.194939	0.303108	0.532156	0.79686	0.508066	0.111204	0	1	161140696,161146959,	161140735,161147358,
NovelTAR_5241	479	8.25022	12.8656	13.6199	7.77065	6.59714	9.44792	5.63224	4.5457	1.24931	3.57402	1.11043	5.96409	4.77719	6.99839	5.48242	6.52619	14.7006	4.71144	8.57915	19	17844001,17845075,	17844231,17845324,
NovelTAR_13447	1783	24.9904	5.98115	7.27679	0.595008	1.26446	7.97294	0.66576	0.723671	0.604125	3.66779	0.710695	3.12016	5.4879	1.09828	3.19842	0.246817	2.62097	1.3841	0.515185	8	145698177,145698508,	145698428,145700040,
NovelTAR_12950	299	12.3299	11.0363	9.2343	1.86429	2.16318	1.61755	2.4061	1.13279	1.25088	1.54591	1.41267	3.24071	2.96986	2.88612	2.28667	1.52257	3.24283	3.42093	2.42539	9	139995935,140001704,	139996039,140001899,
NovelTAR_12956	3394	10.8075	2.38235	1.11588	0.450329	0.500923	3.07394	1.08634	0.494224	1.50751	0.771741	0.714446	0.349486	0.543394	0.796999	1.32314	0.710908	0.702499	0.746255	0.346617	9	140114204,140116440,	140116190,140117848,
NovelTAR_1523	536	1854.74	419.656	273.379	1.00642	0	0	0.536884	0.0300911	1.4793	0.415213	0.4378	0.685712	1.1788	0.681146	1.79741	15.9394	0.771036	2.42326	0	11	2016307,2160434,	2016559,2160718,
NovelTAR_7248	2762	5.88642	0.0395606	0	0	0	0	0	0	0	0	0	0	0	0	0	0	0	0	0	7	114488129,114491251,114494255,114494556,114498025,114503741,114525533,114541791,	114489780,114491321,114494314,114494684,114498096,114503830,114525992,114542026,
NovelTAR_1528	134	676.918	184.285	83.8783	2.28122	0.413725	0	0.402663	0.120364	0.446582	1.66085	18.3292	2.24415	7.64627	1.23845	12.8718	2.26492	2.60966	0	0	11	2153217,2153347,	2153290,2153408,
NovelTAR_6198	229	4.74857	2.9583	1.70719	1.88451	0.806974	0.754284	0.471239	0.422589	0.718626	0.598063	0.614832	0.9484	0.820277	4.05821	1.08569	0.331332	1.87411	1.55977	1.33708	22	43569720,43575852,	43569795,43576006,
NovelTAR_12602	325	1.30572	0.470686	10.4503	0	0	0	0	0	0	0	0	0	0	0	0	0	0.0978166	0	0	9	89999846,90001479,	89999991,90001659,
NovelTAR_6192	421	7.37086	2.49158	1.16077	1.06778	2.58979	2.4207	2.69143	1.60905	2.16767	2.56183	0.185796	1.62699	0.648995	3.50825	5.20425	0.612767	8.60833	2.12107	2.10533	22	43435654,43442411,	43435907,43442579,
NovelTAR_9688	179	19.7067	22.4637	12.8313	0.401818	2.16801	0	0.60287	0.810946	1.00294	0.28692	2.70931	7.83989	6.10562	0.556263	1.30215	0	0.1776	0.63492	2.61086	3	101576035,101576137,	101576048,101576303,
NovelTAR_7180	401	0.992114	1.47142	3.29038	1.03135	1.05993	0.3446	0.583075	0.965316	0.708851	0.256153	0.429139	0.416619	1.19239	1.24153	0.348754	0.719014	1.427	1.86246	0.241127	7	100283802,100286152,	100284014,100286341,
NovelTAR_9531	1770	1.78315	0.0987719	0.386528	0.0812717	0.469823	0.595288	0.254034	0.410055	0.169045	0.851141	0.0176769	1.79335	1.39894	0.675058	0.798895	0.0857344	1.26623	1.2475	1.27466	3	50402698,50404647,50405226,	50403762,50404952,50405627,
NovelTAR_9535	588	1.08255	0.706143	0.290882	0.152903	0.345709	0.44064	0.244702	0.19201	0.152658	0.436723	0	1.33538	2.3524	0.733801	0.132134	0.929081	0	0.690298	0.520734	3	50708351,50708801,	50708607,50709133,
NovelTAR_6437	318	0.333616	0.274884	0.0768369	0	0	0.27159	0.113117	0	0	0.10767	0	0.577896	0	0.260931	0.244323	0	0	0	0	20	36846348,36846567,	36846465,36846768,
NovelTAR_11603	517	1.48772	0	0	0	0	0	0	0	0	0	0	0	0	0	0	0	0	0	0	1	68883294,68885733,68914214,	68883412,68885804,68914542,
NovelTAR_15	51	0	0	0	0	0	0	0	0	0	0	0	0	0	0	0	0	0	0	0	Y	15814803,15816213,	15814833,15816234,
NovelTAR_5050	174	2.13399	12.8105	18.5362	1.44678	0	0	0	0	5.24477	0.885494	1.16881	0.864126	1.1777	0.476873	1.69678	10.9016	0	0.653165	0.555701	19	7163042,7170527,	7163208,7170535,
NovelTAR_4900	1739	1.05236	0.691162	0.533926	0.0310202	0.0531331	0.0794622	0.04137	0.129847	0.0430146	0.0984448	0.0719681	0.0384277	0.117838	0.133601	0.0268067	0	0.0365617	0.140044	0	14	105337339,105337613,105338722,105338888,105339208,	105337611,105338602,105338799,105339192,105339305,
NovelTAR_4901	13117	247.83	23.386	1.66346	4.70474	2.56972	2.86151	1.99916	13.6954	0.281714	0.476377	0.302934	1.19723	2.30432	2.20012	13.9622	0.682568	2.61143	0.740186	0.079858	14	105403584,105408938,105409575,105409811,105410077,105411785,105412401,105413466,105415266,105416307,105417466,105418980,105419404,	105408518,105409574,105409633,105410026,105411233,105411801,105412748,105415266,105416301,105417007,105417791,105419143,105421136,
NovelTAR_3681	433	6.98283	8.32746	6.20728	3.11455	2.30463	2.07437	2.15994	1.8997	1.52023	3.55833	1.51744	2.77798	3.82549	6.40045	3.66044	3.01397	6.71783	4.46204	4.87554	16	30777483,30777704,30777892,	30777608,30777879,30778025,
NovelTAR_7909	260	1.22412	0.756459	0.281932	0.622432	2.84303	0.26574	0.553404	0	0.287702	0.460911	0.661864	0.835322	0.591115	0.319138	1.07577	0	0.305677	0.999127	0.433874	6	143753641,143754967,	143753748,143755120,
NovelTAR_8818	339	1.33004	0.773567	0.864925	0.318254	0.327074	1.22287	1.27332	1.23702	1.54459	1.8685	1.10754	0.788504	1.15859	1.27279	3.71284	1.34292	2.90709	1.00576	0.475379	4	39463815,39465148,39466667,	39463913,39465273,39466783,
NovelTAR_8810	287	1.29378	1.06601	1.44732	1.25306	1.15901	1.80555	1.25335	2.8661	0.312763	1.6702	0.163527	1.22242	1.96352	3.18026	2.59885	0	2.15998	4.01653	0.224604	4	39206773,39207186,	39206890,39207356,
NovelTAR_6799	348	3.65828	5.08654	8.00428	1.80847	0.690334	0.297812	0.671876	0.787902	0.386909	0.934688	0.224771	0.432063	0.588851	1.43062	0.893043	0.261638	0.639462	1.35298	0.972477	7	5413813,5417006,	5413960,5417207,
NovelTAR_732	2348	8.05389	15.4034	8.93906	4.70977	6.61901	6.60615	2.70397	5.24118	12.8642	12.0085	6.36956	29.3145	8.83652	6.93351	5.20832	6.03639	6.40412	5.17223	20.4599	13	113527886,113539179,113541346,	113527987,113541336,113541436,
NovelTAR_5611	97	11.2105	11.0393	13.0987	8.15649	7.6205	16.0266	6.48966	11.6394	12.4928	11.8248	1.29023	6.0281	1.93653	13.0024	8.49035	6.41417	13.2733	9.8754	4.48571	19	52728969,52729199,	52729058,52729207,
NovelTAR_5198	698	1.17793	0	0	0	0	0	0.0515347	0	0	0	0	0	0	0	0.11131	0	0.0227725	0	0	19	14911331,14920617,14945881,	14911576,14920807,14946144,
NovelTAR_5197	803	1.51935	0.217716	0	0	0.0460267	0.129064	0	0	0	0	0	0	0	0	0.135458	0.0566936	0.712612	0	0	19	14910337,14911067,	14910961,14911246,
NovelTAR_4023	84	0	0.780474	0	1.07032	0	0	0	0	0	0	0	0	0	0	0	0	0	0	0	15	34837550,34839131,	34837623,34839142,
NovelTAR_10086	310	1.3689	0.281978	0.315279	0.0580044	0.119224	0	0	0.208114	0.386077	0.276122	0.504647	0.32335	0	0.0535329	1.15289	0	0	0	0.831759	2	10180544,10182759,	10180791,10182822,
NovelTAR_2116	227	1.75259	1.44405	0.968754	0.396065	0	1.0653	0.237695	0.426312	0.329526	0.226249	0.137833	0.0735966	0	0.365533	0.273814	1.53755	0.49016	0.21457	0	10	386833,387129,	386920,387269,
NovelTAR_10712	1684	22.9158	13.2625	8.4881	3.22469	0.362132	0.307716	1.03599	0.392685	0.586337	1.03693	0.111478	0.535717	0.740259	0.236511	1.11652	0.189237	0.434192	0.588115	0.88041	2	173291139,173330264,	173292696,173330391,
NovelTAR_10715	2308	2.05699	0.615452	0.254081	0.101281	0.336286	0.014968	0.17144	0.104823	0.0777842	0.0815923	0.0406691	0.028954	1.3244	0.158186	0.134653	0.0460247	0.034435	0.0211038	0.1187	2	173488640,173489756,173492556,	173489091,173489861,173494308,
NovelTAR_12976	905	9.75911	4.90189	2.37591	3.21876	4.20643	5.7068	3.83561	1.88912	3.6864	4.95615	2.3855	3.34129	2.9436	2.60389	7.55484	2.63257	2.8102	4.50297	2.68886	8	1710492,1711185,	1711091,1711491,
NovelTAR_7596	469	0.452409	0.372764	0.677278	0.0383398	0	0	0.230093	0.137559	0.159493	0	0	0	0.983092	0	0.596377	0	0.237242	0.138472	0	6	41102247,41105094,	41102468,41105342,
NovelTAR_3092	133	172.496	52.0864	39.8662	4.59674	7.64198	0.259746	26.3699	4.36569	1.23733	5.14873	2.47011	2.13541	6.80499	52.9049	6.30904	0.114098	13.2659	2.07526	0	17	48272927,48273517,48273676,	48272965,48273560,48273728,
NovelTAR_6319	315	2.35756	2.84439	1.08596	2.85418	0.645323	0.603188	1.14194	0.460823	1.56729	2.60869	0.397309	1.69716	1.13844	2.47611	2.91047	3.42039	2.0689	1.49473	1.0232	20	16486663,16488607,	16486840,16488745,
NovelTAR_2666	167	0	0	0.292624	0	0	0	0	0	0	0	0	0	0	0	0	0	0	0	0	17	3560177,3560917,	3560207,3561054,
NovelTAR_11666	664	1.31814	0.0658231	0.0735967	0	0	0	0	0	0	0	0	0	0	0	0	0	0	0.31787	0	1	94158720,94159629,94159834,94180275,	94159091,94159730,94160001,94180300,
NovelTAR_1332	1117	7.38451	4.55847	7.4593	3.92789	7.06431	18.5875	6.32797	9.8188	3.87071	9.85485	3.79547	6.01252	13.6675	10.1027	14.4539	4.55114	10.9715	8.96822	6.55001	12	112598029,112605639,	112599064,112605721,
NovelTAR_5032	871	27.5274	3.73839	6.92908	0.784491	1.93072	0.872579	1.21831	0.722186	0.429406	1.06137	0.359221	5.54324	5.58766	5.04905	3.10422	0.156802	0.894219	1.00658	0.96211	19	5912585,5914519,	5913224,5914751,
NovelTAR_8457	120	5.08348	6.19176	8.75556	0.599379	0	6.33347	0	2.41932	7.2309	3.70923	1.82514	5.01193	10.1037	1.52123	7.51049	4.29958	2.91412	0.676492	8.46055	5	139680053,139682613,	139680165,139682621,
NovelTAR_6427	746	0.995483	0.175764	0	0	0	0	0	0	0	0	0	0	0	0	0	0	0	0	0	20	35899627,35905084,	35900052,35905405,
NovelTAR_11855	394	86.0298	102.666	209.675	8.99068	3.2832	0.0876807	3.78885	3.47957	4.36664	1.17317	1.54852	9.75249	3.77074	6.78128	8.83432	3.73597	2.70299	2.63729	4.82642	1	150531437,150531765,	150531654,150531942,
NovelTAR_10458	183	7.97124	6.80676	10.281	2.65299	2.01964	0.755108	0.884538	1.05763	2.20729	1.12259	0.51292	2.37359	1.67967	3.44599	5.09473	0.995081	3.21378	4.52474	4.4031	2	96947551,96962672,	96947598,96962808,
NovelTAR_11274	113	20.8894	18.9524	20.542	38.1905	19.788	37.6034	21.9647	65.9426	13.5042	29.0881	7.61437	31.1952	22.9704	25.4068	23.1021	11.2805	40.9337	18.6784	44.3528	1	25666964,25669440,	25667067,25669450,
NovelTAR_1527	157	1495.06	476.179	208.546	3.3214	0.353115	0.550099	1.3747	2.15736	1.81051	4.14358	34.5764	2.44744	11.8558	4.22807	16.9246	3.2863	8.4032	0.517064	0	11	2153197,2153341,	2153287,2153408,
NovelTAR_1526	869	3430.77	833.367	517.896	0.682836	0.0637965	0.0795079	0.931361	0.148482	0.826356	0.72891	2.34031	0.403723	0.746736	0.401034	1.41263	1.15253	0.713364	0.373667	0	11	2150330,2160030,	2150511,2160718,
NovelTAR_1525	375	939.392	213.987	119.825	2.30161	0.739188	0.690924	1.58273	1.50536	2.71284	0.730434	3.29568	5.21241	3.82517	1.06209	6.1327	7.24353	0.974906	3.11728	1.46112	11	2018350,2418481,	2018494,2418712,
NovelTAR_1522	503	1534.93	342.18	221.704	0.929454	0	0	0.53635	0.0320652	0.59485	0.442453	0.40432	0.265709	1.18824	0.659848	1.51373	11.4642	0.663617	2.58224	0	11	2016307,2160460,	2016552,2160718,
NovelTAR_1520	902	2.8816	0.387641	0.270888	0	0.0204875	0	0	0	0	0.0948977	0	0.0370431	0	0	0	0.151413	0	0.0719992	0	11	1982567,1994436,	1983254,1994651,
NovelTAR_1839	302	40.7498	39.5096	39.1593	14.9448	12.0546	4.74724	12.2088	10.895	4.21073	19.5571	36.5201	9.68088	6.50271	14.1224	12.1945	24.2197	17.8953	10.6984	8.27112	11	66052046,66052337,	66052248,66052437,
NovelTAR_5208	69	0	0	0.354118	0	0	0	0	0	0	0	0	0	0	0	0	0	0	0	0	19	15939790,15940134,	15939818,15940175,
NovelTAR_5203	823	11.3115	6.66485	19.5354	16.2772	19.4452	10.3261	8.61037	10.0732	6.39865	8.05014	6.76705	27.7493	28.883	15.466	23.9976	15.3778	12.805	7.37812	19.7574	19	15348072,15362249,	15348887,15362257,
NovelTAR_10731	76	0	0	0	0	0	0	0	0	0	0	0	0	0	0	0	0	0	0	0	2	178063434,178063751,	178063457,178063804,
NovelTAR_3254	2135	8.93193	2.94789	4.50915	0.800107	2.67458	0.679597	0.909811	1.29182	0.518537	3.31967	1.4948	4.14727	4.87905	2.30078	3.15146	0.96665	2.29308	1.6502	4.97424	17	73517785,73519333,73520391,	73518592,73519485,73521567,
NovelTAR_3521	205	1.81129	0.959412	2.50301	4.47341	2.6142	1.4324	1.93016	1.49487	1.67849	1.00212	0	0.733453	0	4.04761	0.833797	0	4.03195	2.21758	3.53751	16	4917258,4920810,	4917300,4920973,
NovelTAR_3523	548	3.58151	3.82831	2.71986	0.721879	2.66405	2.42706	1.05025	0.588643	1.52881	1.99936	3.56844	1.15848	6.79327	0.423965	3.23255	0.941514	1.13123	1.03696	7.3813	16	5074888,5078883,	5075310,5079009,
NovelTAR_12999	2070	235.102	302.874	138.684	326.696	165.487	106.801	197.877	137.851	126.774	261.689	227.965	262.259	293.677	182.956	236.59	118.38	94.3807	902.288	146.836	8	11699986,11701056,	11700381,11702731,

## Sheet: novel TARs  from Chorion
gene	exonlength	Amnion	Chorion	Decidua	adipose	adrenal	brain	breast	colon	heart	kidney	liver	lung	LymphNode	ovary	prostate	SkeletalMuscle	testes	thyroid	WhiteBloodCells	chr	exonstart(0 based)	exonend (1 based)
NovelTAR_6153	1000	0.0795675	50.8744	156.354	0	0.147838	0.0518193	0	0	0	0.102717	0.0782203	0	0.20492	0.0165952	0	0	0	0	0	14	70278415,70281981,	70278715,70282681,
NovelTAR_9310	368	3.6036	1.00953	1.06235	0	0.15065	0.0469378	0	0.0438283	0.0406535	1.30257	0	0	0.510444	0.135287	0.380028	0	0	0.882382	0.131375	7	128510439,128512629,	128510786,128512650,
NovelTAR_6151	1176	5.93148	16.0369	10.7626	17.4921	21.9525	6.47741	9.98691	8.05069	7.9255	17.9348	4.44313	45.1329	21.825	10.4849	11.2314	6.54228	8.73155	13.4056	38.8221	14	70177670,70180867,	70177982,70181731,
NovelTAR_2698	305	0	1.79125	0	0	0	0	0	2.59119	0	2.63809	0.153876	4.10814	0	0	3.97389	0	0.885962	0.0532322	0	11	117982455,117983977,	117982609,117984128,
NovelTAR_2341	1205	23.375	29.4883	19.6081	8.95337	7.1005	9.60413	7.8062	9.39621	5.97178	6.94727	2.88214	14.8902	13.9306	11.6786	19.472	17.8574	15.0378	13.1908	16.3561	11	65683398,65684645,	65683559,65685689,
NovelTAR_11462	140	0	0	0	0	0	0	0	0	0	0	0	0	0	0	0	0	0	0	0	4	106406724,106407129,	106406809,106407184,
NovelTAR_8990	220	0.120557	0.695331	1.44383	0	0.167997	0.157028	0	0	0.952031	0.389081	0.568875	0.607507	1.00908	0	0.776947	0	0.0722509	0	1.02552	7	75163966,75178165,	75164171,75178180,
NovelTAR_15778	265	10.1086	20.3689	17.611	11.2638	7.18268	1.89026	10.6556	9.61643	4.51637	3.55311	1.53489	10.1499	4.44638	7.95316	12.6071	5.66915	5.09846	5.51405	22.1966	9	35714235,35719738,	35714388,35719850,
NovelTAR_8997	2242	36.5542	57.5086	46.9174	87.22	40.2564	264.936	175.147	47.739	68.8236	38.3853	20.5982	57.2728	47.5892	60.0225	42.9504	130.544	38.6675	70.3745	43.9254	7	75957000,75958702,	75958394,75959550,
NovelTAR_15774	233	2.6181	22.6974	16.9885	30.6378	60.1185	10.2304	29.4871	480.057	16.8867	42.6886	3.22281	118.451	57.6796	52.0647	465.901	16.0868	174.165	11.9156	10.098	9	35682004,35698618,	35682179,35698676,
NovelTAR_8998	1476	35.6688	60.5407	48.0902	81.1719	35.3068	229.898	157.033	44.1357	59.7102	32.0122	16.1104	45.6711	37.7746	54.0468	35.9522	116.444	36.4319	62.6553	35.3424	7	75957000,75958614,	75957540,75959550,
NovelTAR_15777	312	21.252	45.6677	37.591	36.7696	21.0858	5.70234	28.996	27.6051	14.2892	13.7725	2.50706	21.0437	18.0619	20.1589	35.9587	20.3306	19.92	12.8534	67.5088	9	35712831,35713188,	35713036,35713295,
NovelTAR_6339	310	89.2354	84.1704	339.477	0.0580044	0	0	0.0580181	0	1.35127	0	0	0	0	1.49892	0.501256	0.293709	1.79462	0.104747	0	14	101193226,101194727,	101193467,101194796,
NovelTAR_6847	701	1.24856	1.52755	1.67309	2.00078	3.37433	2.93224	1.92428	1.56456	0.960374	3.6144	1.11584	1.78742	1.55907	5.25554	5.87421	0.0216476	3.62801	2.33926	2.68972	19	21300067,21720182,	21300122,21720828,
NovelTAR_6846	98	0	0	0	0	0	0	0	0	0	0	0	0	0	0	0	0	0	0	0	19	21146001,21147895,	21146065,21147929,
NovelTAR_1310	321	4.54435	13.82	6.92681	13.9482	8.28996	1.93717	6.72359	6.43143	4.94022	4.31988	2.72918	6.45358	9.15012	7.96155	9.82681	4.72741	4.35756	4.75441	0	12	53454458,53456894,	53454632,53457041,
NovelTAR_1313	454	21.3232	148.833	16.5226	37.3489	14.4093	2.7013	35.3374	93.8598	6.68938	11.0108	2.65329	32.9713	46.9044	30.193	32.8577	4.57924	48.981	11.408	0.0354963	12	53491386,53494469,	53491832,53494477,
NovelTAR_14699	274	0	0.398782	0.0891756	0	0	0	0	0	0	0	0	0	0	0	0	0	0	0	0	1	95166673,95188375,	95166921,95188401,
NovelTAR_7792	243	0	0.0899312	0	0	0	0	0	0	0	0	0	0	0	0	0	0	0	0	0	22	32960632,32961038,	32960730,32961183,
NovelTAR_5542	1495	11.6734	20.5523	31.3476	22.1189	30.0125	4.76021	19.4654	9.75281	3.64255	8.65711	5.82859	65.7865	27.711	19.1483	19.8628	3.25831	13.2052	10.48	68.4498	15	65153812,65158695,	65153821,65160181,
NovelTAR_9164	260	4.79445	2.10128	12.2171	4.63366	3.55379	0.199305	3.1129	1.11661	0.748024	0.460911	0.842372	0.899577	0.919513	7.02104	0.179295	0	2.56769	2.56026	0	7	100410368,100417408,	100410525,100417511,
NovelTAR_7946	627	2.36884	154.402	530.458	26.6996	7.86935	1.73557	12.2773	32.0261	7.99324	5.84303	0.349309	56.3542	50.6853	26.1235	61.8832	3.09792	15.5403	11.523	0	22	45939280,45942959,45944058,	45939400,45943084,45944440,
NovelTAR_7942	2358	2.45204	9.29552	4.91169	9.04406	12.0925	11.259	12.6998	7.88657	2.3919	6.00418	6.98609	6.43318	13.644	10.3737	16.8371	7.18205	11.035	5.78375	27.7952	22	45590248,45594174,	45592528,45594252,
NovelTAR_13347	1046	24.0883	24.2141	23.4764	55.3881	77.9822	37.4691	46.7523	78.8863	35.9567	85.6468	31.2283	113.831	100.419	57.9245	91.4213	22.719	62.0004	42.0952	254.903	2	114709456,114715091,	114709465,114716128,
NovelTAR_13342	205	0	0.746209	0.357572	0	0	0	0	0	0.145956	0	0	0	0	0	0.151599	0	0	0	0	2	114299071,114299153,114314067,	114299145,114299255,114314096,
NovelTAR_13340	167	0	0.392574	0	0	0	0	0	0	0	0	0	0	0	0	0	0	0	0	0	2	114082920,114083331,	114082998,114083420,
NovelTAR_356	220	1.20557	5.76132	0.888513	1.4712	0	0.549599	0.163506	0.366564	0.272009	0.466897	1.06664	0.91126	0	3.09274	1.27137	0	2.38428	0.295197	0	X	99945071,99945559,	99945186,99945664,
NovelTAR_16446	204	12.4812	19.2823	17.6069	8.10924	2.35526	24.1315	3.08577	3.63689	3.59345	4.44772	3.75764	10.6463	4.68771	3.8234	4.79879	8.85207	7.79177	6.9241	59.6425	8	20054900,20061995,	20055049,20062050,
NovelTAR_4765	290	20.1205	8.0631	9.18386	0.992075	0.191169	0.119125	0.496155	1.50165	0.876994	1.29872	0.971011	1.32499	5.94739	1.65952	3.6972	2.0931	0.602922	0.839784	4.22333	16	29820547,29820880,	29820632,29821085,
NovelTAR_3757	808	2.69164	1.32526	2.6309	0.133525	0.960579	0.0213776	0.845858	0.499035	0.314763	1.27125	0.27106	0.827051	3.614	0.821544	0.730792	0	0.570496	0.562627	1.3363	17	25634769,25641985,25642219,	25634863,25642214,25642704,
NovelTAR_3755	67	0.395858	2.28318	1.45875	3.48892	4.41306	0.773422	2.68442	1.92583	0	1.27758	0	0	2.03901	1.23845	0.695773	0	1.42345	4.36186	0.240527	17	21215596,21216804,	21215618,21216849,
NovelTAR_3750	2030	23.4652	26.0732	29.0321	30.9226	36.1219	55.861	32.4184	23.8357	24.9317	35.3776	20.3604	30.4337	37.964	53.7913	31.0243	56.0951	30.5767	43.0129	30.5001	17	20902915,20906278,20907514,20908236,	20904624,20906386,20907660,20908303,
NovelTAR_2591	231	0	0.378412	0.211551	0.233524	0	0	0	0	0.97146	0	0	0	0	0.359203	0	0	0.963346	0	0	11	100920659,100922154,	100920745,100922299,
NovelTAR_2599	824	8.69063	5.35723	1.18612	1.41843	6.34679	0.440212	0.54568	4.4824	3.68565	3.05409	0.436667	35.7648	29.8634	1.28895	8.35407	0.44199	1.11884	1.16252	30.5487	11	102195128,102195800,	102195659,102196093,
NovelTAR_9100	150	0.176817	0.874131	2.28052	0.599379	1.47838	0.690924	0.239808	0	0.698156	0.570651	0	0.668257	0.796911	0	0	0.3035	0	0.432955	2.14871	7	97851851,97866092,	97851860,97866233,
NovelTAR_8858	117	9.06752	13.8217	12.948	3.99586	4.89633	4.72427	2.15212	1.24068	2.42948	5.85284	3.61017	3.56975	3.94077	2.83678	4.51559	1.94551	1.08685	2.91412	21.2116	7	44091428,44092444,	44091537,44092452,
NovelTAR_16201	137	0.580785	2.39269	1.60516	2.10001	0.80933	0.882567	0.787691	2.70776	0.109201	0.874721	0.22838	1.21945	2.49294	3.39172	0.680538	0	15.7792	0.474039	0.705781	9	131221953,131223218,	131221962,131223346,
NovelTAR_16205	163	10.5765	10.7255	10.3433	9.59741	5.66862	21.5119	11.8065	8.70758	5.50693	3.99106	1.82354	3.48478	1.57147	16.4934	3.81324	0.744785	12.1896	6.27519	9.39237	9	131344852,131344973,	131344860,131345128,
NovelTAR_1106	5498	325.284	69.4312	9.86609	83.925	38.519	17.9109	137.912	39.9495	18.9632	22.1732	1.7044	132.442	26.8916	10.2867	21.2876	9.58856	17.3436	58.7773	0.33708	12	13366614,13367465,	13366753,13372824,
NovelTAR_15776	186	12.5483	23.7331	27.5869	23.2017	12.6179	3.06458	15.955	19.0771	18.4995	4.04978	2.1027	19.3112	7.62023	12.1341	27.6526	21.2123	9.74222	10.4747	56.9235	9	35706384,35720038,	35706392,35720216,
NovelTAR_5488	198	1.07162	1.87629	3.33193	0.635705	0	0	1.09004	0.733128	1.20893	0.259387	0.395052	0	0	0.0838141	1.02023	0	0.240836	0.163998	0	15	59143969,59155480,	59144159,59155488,
NovelTAR_5489	1641	1.90716	2.83653	4.70517	1.65459	1.03603	2.61044	1.3481	2.60459	4.54923	3.30707	0.32413	2.39245	2.76806	2.48776	3.89184	1.00797	1.54981	1.41482	0.854378	15	59148248,59157122,59157594,	59149154,59157497,59157954,
NovelTAR_8224	133	3.98835	3.28621	2.02087	1.08159	0.555781	0.389619	1.08184	2.06158	1.57479	0.514873	1.17625	0	3.2099	3.86805	1.86935	4.33571	1.67318	3.05185	0.848176	20	36684821,36687797,	36684829,36687922,
NovelTAR_4577	251	0.211335	0.696519	0.778777	0	0	0	0	0	0	0	0	0.133119	0	0.132233	0	0	0.0633275	0	0	16	3661821,3690715,	3662007,3690780,
NovelTAR_7880	318	1.08425	1.78675	1.69041	1.52672	0.464898	0.760451	0	0.557915	1.50546	0.915196	0.787123	1.68115	2.30911	0.521861	1.36821	0.0954402	3.24902	0.714785	4.96636	22	40681681,40696457,40696917,	40681776,40696594,40697003,
NovelTAR_7082	507	21.8667	28.3187	21.8799	16.5982	23.0358	11.9242	16.1409	16.7333	16.1998	21.6442	18.2051	53.5133	46.1441	19.6393	46.0958	25.142	26.1785	13.5779	40.7492	19	46190713,46206295,	46190954,46206561,
NovelTAR_7086	2043	7.5556	7.54114	10.8716	2.11235	6.44935	1.82623	4.07604	14.2104	10.7279	3.64513	0.543675	5.1763	5.05697	4.62196	9.18037	8.65338	7.65584	7.58148	0.607382	19	46271299,46272650,	46272094,46273898,
NovelTAR_298	832	8.63894	4.12375	11.8646	12.1893	24.5878	9.13481	17.964	8.43274	12.497	21.276	5.0768	18.7747	36.6574	18.5499	18.2284	8.20762	9.20852	34.7158	21.2482	X	70793469,70793873,	70793559,70794615,
NovelTAR_1315	1025	0	2.02543	0.381411	0	0.018029	0	0.0350939	0.0472063	0	0	0	0	0	0	0	0	0.031015	0	0	12	53500880,53511342,53511630,53516837,	53501121,53511628,53511909,53517056,
NovelTAR_11405	347	0.305735	1.00764	2.11246	1.6064	0.585812	2.5387	0.725644	2.46348	1.76767	2.81214	0.856591	1.78138	2.31298	1.62604	2.46294	2.97377	2.56522	3.97707	6.17677	4	88097999,88099635,88104350,	88098027,88099761,88104543,
NovelTAR_9666	152	16.4021	5.17578	1.12526	1.53788	0.972616	0.340916	0	0.106111	0.196849	0	0.205843	0	1.79754	0.545894	0	0.399342	0.627442	2.34992	0.636132	6	33652374,33656494,	33652462,33656558,
NovelTAR_13937	83	0.319548	0.263292	0.883161	0	0	0.20811	0	0.777292	0.180247	0.825038	0.188483	0	0	0.99971	0	1.09699	0	0.391225	0	1	1562675,1571108,	1562750,1571116,
NovelTAR_10313	1151	10.4385	12.2082	12.7372	8.21737	24.9821	7.2484	11.7821	7.46886	10.3983	17.0452	17.1256	8.83946	16.5277	15.7878	14.1889	14.0543	19.0024	17.6464	21.3798	5	6599385,6602569,6602627,6604254,	6600341,6602613,6602643,6604389,
NovelTAR_2360	607	11.6227	15.3729	14.1291	8.67963	13.8217	2.27652	6.78535	5.02199	4.43639	10.6891	10.0771	8.53212	17.3861	6.83492	13.2606	12.775	11.4959	10.0304	19.9915	11	66104809,66109035,	66105357,66109094,
NovelTAR_2367	290	7.49947	10.7759	7.16172	4.34033	3.63222	0.833874	2.79087	0.667399	0.825406	1.94809	1.61835	1.90108	2.94425	0.572248	1.12523	4.34319	1.75395	2.57534	3.55649	11	66249659,66252626,	66249941,66252634,
NovelTAR_1665	435	1.7072	3.41614	5.39236	2.48019	3.90835	2.14425	2.2327	1.48311	5.64028	2.16454	1.83413	3.53332	7.30175	4.80688	5.07248	7.60494	4.85991	2.64998	12.5218	12	110370543,110383114,	110370938,110383154,
NovelTAR_2815	1547	11.1953	11.0326	28.0669	8.51993	10.4882	5.79492	8.55683	4.57696	9.43855	9.27355	4.09557	12.0196	9.84641	7.70223	9.41176	11.7417	14.6006	13.675	19.9801	10	857715,860677,	859149,860790,
NovelTAR_2812	367	6.28735	3.27501	5.99202	1.91083	2.31626	4.00058	1.47021	4.43872	9.62037	4.47814	2.08872	5.32603	5.72324	4.83838	12.8292	5.45803	4.46105	5.75111	5.88407	10	291821,292686,	291961,292913,
NovelTAR_15895	480	89.624	101.8	125.988	104.929	104.911	75.8577	74.5654	77.0151	64.3613	91.3399	57.0682	154.813	106.338	103.27	109.193	79.4158	90.2384	104.653	203.96	9	86586586,86586827,86587758,	86586637,86587106,86587908,
NovelTAR_8486	579	4.12267	10.4548	33.7604	14.7826	23.6821	84.128	21.7753	21.5329	6.43379	102.658	73.8432	26.0551	17.5486	26.1969	36.9016	7.20746	28.3863	41.8654	20.8191	21	37433690,37444893,	37433699,37445463,
NovelTAR_5569	659	4.86984	4.47677	3.18867	10.9416	14.0491	13.1055	16.3754	5.6047	9.17153	8.8845	6.17216	4.96883	7.28155	16.9226	13.8412	15.175	16.2811	12.8605	12.545	15	66625073,66625349,	66625256,66625825,
NovelTAR_12812	396	0.66976	0.827776	0.246809	0.0908149	0.0933319	0	0	0.203647	0.037779	0.73493	0	0.168752	0.215615	0.041907	0.784795	0	0.240836	0.204998	0	2	10180654,10182759,	10180791,10183018,
NovelTAR_13492	467	0.965487	1.73142	0.470893	0	0	0	0	0	0	0	0	0	0	0	0	0	0	0	0	2	163102636,163104827,163106422,	163102681,163105078,163106593,
NovelTAR_4745	559	1.61318	2.22833	4.67701	0.193002	2.90915	1.3596	0.482619	0.028853	0.347918	0.857508	0.195901	1.13568	1.03865	0.860931	0.528157	0.190027	1.36488	0.871332	4.43965	16	28163981,28164254,28164357,	28164110,28164349,28164692,
NovelTAR_4962	114	4.42042	2.68374	5.78703	4.41647	2.43154	2.12126	2.9976	3.25406	0	4.65531	0.823372	0	0.149795	3.49372	0	0	1.81261	7.97549	0	16	67262699,67274974,	67262781,67275006,
NovelTAR_3772	120	6.40961	5.0991	4.27597	5.54425	3.54194	2.15914	3.44724	1.74729	1.12204	4.27989	0.91257	1.53142	1.28075	4.84026	1.16542	2.27625	3.3115	6.08843	7.52049	17	26879672,26885497,	26879681,26885608,
NovelTAR_16217	475	6.58875	2.71441	5.96707	0.75711	0.389046	0.32728	0.567967	0.916796	1.57479	0.288329	0.0329349	0.879286	0.790919	0.698745	0.621558	1.72516	0.501954	1.16214	1.11959	9	131516087,131533855,	131516234,131534183,
NovelTAR_7799	2101	2.44901	2.36111	4.77983	0.316664	0.677267	0.197313	0.436586	0.0767673	0.391636	0.440007	0.29784	0.930344	0.560824	0.229063	0.295839	0.173346	0.166442	0.3632	0.130395	22	35736798,35737372,35738945,	35737365,35738887,35738964,
NovelTAR_1876	145	1.2804	1.95926	2.35916	1.86014	1.14702	0.476499	0.868271	0	0	0	0.10789	0	0.942161	0.801147	0.107165	0	1.09622	0.335914	0.777982	12	133353543,133372726,	133353608,133372806,
NovelTAR_14040	2284	4.28494	5.20498	4.6857	5.68412	6.0763	14.3237	4.66177	4.31467	3.82527	4.9095	2.07537	5.66878	7.47665	8.59549	10.3071	2.8968	5.06642	4.91908	3.50671	1	11893064,11901052,	11893213,11903187,
NovelTAR_14772	325	52.2289	50.2962	43.3048	35.6861	59.7605	50.1717	53.9015	50.2227	80.8787	147.86	41.4447	69.9614	57.798	59.998	53.8843	27.1282	96.3005	71.2877	51.6187	1	110925610,110943889,	110925619,110944205,
NovelTAR_14437	1906	82.0862	66.4312	124.799	30.2551	9.09442	15.7144	69.6211	23.8547	0.784916	25.0326	52.1523	32.5188	12.0325	36.5425	41.6193	0.828016	14.8444	20.9379	0.219831	1	44084958,44087614,	44085103,44089375,
NovelTAR_1299	430	983.738	131.628	0.340941	0	0	0	0	0	0	0	0	0.0777044	0.0794264	0	0	0	0	0.302062	0	12	52867347,52886783,52886941,	52867392,52886916,52887193,
NovelTAR_1295	458	2417.2	398.56	1.22704	0.706691	0.161395	0	0	0	0	0	0	3.61122	0	0	0	0	0.416468	0.779887	0	12	52862568,52881220,	52862684,52881562,
NovelTAR_1297	376	2797.63	465.196	1.49464	0.717341	0.196593	0	0	0	0	0	0	4.39877	0	0	0	0	0.507294	0.949968	0	12	52862568,52881262,	52862644,52881562,
NovelTAR_1296	335	2710.76	460.419	1.60463	0.805135	0.220653	0	0	0	0	0	0	3.88986	0	0	0	0	0.379587	0.872372	0	12	52862568,52881283,	52862624,52881562,
NovelTAR_1293	182	226.17	38.7836	0	0	0	0	0	0	0	0	0	0	0	0	0	0	0	0	0	12	52840856,52881440,	52840916,52881562,
NovelTAR_1125	315	4.12572	5.48066	11.7129	5.13753	3.81327	7.84144	5.70972	4.35222	5.2243	7.98912	1.39058	8.85706	3.7406	9.32491	10.8526	2.93865	6.05532	6.80358	9.4134	12	19615443,19626185,	19615655,19626288,
NovelTAR_2083	352	0.979524	1.42791	1.52713	4.13776	1.15498	2.06099	3.67888	4.76533	3.1026	2.13994	1.11108	2.13577	2.86228	7.49612	2.51625	1.2071	5.91554	2.99809	3.11319	11	32977533,32979407,	32977660,32979632,
NovelTAR_4519	451	1.47021	4.60324	1.51697	0.3987	0.368775	0.229797	0.518432	0.500673	0.72978	0.265714	0.104062	0	0.340776	1.0671	0.241181	0.942128	0.317199	0.575994	0.357325	16	2157651,2164329,2164543,	2157713,2164539,2164722,
NovelTAR_4511	1263	1.36497	19.1541	16.3668	26.2388	28.517	6.9065	29.6912	13.8557	25.3606	19.6814	30.6193	26.7991	19.6186	13.7176	12.1063	6.33192	15.0772	21.1207	0.370028	16	2087538,2087821,	2087596,2089026,
NovelTAR_8817	591	19.8358	16.5286	18.6873	47.2505	61.599	126.319	45.8314	73.412	44.1221	45.6521	14.7705	79.8008	76.3394	72.6987	93.8384	24.5727	76.4906	37.9385	99.1734	7	35943863,36013800,	35944429,36013825,
NovelTAR_10082	269	0	1.13735	0.0908332	0	0.0686978	0	0	0	0	0.127283	0	2.1737	1.01571	0.246769	0	0	1.24089	0	20.8481	6	130505247,130505584,	130505334,130505766,
NovelTAR_15227	154	0	21.8533	80.7595	0.116762	0	0	0	0	0	0	0	0	0	0	0	0	0	0	0	1	176769196,176772067,	176769263,176772154,
NovelTAR_11424	2352	8.68296	10.4899	46.9775	11.4448	5.17778	6.08818	14.6974	7.26208	2.3344	11.1292	8.74657	4.50335	10.7092	5.95507	12.8831	2.23883	6.51487	18.3136	4.22754	4	89643836,89648082,	89644460,89649810,
NovelTAR_8601	79	5.03592	3.04286	3.71151	0.910448	0	0.218647	1.82133	0	2.08311	0.866812	0.792104	2.32621	0	1.68052	2.75374	1.92088	0	0.205517	0	21	47613246,47625818,	47613288,47625855,
NovelTAR_6119	209	0.63451	0.627367	0.935277	0.258106	0	0	0	0.231514	0	0.573382	0	0.239805	0.326826	0	0.074349	0	0	0.4661	0.154214	14	65746972,65747339,65747411,	65747035,65747400,65747496,
NovelTAR_8602	75	0	0	0	0	0	0	0	0	0	0	0	0	0	0	0	0	0	0	0	21	47613476,47613647,	47613528,47613670,
NovelTAR_12146	548	2.90392	9.84992	8.4271	5.15159	6.94675	1.22929	4.66051	3.03151	12.367	3.34268	4.11085	6.15821	5.23518	2.63464	6.63524	3.48914	4.40889	7.05132	5.55803	3	52557442,52570592,52574437,	52557587,52570920,52574512,
NovelTAR_2387	83	4.15413	2.89622	9.71477	3.68293	2.89441	8.94871	0.650082	3.88646	4.86667	5.77527	0	1.81154	7.40675	3.7989	0	6.58192	1.72358	1.76051	28.7358	11	67044742,67056354,	67044815,67056364,
NovelTAR_2388	233	11.383	7.12811	17.3031	0.926078	1.3483	0.667201	0.617532	1.52289	6.16398	0.808219	5.7742	18.4273	30.7087	0.569792	8.13627	8.92263	0.341099	0.627135	41.8445	11	67050022,67053802,	67050031,67054026,
NovelTAR_1606	226	1.52563	1.06365	1.72985	0.159127	0.0817686	1.60502	0.477494	0.499565	1.12535	0.833252	2.07665	1.40452	0.831165	0.14686	0.825077	2.82013	1.19566	0.790239	1.92528	12	104345118,104347494,	104345336,104347502,
NovelTAR_8381	288	45.033	26.6337	49.3773	6.43083	6.22407	0.59976	4.8711	5.65629	3.48039	13.1963	2.22711	8.64326	11.4437	1.84391	12.7333	1.21189	3.58746	4.8482	0	20	60885233,60885472,	60885365,60885628,
NovelTAR_16193	227	12.0344	7.89413	17.5452	2.29718	0.814084	1.52186	0.713086	1.20789	2.70211	4.22332	0.620249	3.38545	3.23479	1.38902	3.35422	3.54306	1.5405	1.2159	0.851912	9	131022354,131023725,	131022466,131023840,
NovelTAR_7450	255	3.84836	5.22765	7.76143	0.28206	1.01457	2.84498	1.69276	0.253001	0.704023	2.41688	0.981588	2.35856	3.88411	1.2365	2.01092	2.85647	0.997346	0.509359	1.64313	18	21116636,21119777,	21116703,21119965,
NovelTAR_9149	349	4.93972	5.07196	12.3921	0.61827	2.48867	0.247466	1.49451	0.693216	0.385801	4.02236	1.07581	1.62756	4.74624	2.23488	3.56194	1.30444	3.59805	3.02386	0.507933	7	99954372,99955837,	99954556,99956002,
NovelTAR_2449	362	5.34846	12.4962	18.8318	4.4705	5.10489	2.14721	5.11745	4.94558	5.49653	10.5933	2.11757	12.3222	15.803	6.9223	11.3323	7.25213	7.59633	5.11294	8.59188	11	71947049,71949806,	71947059,71950158,
NovelTAR_6497	177	0.149845	4.44473	3.72724	0.914306	0.835241	0.585529	0.101614	2.00471	1.94402	0.870485	0.441923	1.51019	2.99083	2.15644	3.24825	2.65777	0.0898034	0.917278	0.273141	19	3028703,3029192,	3028799,3029273,
NovelTAR_1144	767	0.276636	1.88046	0.350424	0.164106	0.216841	0.855773	0.140696	0.252341	0.565651	0.245521	0.346739	0.108908	0.133585	0.735641	0	1.0486	0.600992	0.635039	0.73538	12	27184633,27184911,27185582,27185782,	27184825,27185163,27185778,27185909,
NovelTAR_15442	311	2.21732	1.89723	0.471398	0	0	0	0	0	0	0	0	0	0	0	0	0	0	0	0	1	212635968,212639005,212639035,	212636008,212639031,212639280,
NovelTAR_1407	131	14.5773	16.0146	17.7194	12.6281	1.55173	6.32907	21.5553	12.4352	3.42607	1.82957	6.80696	4.71861	7.82138	14.4416	5.45642	0.579198	5.33885	1.85906	7.13504	12	57596203,57600214,	57596315,57600233,
NovelTAR_6974	1320	3.97838	5.81098	17.4001	6.66128	9.32385	23.7505	6.5811	4.64314	5.10017	10.998	4.58655	4.78412	11.0998	12.9996	5.26205	3.55233	12.5235	10.5656	14.9067	19	40029449,40030398,	40030322,40030845,
NovelTAR_2345	425	4.05638	6.11892	6.66908	3.7232	3.91335	2.92627	3.25857	3.26371	2.53448	4.43094	2.17176	3.85231	7.95572	5.15427	3.91216	5.78435	6.35808	4.88985	10.0484	11	65765796,65766807,	65766212,65766816,
NovelTAR_5914	200	1.98919	2.84093	3.05426	0	0	0	0	0	0	0.342391	0.234661	0.417661	0	0	0	0.531124	0.39738	0.568254	0	14	24643669,24662370,	24643764,24662475,
NovelTAR_4398	966	5.76576	198.648	151.664	0	0	0	0.0372373	0	0	0	0.210531	0.172944	0	0	0.19303	0	0.115183	0	0	17	79917515,79918448,	79917564,79919365,
NovelTAR_7842	281	6.04071	10.5767	8.95628	6.59103	9.40426	5.16349	7.61668	10.6186	8.78463	8.22469	10.6335	10.4044	8.93335	10.0988	11.8339	6.26441	18.8932	14.1558	11.1832	22	38363105,38363626,	38363172,38363840,
NovelTAR_7840	678	3.99011	3.77114	6.30674	5.27771	3.76136	2.14003	1.80387	4.73397	1.54459	1.48975	0.438403	1.01027	2.54387	3.3533	6.57769	1.20863	2.6492	2.32282	1.87775	22	38338782,38343416,	38339376,38343500,
NovelTAR_8596	325	0	0.605168	0	0	0	0	0	0	0	0	0	0	0	0.102124	0	0	0	0	0	21	47352249,47352916,47352989,	47352372,47352971,47353136,
NovelTAR_8593	68	0	5.78469	2.15595	11.8994	3.53289	0.762048	6.08337	8.3016	0.440014	9.5668	1.1503	0	0	5.36903	0.228514	0	6.54508	3.58143	0.23699	21	46901876,46912520,	46901936,46912528,
NovelTAR_8628	393	0	1.44576	0.0621733	0	0	0	0	0	0	0	0	0	0	0	0	0	0	0	0	7	1105404,1113193,	1105720,1113270,
NovelTAR_2144	212	4.0034	2.37087	5.07123	1.27227	1.6562	10.429	0.254513	1.59767	3.95183	3.71462	1.54965	3.15216	3.06091	2.58321	3.95803	0.572641	5.84824	2.68044	10.7942	11	47333282,47346024,	47333390,47346128,
NovelTAR_8626	1181	0	1.60985	2.23445	0	0	0	0	0	0	0	0	0	0	0	0.0131574	0	0	0	0	7	1051635,1052355,1053306,	1052250,1052724,1053503,
NovelTAR_8625	835	0.063527	1.54412	0.96566	0	0	0	0	0	0	0	0	0	0	0.0794979	0	0	0	0.0194441	0	7	1044889,1045423,1045717,	1045081,1045545,1046238,
NovelTAR_8970	200	1.45874	8.30424	6.84155	1.79814	1.01638	5.0092	0.719425	2.7419	1.04723	1.11277	0.0782203	1.92124	3.32995	6.47212	1.55389	0.3035	1.82795	0.487075	1.3698	7	73813663,73814702,	73813680,73814885,
NovelTAR_10354	361	14.2531	20.4004	9.74657	17.5829	17.0976	3.34935	8.71879	18.5861	3.52255	3.50927	6.76031	31.5617	21.8544	27.9038	31.9388	12.0643	12.2406	7.69065	25.8917	5	33162255,33162467,33162670,	33162442,33162617,33162694,
NovelTAR_7667	179	5.92682	2.07545	2.32056	0	0	0	0	0	0	0	0.087397	1.11998	0.763203	0	0.781288	0	0	0	0	22	20386716,20386858,20401582,	20386815,20386915,20401605,
NovelTAR_6399	886	1.04773	1.01127	0.303358	0	0.104287	0.097478	0.0811992	0	0	0.193223	0	0	0	0.243496	0.0175383	0	0.0358808	0.0183249	0	14	105543414,105543886,	105543786,105544400,
NovelTAR_6391	421	0.440992	0.622896	0.0580383	0	0	0	0	0	0.0355356	0	0	0	0.0811243	0.0394185	0	0	0	0	0	14	105338392,105338888,	105338528,105339173,
NovelTAR_6826	120	1.32613	1.45688	1.22171	4.34549	0	0.57577	2.9976	3.09136	0.623354	2.13994	0.521469	1.25298	0.996139	3.59562	0.388474	1.01167	1.19214	2.02948	0	19	19215999,19232118,	19216007,19232230,
NovelTAR_6394	3976	105.009	12.3282	0.84192	0.791433	0.353234	0.43009	0.221654	1.09121	0.0602032	0.0559744	0.0511501	0.201687	0.32212	0.2713	2.05571	0.248082	0.355803	0.159255	0.0648505	14	105410041,105411255,105415490,105417283,105417466,105417810,105418980,	105411230,105411572,105416301,105417451,105417635,105418969,105419143,
NovelTAR_6821	184	10.6667	9.73896	9.69397	2.93174	3.21386	1.50201	2.93244	2.71736	2.03268	4.46597	3.4859	1.81592	4.91882	2.97631	6.24936	6.3504	7.51567	1.50005	4.99225	19	19035431,19035684,	19035502,19035797,
NovelTAR_12262	980	0.243574	6.57828	1.91982	0	0	0	0	0	0	0	0	0	0	0	0	0	0	0	0	3	97910185,97912263,97915249,97915488,97916002,97926248,	97910454,97912342,97915480,97915587,97916201,97926351,
NovelTAR_4407	138	2.11411	5.85921	6.37412	1.9545	2.81213	1.25167	1.30331	1.16875	2.71023	0.992437	0.453451	0.121061	0.61872	2.4051	0.900808	5.05833	2.76438	1.64711	1.40133	17	80011109,80011716,	80011239,80011724,
NovelTAR_5135	910	20.6934	31.5071	37.2419	48.8461	19.3732	56.9063	20.2388	22.5272	45.0623	26.7704	11.3634	63.1173	41.4156	11.7078	50.0149	56.2475	26.393	28.8498	52.915	16	87436986,87437828,	87437347,87438377,
NovelTAR_148	283	0	0.61776	1.64045	0	0	0	0	0	0	0	0	0	0	0	0	0	0	0	0	X	40694906,40695001,40753945,	40694992,40695172,40753971,
NovelTAR_8021	1199	0	11.9929	2.83265	0	0	0	0	0.0807113	0	0	0	0	0	0.0692043	0	0	0	0	0	20	2801002,2802289,	2801767,2802723,
NovelTAR_15851	190	0	22.3133	9.00204	10.5995	6.41927	13.0003	13.0632	55.3473	4.33067	35.6807	45.8618	48.4487	16.4475	19.2155	24.1263	11.1017	44.2556	75.6247	18.2358	9	75542031,75543807,	75542091,75543937,
NovelTAR_3481	97	7.38255	9.91283	11.5873	8.52724	4.76281	21.5469	19.6544	16.2951	50.4338	29.8268	86.123	7.23371	5.63354	10.6072	14.4176	5.94484	15.2397	4.85401	5.81481	10	135179479,135186714,	135179568,135186722,
NovelTAR_13180	333	3.42483	11.0251	4.91617	1.51195	3.32968	0.985552	1.62033	1.50148	3.45933	2.98178	4.13417	5.36813	10.0511	1.84391	6.99952	8.29384	1.33653	1.95025	7.06558	2	75158054,75160677,75185858,	75158167,75160736,75186019,
NovelTAR_10631	976	2.0381	4.27661	3.58	2.78195	1.6094	2.81396	1.65851	3.55297	3.06567	1.57865	0.689236	5.81987	5.1265	2.83954	4.33052	9.70204	4.16923	2.16256	0.61093	5	98115283,98128823,	98115566,98129516,
NovelTAR_7477	267	1.58936	2.45542	4.30114	1.27957	1.93795	2.07018	0.74098	1.75182	3.53	3.39826	0.820288	3.19112	0	3.6671	2.67712	3.18277	4.94121	2.24991	2.05214	18	29487422,29488267,	29487575,29488381,
NovelTAR_7472	450	0	1.01982	0.27149	0	0	0	0	0	0	0	0	0	0	0	0	0	0.141291	0	0	18	27737349,27755705,27755874,	27737566,27755866,27755946,
NovelTAR_6705	204	20.2819	18.3182	15.451	10.5773	8.15281	4.91098	6.61236	6.72034	8.72695	4.95124	4.06439	8.6808	6.11077	7.4841	8.68353	104.216	7.86968	13.3707	6.39874	19	13039691,13058725,13059530,	13039700,13058823,13059627,
NovelTAR_16912	303	0	1.65883	0.0806407	0	0	0	0	0	0	0	0	0	0	0	0	0	0	0	0	8	144490329,144490913,144491984,	144490543,144490977,144492009,
NovelTAR_16305	2069	9.84499	8.80891	0.779435	0.269416	0.473381	0.00834852	0.512881	0.58466	0.159077	0.0827431	0.0302447	0.759016	0.751076	1.01865	0.262863	0.0880134	0.576192	0.086319	0	9	137690253,137690493,	137690409,137692406,
NovelTAR_5391	578	1.97313	2.45755	7.65151	4.07536	7.22563	35.2335	4.23191	9.37592	5.09899	67.5008	190.273	4.65352	12.8223	23.8017	13.2269	7.98131	21.0653	12.4437	1.14313	15	45653958,45656093,	45654415,45656214,
NovelTAR_6558	2183	13.4131	34.727	195.596	9.64552	7.91504	7.09756	7.09373	9.68616	7.12045	8.05395	5.32457	12.0458	12.696	20.1833	16.3433	17.0727	8.13328	9.93635	9.43445	19	6210392,6211535,	6210929,6213181,
NovelTAR_7868	219	3.14879	2.79403	1.67357	3.77691	2.10956	3.94363	1.31402	4.6398	2.18601	0.859886	0.500038	1.60199	1.24761	4.09196	5.96014	1.03938	1.8871	4.96712	1.10379	22	39516268,39530559,	39516289,39530757,
NovelTAR_7863	115	0	0.570085	0	0	0	0	0	0	0	0	0	0	0	0	0	0	0	0	0	22	39350860,39360565,	39350946,39360594,
NovelTAR_13533	77	0	0.567618	0	0	0	0	0	0	0	0	0	0	0	0	0	0	0	0	0	2	173337978,173349253,	173338002,173349306,
NovelTAR_13534	1744	87.5668	25.9257	30.9349	76.8847	40.2654	14.7376	60.2374	36.1326	16.3931	41.562	7.10441	34.6582	41.2425	13.3409	39.3909	5.82984	43.8121	21.7564	18.2776	2	173352688,173369362,	173352760,173371034,
NovelTAR_13538	241	0	1.90423	1.41941	0	0	0	0	0	0.0620767	0	0	0	0.141715	0	0	0.755601	0	0	0	2	174219597,174223433,	174219706,174223565,
NovelTAR_7392	184	0	0.831375	0	0	0	0	0	0	0	0	0	0	0	0	0	0	0	0	0	18	9685548,9703874,	9685577,9704029,
NovelTAR_7390	604	16.9937	10.2754	15.5343	12.2059	17.2559	6.54891	12.2981	9.05243	8.34716	16.9211	8.28824	26.5533	17.7269	20.112	16.3107	5.75343	25.3165	12.822	19.8774	18	9546804,9549268,	9547340,9549336,
NovelTAR_3837	1402	4.18079	3.64741	5.5944	5.11738	7.81631	6.23409	5.68304	7.58123	3.44667	7.30206	2.57759	3.7655	11.5834	14.4882	7.3483	1.93746	16.0313	11.7773	14.7245	17	33288567,33289096,33290024,	33288974,33289985,33290130,
NovelTAR_7395	481	0.0551403	2.08992	0.761979	0	0	0	0	0	0	0	0	0	0	0	0.775332	0	0	0	0	18	10017357,10020558,	10017531,10020865,
NovelTAR_7645	615	14.8354	18.975	16.8059	36.1966	16.6468	7.33053	45.2126	14.87	4.71924	23.0209	39.9114	17.8745	12.3008	21.0476	16.6001	3.25707	21.969	19.4038	9.74781	22	19163076,19163212,	19163146,19163757,
NovelTAR_11393	263	3.12623	3.65606	6.68919	1.77762	0.56212	3.08683	1.64127	0.551937	2.73043	3.71032	0.773281	2.92204	3.44131	3.97527	1.35892	1.73099	3.26365	1.23466	4.10543	4	85623505,85625496,	85623665,85625599,
NovelTAR_10376	671	2.84593	9.99844	7.31931	7.02104	1.65243	150.953	10.9629	1.82681	27.0894	4.08216	0.839324	2.86325	6.76959	4.50123	3.49684	7.53095	1.53977	3.89563	0.0960676	5	36683965,36686164,	36684098,36686702,
NovelTAR_12281	116	3.20099	25.9979	2.10639	1.08508	0	0	0.620194	1.52946	0.386909	0	0	6.04888	0	2.14593	2.00935	0.915732	2.60352	2.93924	0	3	100570718,100578851,	100570780,100578905,
NovelTAR_12280	94	7.33601	53.9357	4.159	3.63453	2.35911	2.20508	2.1047	3.26008	2.069	0	0	9.77504	1.45333	1.5889	4.29801	0	2.36737	3.97259	0	3	100543809,100553531,	100543817,100553617,
NovelTAR_12282	184	17.2973	118.174	13.1466	0.684073	0.3013	0.563253	2.63919	3.15564	2.92705	0.558246	0.0850221	13.2562	4.17636	3.87822	3.20913	0.494836	1.72774	3.61776	0	3	100621536,100645149,	100621544,100645325,
NovelTAR_6517	841	370.684	469.495	263.778	663.3	430.834	233.608	456.591	725.279	276.493	240.854	318.387	496.942	585.541	685.573	872.176	1185.58	440.983	316.898	638.501	19	3976051,3977217,	3976764,3977345,
NovelTAR_2876	256	3.0045	3.5853	2.19525	2.31791	0.938423	0.472311	2.2482	0.315016	5.20111	3.34366	1.34441	1.37045	0.46694	2.0744	2.54936	6.04628	0.496725	3.61501	0.377703	10	13340186,13341962,	13340240,13342164,
NovelTAR_1395	308	28.3309	32.2832	30.2253	43.4355	43.2593	25.9657	36.8472	56.7127	43.5214	39.0192	31.2881	80.8201	62.097	61.2082	79.7632	74.052	39.8928	23.8266	89.1053	12	57106264,57106565,57106799,	57106332,57106741,57106863,
NovelTAR_165	52	0	0	0	0	0	0	0	0	0	0	0	0	0	0	0	0	0	0	0	X	46123323,46123742,	46123354,46123763,
NovelTAR_5098	212	4.1285	8.14344	6.91532	0.848177	1.83054	1.46658	0.254513	0.608635	0.141137	0	0	0.236412	0	1.72214	0	0	0.674796	0.842425	0	16	81725379,81743570,	81725479,81743682,
NovelTAR_4272	945	8.13918	8.25568	8.94625	12.3681	11.4985	7.21997	9.402	8.03881	13.9156	13.3695	9.4361	13.3828	16.8418	8.48198	15.2758	25.4201	10.7314	11.7173	26.6372	17	73249221,73262114,	73249232,73263048,
NovelTAR_12090	930	86.5546	85.2043	87.4899	144.025	115.111	41.8455	65.7925	77.4877	31.4975	38.2521	30.447	221.315	112.541	55.9418	98.7809	27.4781	53.6848	33.6064	292.987	3	50289828,50296012,	50289979,50296791,
NovelTAR_14054	254	0	0.430183	0	0	0	0	0	0	0	0	0	0.39464	0	0.130671	0.244708	0	0	0	0	1	12679812,12681097,	12679980,12681183,
NovelTAR_3137	66	1.20557	0	1.48086	0.272445	1.11998	0.261714	0.817528	0.733128	0	0	0	0	0	1.50865	0	0	1.20418	0.983989	0	10	75550054,75558154,	75550063,75558211,
NovelTAR_2266	372	0.712971	6.40324	4.86055	2.99689	2.68254	0.278598	0.676878	0.043357	0.44238	1.19653	0.0841079	3.27841	1.7903	0.802993	0.584799	0	0.170916	0.218223	18.6713	11	63978082,63987345,	63978312,63987487,
NovelTAR_13702	234	2.94694	5.6034	4.80329	10.1433	13.8203	7.9722	8.91595	4.4113	3.13275	5.63335	3.54331	1.71348	4.01375	13.262	5.17965	7.78204	13.5856	14.64	7.0935	2	216191544,216198069,	216191667,216198180,
NovelTAR_4850	2375	8.28619	7.42551	38.1481	10.0544	10.263	9.22929	12.7376	9.95572	7.65347	11.0286	27.9946	12.8939	13.4888	15.7078	16.7886	11.6224	15.1925	9.33816	9.21458	16	48388314,48388671,48394945,48395027,48395764,	48388651,48389410,48395024,48395670,48396341,
NovelTAR_4853	134	5.34409	3.26168	2.91751	2.14703	2.34444	2.19136	2.68442	1.20364	2.34455	1.02206	0.70048	4.23895	3.44082	5.57301	1.97136	3.28414	4.5076	4.36186	2.6458	16	48581917,48585278,	48582043,48585286,
NovelTAR_2409	185	13.763	25.8696	23.6417	6.70656	10.2887	3.92146	8.74976	6.01561	28.5462	12.7703	14.2065	12.0106	10.3383	8.97037	19.0667	20.9169	8.50608	6.75761	10.4532	11	67786391,67800575,	67786401,67800750,
NovelTAR_16281	542	41.4475	14.2732	9.6925	3.98111	11.4902	12.0466	4.08161	5.62426	4.58199	2.62163	1.29886	22.6862	18.1794	6.58296	11.4679	9.54736	4.16443	1.79732	5.47089	9	135973197,135984111,	135973597,135984253,
NovelTAR_1987	3080	1.25724	6.34313	8.15528	7.81138	10.6018	0.858047	4.56648	8.56189	2.51123	2.479	1.30029	13.2892	8.21122	12.01	11.0538	0.665137	5.01112	1.67102	0.99936	11	6642576,6662925,	6645617,6662964,
NovelTAR_16935	777	5.59806	23.597	10.346	4.02671	6.61179	0.489071	4.00452	3.63262	0.69315	6.08107	3.3825	3.6122	9.67019	5.87346	5.03966	2.20692	4.68469	3.11343	7.92286	8	145051328,145064526,	145051994,145064637,
NovelTAR_5404	307	0	1.7084	0.07959	0	0	0	0	0	0	0	0	0	0	0	0	0	0.207104	0	0	15	48956862,48958788,	48957104,48958853,
NovelTAR_7800	248	0.748619	0	1.47787	0.0725055	0.44709	0.139299	0	0	0	0.0690304	0.189243	0	0	0.33458	0	0	0.0640936	0.327335	0.389887	22	35738945,35739041,35739298,	35738964,35739082,35739486,
NovelTAR_5668	4261	20.5595	16.7554	8.15426	14.2846	4.30658	2.82142	12.7896	16.1137	2.90362	3.2182	0.0771005	10.7076	3.95156	2.99111	16.0823	22.0662	6.11784	6.11177	0.0113462	15	75966594,75979952,75981908,	75968680,75981903,75982132,
NovelTAR_5667	1535	39.9825	19.2622	5.50763	11.7962	6.64547	1.24906	11.5178	8.31133	2.56326	5.1749	4.76965	10.8728	10.8134	13.0924	13.7472	1.76959	7.3936	7.12895	2.28869	15	75949302,75955571,75955621,	75950664,75955593,75955772,
NovelTAR_1934	1586	24153.3	4170.3	1979.19	74.7031	14.9725	0.119801	72.4868	30.1831	39.533	22.8404	20.6253	17.4543	36.3714	50.947	90.99	349.12	65.7857	141.567	0	11	2016362,2159724,	2017008,2160664,
NovelTAR_13554	1474	0	3.05412	1.12722	0.329374	0.664467	0	0.146423	0.897261	0	5.28453	0	0.102007	0.810968	0.225172	1.01203	0	1.41267	0.055074	0	2	176976191,176981650,176982426,176983641,	176976244,176982424,176982544,176984170,
NovelTAR_11957	221	0.240023	7.02074	1.76899	0.244091	0.334474	0.156318	0	0.145962	0.812334	0	0	0	0	0.225274	0.35156	0	2.0858	0.734652	0	3	41705097,41722994,	41705186,41723126,
NovelTAR_2677	807	0.0657311	20.2014	2.69472	0.334226	0.343489	0.0642123	0.178296	0.219848	17.1851	0.106069	2311.09	0.600355	0	9.41833	0.211807	0.0752168	118.121	0.0201187	0.139786	11	116706471,116707721,	116707126,116707873,
NovelTAR_2675	1592	4.96464	10.1717	3.1924	10.2896	15.8331	8.57145	9.68196	9.74618	2.91316	9.42005	5.46363	8.47915	9.07466	13.5722	11.3711	11.6577	17.1532	12.6562	10.234	11	116648244,116648399,116650494,	116648390,116649782,116650557,
NovelTAR_7112	243	1.85548	3.86704	2.7149	1.70194	2.50959	0.426496	1.40628	1.12835	0	0.84541	0	0.550006	0.562195	2.39025	0.959194	0.499588	1.83155	2.87301	0	19	47763844,47778877,	47763992,47778972,
NovelTAR_14263	910	0	1.94518	0.241656	0	0	0	0.138351	0	0	0	0	0	0.187656	0	0	0	0	0	0	1	29769446,29844098,29846119,	29769510,29844214,29846849,
NovelTAR_12736	530	0.0500425	343.674	62.6067	1985.51	180.055	571.511	280.677	692.17	324.135	24.6134	1.44634	185.441	1204.16	40.8304	943.624	1139.18	275.527	309.093	0	3	195295565,195298143,	195296002,195298236,
NovelTAR_2094	586	16.7916	20.8837	20.1394	24.5786	33.4275	21.9598	38.7028	30.7163	17.2582	60.3274	25.8421	56.3058	56.4754	55.9875	62.7391	20.9757	66.1577	25.8499	61.1063	11	34110864,34122052,	34110875,34122627,
NovelTAR_10391	1909	0.208401	1.85449	0.268788	0.216643	0	0.334785	0	1.57993	0.0783682	0.143485	0.0081949	0.0350056	0	0.399884	0.553509	3.10018	0.358038	0.136078	0	5	37813454,37814796,37815237,	37814767,37815046,37815583,
NovelTAR_1409	515	244.986	35.0925	15.467	10.7539	5.27479	3.8571	5.55284	6.35757	5.83895	1.36292	0.243015	16.674	7.65963	1.0956	4.6466	4.36097	4.19757	2.23834	0.0625838	12	57628718,57629153,	57628984,57629402,
NovelTAR_6571	514	2.27041	1.61561	2.70962	0.139933	0.251669	0	0.24494	0.219653	0.116424	0	0	0.292525	0.598016	0.419723	0.362777	0.0590466	0.0309245	0.0631744	0	19	6748519,6748680,6751371,	6748669,6748882,6751533,
NovelTAR_14673	975	12.35	15.1068	53.0534	132.619	72.3646	10.3461	93.9126	140.825	21.0214	42.1755	12.1943	113.895	68.2366	210.257	145.429	18.8325	75.922	36.7013	29.0572	1	92145909,92163612,	92146874,92163622,
NovelTAR_5874	1125	11.6228	8.042	10.9682	13.0105	4.79651	2.84047	10.8233	9.33321	4.40171	19.113	8.44084	17.1816	16.3481	6.63807	26.575	5.42253	15.5278	10.694	12.0328	14	23079764,23080383,	23080018,23081254,
NovelTAR_10800	2809	4.39052	5.47693	6.84573	5.78041	5.17748	5.88478	4.37315	5.91983	5.94904	7.67302	2.34466	4.18702	6.91821	9.51757	9.34881	5.68319	6.76777	9.64092	8.55392	5	139488330,139493988,	139488849,139496278,
NovelTAR_12091	222	53.2839	67.0364	66.4784	33.0468	19.8116	8.55874	11.7474	16.4921	17.9256	10.2563	12.0502	95.6481	49.9993	14.5021	34.9976	11.7572	9.9524	7.75224	125.801	3	50294535,50294935,	50294546,50295146,
NovelTAR_13202	296	0.0896031	153.047	32.6889	0.242991	0.936472	0.23342	0.425336	0.217957	0.353795	0	0.105703	23.8744	0.980755	0.11213	0.524964	0.717736	0.537	0	146.127	2	85923080,85924603,	85923179,85924800,
NovelTAR_4838	369	0	1.36213	1.19191	0	0	0	0	0	0	0	0	0	0	0	0	0	0.129229	0	0	16	33489541,33489628,33504529,	33489615,33489883,33504569,
NovelTAR_4839	291	0	0.675874	0.755694	0	0	0	0	0	0	0	0	0	0	0	0	0	0	0	0	16	33500655,33500773,33500840,33503707,	33500689,33500817,33500962,33503798,
NovelTAR_10237	215	0.740163	0.508216	0	0	0	0	0	0	0.208751	0	0	0	0.397132	0	0.505919	0	0	0	0	6	159390797,159397770,159397894,	159390823,159397877,159397976,
NovelTAR_15032	137	2.32314	0.638052	2.85362	2.23126	1.61866	9.20391	2.75692	5.88643	1.09201	3.24896	0	0.975558	2.74224	8.72156	1.4745	1.88303	4.40889	4.62188	2.70549	1	155307879,155311799,	155307922,155311893,
NovelTAR_7563	78	2.04019	6.72408	5.32538	11.5265	8.76602	13.9513	8.76222	16.1288	0	1.75585	0.601695	0.42837	0	11.2762	1.1953	0	10.393	9.15867	0	18	57005788,57005968,	57005857,57005977,
NovelTAR_2429	55	0	0	0	0	0	0	0	0	0	0	0	0	0	0	0	0	0	0	0	11	70217431,70217528,	70217473,70217541,
NovelTAR_6965	1250	18.8416	17.8672	16.4393	18.2259	10.2451	18.9313	11.3094	17.5353	8.2941	15.1337	5.91971	25.4472	17.4728	25.0388	25.1109	10.5496	22.355	15.5085	8.80542	19	39874138,39880247,	39875379,39880256,
NovelTAR_12568	211	12.6956	7.97489	7.7587	13.2943	11.0353	17.2731	5.79631	15.9759	13.9679	7.1399	6.82111	5.30489	14.4868	9.75262	17.8956	19.7778	9.64259	10.7726	15.6571	3	150280328,150299438,	150280444,150299533,
NovelTAR_8928	347	2.29301	3.02293	2.81661	2.95371	2.13023	1.29424	1.71045	1.2085	0.388024	0.641366	0.135251	0.866616	0.492123	1.24344	1.56733	0.306124	1.42003	3.27524	0.232209	7	66041739,66057243,	66041926,66057403,
NovelTAR_6741	93	0	0	0	0	0	0	0	0	0	0	0	0	0	0	0	0	0	0	0	19	15338609,15348017,	15338658,15348061,
NovelTAR_5686	910	5.85827	8.7173	11.8949	5.90816	2.80242	1.34768	6.58155	4.94499	1.90705	3.01003	5.7075	4.9385	13.6613	10.8689	6.06189	1.50082	4.83843	2.78328	7.57952	15	78287585,78287842,78305251,	78287800,78288129,78305659,
NovelTAR_16096	270	0.196463	13.1929	1.44795	3.32988	6.84434	1.21551	1.19904	6.69047	0.221637	8.68658	0.057941	11.8801	11.7007	0.245855	1.72655	0.337222	1.00081	0.481061	0	9	117845092,117846489,	117845100,117846751,
NovelTAR_16090	294	4.05957	12.4133	5.15277	1.16206	7.03989	0.29376	0.428229	0.603459	0.50886	0.349378	0.744955	3.86407	10.3389	1.29826	2.167	0.619387	0.648784	0.386567	29.3255	9	117099297,117105550,	117099582,117105559,
NovelTAR_3301	327	33.9034	15.3708	20.698	21.7756	16.8973	15.4243	23.4308	18.6936	23.0584	9.89478	7.79811	22.0709	13.0556	11.8755	27.5614	39.1208	14.6314	21.4988	12.7149	10	103432666,103433240,	103432800,103433433,
NovelTAR_3303	1891	7.75618	7.36147	10.1044	9.08101	15.118	14.7246	19.7642	12.3162	4.89717	14.6752	3.97927	15.0013	16.3271	10.3994	13.3696	4.55009	11.2132	6.99746	8.64996	10	103544181,103553997,	103544570,103555499,
NovelTAR_3308	206	3.73375	12.9422	12.0984	2.35678	0.807366	3.0186	0.261926	1.48761	3.0502	1.99451	4.48058	5.59585	8.28965	1.04727	8.0712	8.02948	1.3889	2.36444	13.0644	10	103912137,103916773,	103912285,103916831,
NovelTAR_8683	140	0	1.24876	0.174529	0.385315	0	0.123379	0	0	0	0.122282	0	0	0.853833	0	0.221985	0	0.113537	0.11597	0	7	6098596,6098754,	6098649,6098841,
NovelTAR_4153	266	2.19359	2.62897	2.57201	0	0.347363	0.259746	0.405691	0	0.22497	0.0643592	0.117625	1.44454	0.192594	0.124776	0.233668	0.912781	0.0597564	0.732443	1.45402	17	59161827,59445682,	59161920,59445855,
NovelTAR_6881	86	0	0	0	0	0	0	0	0	0	0	0	0	0	0	0	0	0	0	0	19	34881097,34882448,	34881126,34882505,
NovelTAR_6882	1754	6.81964	4.60987	1.97813	3.95713	5.78413	4.50046	5.39363	2.36323	2.91704	3.70891	1.52516	1.41919	1.42143	3.44393	2.39197	1.37561	2.11151	2.1475	1.14847	19	34881889,34882297,34882414,34882565,34882897,34883097,34885382,	34882223,34882324,34882505,34882599,34883013,34884213,34885418,
NovelTAR_10005	672	3.19691	2.82922	7.5993	1.39141	3.24495	0.539784	1.4988	1.53608	0.667879	2.72588	1.65287	4.72355	3.30352	1.58049	3.76912	0.971018	9.13028	2.0778	1.99044	6	109764179,109764460,109764712,	109764275,109764659,109765089,
NovelTAR_6221	1365	0.116582	1.42487	0.340109	0.0263463	0	0	0	0.11816	0.0219201	0	0	0	0	0	0.261828	0	0	0	0.0708366	14	77425998,77426486,77430529,77430982,77431514,77431957,77436244,	77426096,77426524,77430854,77431231,77431767,77432219,77436384,
NovelTAR_6220	211	0	0.93213	0	0	0	0	0	0	0	0	0	0	0	0	0	0	0	0	0	14	77423000,77435389,	77423014,77435586,
NovelTAR_6551	116	0.914569	1.13034	0.842556	0.93007	2.071	0	0.93029	0.139042	0	0.295165	0.134863	0	0	0.858372	0.133956	0	0.54811	0.839784	0.277851	19	5785158,5789175,	5785266,5789183,
NovelTAR_1684	1151	0.783462	4.84152	4.92504	0.906098	0.144498	0.015007	0.421904	0.140129	1.26079	0.223104	0.299018	2.22075	1.21658	0.0144181	0.675019	0.237315	0.0828594	0.16927	4.53638	12	111843682,111855911,	111844070,111856674,
NovelTAR_11068	450	2.23968	2.28245	2.17192	0.159834	0.082132	0	0.039968	0.0716836	0.731402	1.44565	0.486704	0.705383	2.20099	0.110635	0.932336	0.77561	0.459195	0.216478	1.28923	4	1388738,1389479,	1388921,1389746,
NovelTAR_1028	351	71.0289	32.6865	1.46187	1.28072	6.94963	101.818	1.07606	13.096	2.21637	1.95095	0.22285	5.18804	9.38974	5.38989	35.3278	1.85904	4.16626	5.4582	3.94849	12	7031893,7035156,	7032215,7035185,
NovelTAR_1029	628	15.6685	13.1885	32.2935	30.8661	15.5959	26.2672	19.8185	41.4264	7.69465	13.7938	2.56583	32.0561	25.8053	40.9859	33.6017	15.465	22.1723	14.271	2.18122	12	7043627,7050913,	7043736,7051432,
NovelTAR_8045	868	9.47232	9.03839	8.50127	11.1244	9.5592	4.27847	11.2514	7.17249	13.3576	11.0449	7.22727	8.06451	13.6928	12.3126	12.4956	29.5807	4.72461	10.961	16.0596	20	3852162,3872751,	3852988,3872793,
NovelTAR_8044	4309	10.5992	10.0721	10.5131	21.9582	19.8992	7.90899	22.2514	15.2754	15.7972	19.5232	9.24339	9.23914	19.7121	23.824	16.0546	32.0826	10.1738	24.5327	15.5917	20	3846329,3852162,	3846708,3856092,
NovelTAR_15524	2810	57.8681	32.7721	23.9385	7.39091	54.137	69.2461	10.0169	10.6588	3.91848	10.6495	9.27509	18.8111	16.317	36.2082	26.6042	7.04206	17.8185	13.2891	13.1905	1	228879031,228880595,	228880020,228882416,
NovelTAR_5858	175	0.909343	1.62339	2.23398	1.02751	1.05598	0.394814	1.95272	1.29031	0.769397	0.391304	0.893946	1.14558	0.487905	3.5087	1.5095	0.260143	1.36245	1.29887	4.42021	14	21544518,21544715,	21544609,21544799,
NovelTAR_8303	926	21.3097	10.1242	3.93162	4.81574	1.61648	1.00729	2.00056	2.50815	1.08245	2.86558	25.713	2.61602	4.72098	5.50186	4.88319	0.42608	4.32569	7.31138	0	20	45356160,45363191,	45356232,45364045,
NovelTAR_16304	222	0.238941	0.0984382	0	0	0	0	0	0	0	0	0	0.0752542	0	0	0.279981	0	0	0	0	9	137538360,137539669,	137538389,137539862,
NovelTAR_10929	274	0	0.957078	0	0	0	0	0	0	0	0	0	0	0	0	0	0	0	0	0	5	167190987,167192274,	167191127,167192408,
NovelTAR_14370	1568	0.186063	8.30647	1.29339	0.0688062	0.282853	0.154224	0.309701	0.0514312	0.152658	0.196525	0.0498854	0	0	0.0529183	0	0	0.0101372	0.0517724	0	1	38374815,38375739,38383534,38383962,	38375724,38375869,38383652,38384373,
NovelTAR_3460	514	0.825603	1.14793	1.42612	0.10495	0.39548	0.436868	0.0349915	0.156895	0.553014	0.399678	0.15218	0.877575	1.52826	0.193718	0.362777	0.679036	0.247396	0.347459	0	10	133770405,133771653,	133770878,133771694,
NovelTAR_3462	537	24.7445	21.7312	3.27608	2.57833	0.894734	6.20802	2.07655	2.16252	15.7684	4.24004	12.0025	3.82661	3.52981	1.17433	4.91922	21.3919	1.7168	1.20937	1.86062	10	133786537,133787296,133787598,	133786635,133787588,133787745,
NovelTAR_4814	257	4.74722	4.16658	1.04582	0.909563	1.2943	0.268842	1.74957	0.188274	0.349272	1.33226	0.66959	0	0	1.80804	0.544165	0.17714	2.84506	0.505395	0.125411	16	30995170,30997015,	30995281,30997161,
NovelTAR_398	287	0.554477	0.913726	4.34195	0.501222	0	0	0	0	0	0.17895	0	0	0	2.37074	0	0	0.83076	0	0	X	105187932,105189867,	105188037,105190049,
NovelTAR_13211	435	7.68238	6.93276	2.24682	1.15742	1.95418	0.873582	0.868271	1.14941	2.82014	0.550974	0.575414	3.61013	3.92567	1.33524	5.82264	3.80247	5.22532	2.72463	7.52049	2	86693494,86705733,	86693804,86705858,
NovelTAR_13039	289	68.1876	40.6063	31.0288	49.7754	13.9397	29.7647	62.7318	27.5139	39.8601	17.4157	9.25652	89.1973	34.1533	17.0546	27.4217	10.0817	31.4604	15.4493	10.8737	2	54858783,54873332,	54858792,54873612,
NovelTAR_13038	343	38.5852	29.7536	20.3024	24.1149	5.17216	23.6687	23.9109	15.0943	23.771	12.6275	3.8312	43.3004	18.172	8.12825	10.7821	5.83994	14.8757	8.61492	3.75868	2	54849436,54858468,	54849499,54858748,
NovelTAR_16517	51	0	0	0	0	0	0	0	0	0	0	0	0	0	0	0	0	0	0	0	8	29885570,29885964,	29885580,29886005,
NovelTAR_2225	13101	560.325	133.739	81.1822	141.966	58.1276	16.2592	182.843	190.411	58.5847	52.178	11.1685	99.7349	85.0379	107.107	133.156	110.183	90.7765	61.2502	158.614	11	62283373,62292197,62292752,62294094,62295384,62296023,62296218,62298204,62299427,62302477,	62288555,62292290,62294025,62295370,62295675,62296065,62297868,62299194,62301546,62302662,
NovelTAR_10217	111	0	0	0	0	0.665935	0	0	0	0	0	0	0	0	0	0	0	0	0.146269	0	6	157734274,157734718,	157734345,157734758,
NovelTAR_12744	179	3.55609	3.41839	6.82517	0.502273	0.309716	0	0.803826	0.270315	0	0.19128	0	1.02665	0	0.556263	0.954907	0.254329	0.9768	0.544217	0.18006	3	195684364,195701270,	195684373,195701440,
NovelTAR_6945	252	1.68397	3.29534	0.387843	0.142709	0.0733322	0.068544	0.0713715	0	0.534303	0	0.186239	0.729249	0	0	1.23325	0	0.0630762	0	1.21505	19	38806471,38820501,	38806482,38820742,
NovelTAR_6763	1359	1.15146	2.94271	10.0865	0.516021	2.36606	0.635508	0.820536	0.545935	0.341262	0.957384	0.103603	1.27849	2.75187	1.52642	0.743216	0.133995	0.538028	0.657079	0.0711494	19	16984346,16985819,16985977,	16985360,16985957,16986184,
NovelTAR_1239	579	53.045	55.4824	55.1561	33.9441	94.6965	421.774	54.6713	77.3292	56.7155	112.829	26.5598	156.1	72.1703	68.0145	63.7929	34.491	83.1273	17.1892	60.1194	12	49521558,49578818,49579080,	49521850,49578995,49579190,
NovelTAR_12504	346	1.37978	236.912	33.1909	4.20951	27.773	22.3652	8.78488	11.3275	4.66975	14.3487	26.1789	22.0177	11.7957	480.157	35.8384	0.701733	34.5009	6.00631	0	3	139236273,139237262,	139236517,139237364,
NovelTAR_2917	262	14.1723	13.4289	9.13948	6.72585	8.95772	5.73572	12.2879	9.4803	14.675	7.64499	9.49391	9.50099	11.6017	12.1614	15.0052	11.1206	12.9831	9.48122	14.8852	10	22605335,22606807,	22605480,22606924,
NovelTAR_7621	58	1.37185	2.63746	0.421278	0	0	0.297812	0	0	0.257939	0	4.58533	0.288042	0.294425	0.286124	1.07165	0	0	0	1.1114	18	77679437,77693972,	77679445,77694022,
NovelTAR_12176	339	0.31295	1.03142	0.144154	0	0	0.152859	0	0	0	0	0	0	0.201495	0	0	0	0.234443	0	1.04583	3	55100576,55107456,55385855,	55100694,55107652,55385880,
NovelTAR_15994	779	2.48542	2.88946	2.19562	2.49292	2.51457	3.21515	1.40837	4.01668	2.63105	2.92285	0.763125	4.78246	4.14312	5.07016	4.98682	2.61033	20.5271	2.52187	8.66794	9	100222459,100227127,	100223050,100227315,
NovelTAR_8313	334	0	1.24315	0	0	0	0	0	0	0	0	0	0	0	0	0.139571	0	0	0	0	20	46683292,46686177,46686251,	46683368,46686250,46686436,
NovelTAR_16262	469	28.7846	26.1867	20.683	13.3422	11.8207	14.1426	8.74354	9.66353	9.31442	5.65784	2.36829	12.0044	11.433	18.2582	10.5029	7.66838	8.77795	15.8204	13.3321	9	134371126,134388657,	134371534,134388718,
NovelTAR_259	154	4.3056	3.40571	1.90396	2.56877	1.79997	0.672978	1.63506	3.24671	0.291438	0.111166	0.20317	3.68843	0.221775	0.862087	0.807218	0.591233	4.85113	2.10855	1.88361	X	64743439,64743919,	64743584,64743928,
NovelTAR_251	99	0	0	0	0	0	0	0	0	0	0	0	0	0	0	0	0	0	0	0	X	55661229,55683369,	55661237,55683460,
NovelTAR_8517	838	3.63972	1.12135	0.0291577	0	0.220522	0.0206123	0	0	0	0.0817162	0	0.0598082	0.142645	0	0.1298	0	0.037936	0.0774979	0	21	40394030,40394181,40395783,40400449,	40394172,40394517,40395981,40400611,
NovelTAR_4893	286	38.5782	23.8399	3.24649	12.8259	18.932	33.5799	5.7227	20.6968	12.8158	51.2389	209.663	54.6756	22.8087	4.17781	13.583	10.0282	3.39024	75.3319	2.08485	16	56652506,56660822,	56652588,56661026,
NovelTAR_3322	1935	17.668	18.0925	13.1957	19.6912	13.8669	10.221	26.918	15.3203	11.1798	16.5268	7.62395	31.2631	25.7783	13.4134	25.1675	12.6497	10.8597	13.5592	24.8185	10	104403340,104416916,	104404359,104417832,
NovelTAR_3636	3621	49.3094	20.0005	12.6051	31.8957	22.1848	33.3155	33.3089	32.9703	14.4854	15.9849	2.30708	27.6041	26.8105	48.8414	54.1224	23.4644	25.3902	33.3056	20.7884	17	7362696,7365082,	7364190,7367209,
NovelTAR_3639	932	20.4895	22.2519	18.5615	10.3219	10.727	7.91375	10.0156	5.64162	5.81083	8.63325	5.2035	11.5619	12.0563	13.4257	13.4549	8.51558	25.8382	10.278	25.0376	17	7416339,7416688,7417441,	7416562,7416915,7417923,
NovelTAR_4178	102	2.34022	1.49973	1.9164	0	0	0	0	0	0	0	0	0	0	0	0	0	0	0	0	17	62223338,62223589,	62223360,62223669,
NovelTAR_4173	235	31.3756	22.7832	35.3515	46.7515	43.4863	72.4735	32.9864	57.1715	28.6477	60.829	30.4893	22.7492	37.714	49.7856	42.1204	73.3565	60.9429	56.9981	33.3965	17	61897548,61907635,	61897557,61907861,
NovelTAR_647	619	0	1.41217	0	0	0	0	0	0.0260562	0	0.248911	0	0	0	0.107239	0.15062	0	0.128394	0	0	13	23500798,23506208,23508602,23508846,	23500873,23506284,23508827,23509089,
NovelTAR_16244	951	5.32681	5.12437	6.11495	4.23536	10.9984	6.62953	4.74699	5.95291	1.52594	3.99636	2.07271	5.1999	8.42162	6.40424	9.4933	2.47332	9.84466	8.21181	8.422	9	132631950,132643377,	132632133,132644145,
NovelTAR_14228	348	15.3952	11.1778	8.35535	13.8994	8.28401	5.90661	10.0781	8.80596	4.34198	8.3138	2.1578	9.16934	6.82085	12.8279	10.3593	1.74425	6.25759	7.41809	28.1092	1	27739092,27741322,27742477,	27739217,27741426,27742596,
NovelTAR_10022	77	0	0	0	0	0	0	0	0	0	0	0	0	0	0	0	0	0	0	0	6	111676999,111725582,	111677053,111725605,
NovelTAR_7370	55	0	0	0	0	0	0	0	0	0	0	0	0	0	0	0	0	0	0	0	18	3249412,3249559,	3249441,3249585,
NovelTAR_12770	365	3.63322	3.29296	3.94962	2.95584	1.82266	1.08844	1.08406	0.441885	0.901728	1.07877	0.385744	2.56318	2.52641	1.31852	0.851449	0.457328	3.22259	0.667225	3.62043	3	197401796,197402300,	197402075,197402386,
NovelTAR_9006	2421	0.284835	8.08779	5.07656	27.7259	8.3277	3.86701	14.1597	38.7398	5.77162	18.5197	4.69774	26.3121	11.8006	8.62319	40.1535	1.32256	8.47613	16.6784	437.943	7	76824506,76825130,76828508,	76825109,76826313,76829143,
NovelTAR_7150	582	1221.54	2235.45	604.975	1235.06	551.724	183.089	1087.48	404.08	178.318	802.589	1448.9	2181.83	1215.73	498.055	1166.68	292.418	232.775	573.694	1491.44	19	49468453,49469029,	49468891,49469173,
NovelTAR_6200	278	4.96104	4.16627	6.59194	2.84597	3.12427	0.621334	4.39936	1.56647	3.98229	1.72427	1.23802	1.44228	2.14994	6.26797	4.19216	2.4018	4.68851	4.26336	5.50704	14	75557972,75562074,	75558190,75562134,
NovelTAR_9264	2496	45.5643	15.3306	15.2322	13.7165	14.0523	8.71267	11.1185	9.18877	4.00385	27.1882	15.5751	12.2688	10.5977	2.28051	11.3554	5.76358	6.67395	31.8602	0.20015	7	116435862,116435942,	116435871,116438429,
NovelTAR_16859	1283	23.2356	27.6956	12.8551	12.3753	15.3397	2.23487	32.3545	6.39873	5.1423	21.8298	16.0464	42.8664	13.0704	6.57081	7.60597	7.60523	6.14499	63.2982	14.2312	8	126448247,126449851,	126448732,126450649,
NovelTAR_13821	906	2.9567	59.8191	118.638	4.76327	0.693499	9.01785	1.56828	2.17187	1.60173	12.9814	2.76275	1.41986	2.65763	1.20892	1.78372	3.18239	2.3334	1.55907	0.053362	2	233497958,233527509,	233498714,233527659,
NovelTAR_11086	155	0.171113	0.986922	0.315279	1.16009	1.07302	0.334318	0.116036	0.416228	0	0	0	0	0.330516	1.71305	0	0.881128	0.615298	0.523736	0.31191	4	2692424,2696783,	2692506,2696856,
NovelTAR_1007	686	3027.55	1717.62	462.182	1110.83	1103.45	911.521	1280.07	1070.26	1163.41	856.751	714.655	649.7	738.952	728.059	1047.43	4306.91	1007.24	1697.14	759.441	12	6646749,6647270,	6647166,6647539,
NovelTAR_4780	294	14.434	22.7452	11.7184	4.58708	4.08565	4.11264	5.44463	3.2916	2.1881	1.74689	1.80918	10.5126	6.91199	3.21743	9.72505	6.91649	2.91953	2.48507	6.19399	16	30116086,30127959,	30116228,30128111,
NovelTAR_10844	165	1.76817	2.91377	1.33277	2.83343	5.71191	3.45462	2.39808	0.293251	0.997366	1.03755	1.517	0.607507	2.69087	4.72711	2.16603	1.1956	4.81673	4.13275	0	5	145858235,145878096,	145858243,145878253,
NovelTAR_5786	342	16.0531	17.1887	17.7898	1.10412	1.62103	0.202025	0.788843	0.754565	6.12418	5.75657	1.50951	31.8497	18.1252	0.727859	18.7194	2.04108	0.418295	0.522205	51.9272	15	91038401,91045240,	91038510,91045473,
NovelTAR_5785	166	12.3026	30.8052	24.4341	8.12411	2.67176	1.66488	4.44223	2.62336	3.69506	4.64084	0.376965	17.109	2.26317	3.59896	7.76947	4.1137	2.68112	5.77056	33.5898	15	90996179,90996366,	90996187,90996524,
NovelTAR_5783	511	44.481	30.4064	29.5505	9.99355	10.9215	20.1801	9.43277	14.7085	12.9404	14.0709	4.34727	19.1912	9.25682	14.7116	19.9178	18.6495	13.1268	24.3378	6.05508	15	90808899,90825217,	90809368,90825259,
NovelTAR_5780	68	7.02066	2.57097	7.18651	2.64432	8.15281	3.04819	1.05798	3.08345	2.42008	1.76231	2.07054	1.71978	2.00902	11.7142	2.74217	0	2.33753	10.5055	6.39874	15	90760849,90761002,	90760858,90761061,
NovelTAR_5163	2323	4.82954	6.53811	7.46803	11.874	12.2509	14.2914	5.4584	7.8943	6.24695	5.61562	1.79136	3.66779	5.61626	13.9091	6.70255	8.57717	11.8034	10.7144	6.86792	16	89345951,89348340,	89345959,89350655,
NovelTAR_8728	876	0	2.29509	0.362607	0	0	0	0	1.04948	0	0	0	0	0	0.0189443	0.035477	0	0.127016	0	0	7	20144790,20157429,	20144821,20158274,
NovelTAR_10958	1078	492.118	694.156	251.776	145.135	37.6623	6.89001	70.8246	38.392	15.5711	29.713	21.3473	251.263	91.1653	17.3649	92.9742	44.976	41.8023	107.611	135.919	5	172196577,172197163,172197588,	172196819,172197338,172198249,
NovelTAR_10292	310	0.598895	0.493461	0.394099	0	0.178836	2.50739	1.56649	0.520284	0.579116	0.441795	0.302788	1.56286	1.10172	0.214131	1.35339	0.63637	0.512749	0.157121	0.62382	5	711480,711599,	711532,711857,
NovelTAR_2975	64	0	0	0	0	0	0	0	0	0	0	0	0	0	0	0	0	0	0	0	10	38735413,38740657,	38735453,38740681,
NovelTAR_1112	189	0.982315	41.9722	16.9358	42.5273	42.2393	9.59617	71.5618	419.947	59.842	157.79	2.15209	222.311	188.566	18.7903	266.546	18.5472	182.5	37.54	0	12	15037198,15038670,	15037207,15038850,
NovelTAR_14590	126	2.94694	9.88601	4.84804	14.8418	8.2132	1.37088	7.42264	2.68814	5.10556	5.29891	0	9.01617	4.74352	7.37564	5.4263	6.74444	3.65842	9.0199	14.1968	1	65321393,65323345,	65321402,65323462,
NovelTAR_12325	115	0.691891	4.18063	0.637412	3.43991	2.89248	0	2.18955	3.22576	0.260182	0	0	0	0.296986	8.22544	0.675606	0	2.34973	3.95307	0	3	112997519,113004191,	112997625,113004200,
NovelTAR_603	931	14.4435	15.1166	21.1272	8.76857	9.11083	6.38233	9.48543	11.0182	7.16689	8.36669	10.0317	10.9283	10.9503	13.7075	17.1579	6.45467	7.35857	10.9343	5.5218	X	153734499,153736872,153740633,	153735234,153736983,153740718,
NovelTAR_13163	220	13.0201	10.43	7.4413	11.9331	6.71989	11.0705	6.70373	6.23159	7.61625	4.3577	0.497766	4.02473	3.57058	6.41178	7.55758	8.34624	10.2596	8.33931	4.46834	2	74597091,74597793,	74597152,74597952,
NovelTAR_274	219	0	0	1.67357	0	0	0	0	0	0	0	0	0	0	0	0	0	0	0	0	X	68300686,68301267,	68300758,68301414,
NovelTAR_4371	84	0.315744	0	1.45441	0	0	0	0	0	0.534303	0	0	0.795545	0	0	0	0.722618	2.27074	0	0	17	79192070,79205200,	79192078,79205276,
NovelTAR_1948	221	0.120011	0	0.331685	0	0	0	0	0	0	0	0	0	0	0	0	0	0	0	0	11	2943051,2957162,	2943261,2957173,
NovelTAR_14204	625	221.601	186.644	71.1912	160.768	231.691	44.993	102.417	100.824	31.4529	84.6938	65.0042	281.229	306.342	70.5494	115.983	21.3178	76.7039	44.5511	913.056	1	26607255,26607551,	26607416,26608015,
NovelTAR_3341	551	564	150.514	23.0151	0.0652681	0.0335385	0.156743	3.00304	0.0878157	0	0.3107	0	0.606404	0	0	2.82013	0	1.64433	0.441991	0	10	105791012,105791959,105792431,105794032,	105791349,105792048,105792496,105794092,
NovelTAR_3343	315	38.4787	8.11693	1.16353	0	0	0	0	0	0	0	0	0	0	0	0	0	0	0	0	10	105813433,105813677,105813845,	105813658,105813736,105813876,
NovelTAR_6047	1057	2.40886	2.23288	1.41011	0.578397	0.192315	0.931473	1.39529	0.762953	3.53843	0.145767	0.177605	4.14105	0.210025	0.251204	1.22018	1.90944	0.676712	0.783374	0.12197	14	55032812,55033848,55034213,	55033028,55034056,55034846,
NovelTAR_6591	308	4.90839	4.18618	7.06051	2.10172	2.45996	0.560815	1.51827	0.942593	2.08864	1.16724	0.711094	2.54936	1.66331	1.9397	4.84331	6.50357	2.42557	1.37056	4.29045	19	7976320,7977298,	7976460,7977466,
NovelTAR_9281	275	0.0964455	1.6688	1.24392	2.4847	0.268796	1.19341	0.392413	0.821103	2.23047	2.42786	3.81146	2.49078	0.869358	1.81038	1.80817	0.662181	1.38722	2.12542	0.351607	7	121755127,121756686,	121755274,121756814,
NovelTAR_3965	1395	8.27046	31.5658	26.9388	9.74473	10.9554	2.12973	11.1008	2.55517	2.40226	13.3766	15.7898	6.56282	7.79773	6.64997	8.45452	3.76383	5.23003	11.7317	5.31402	17	40695045,40700331,	40696414,40700357,
NovelTAR_16833	418	54.2506	4.91437	0.11691	0	0	0	0	0	0	0.245735	0	0.31974	0	0.158806	0.706316	0	0.190134	0	0	8	124219396,124221948,	124219463,124222299,
NovelTAR_8889	1472	1154.43	2180.98	283.383	172.362	71.9478	14.5742	57.1825	161.891	33.5696	52.0681	74.7557	31.4721	131.695	152.141	105.542	20.5151	75.3834	15.8939	4.204	7	45951923,45954381,	45953232,45954544,
NovelTAR_8888	1406	254.605	2463.79	169.284	0.792919	0.0525738	0.0491411	0.140712	0.952128	0.521383	0.669683	3.52715	0.415879	1.72467	0.0826218	1.21571	0.205067	0.0226105	0	0.0458473	7	45927549,45928194,45928297,45960498,	45928152,45928232,45928643,45960917,
NovelTAR_13807	1186	0.022363	16.3255	2.8843	0.151613	2.33723	0.131077	1.04638	4.77337	0.719012	2.00642	0.791436	0.366246	4.62193	1.27332	1.95219	0	1.46086	0.835063	0.190232	2	231973138,231978438,	231974119,231978643,
NovelTAR_1067	237	0.111909	1.29091	0.309293	0	0	0	0.151777	0	0	0	0	0	0	0	0	0	0	0	0	12	9558907,9559903,9560027,	9558994,9559993,9560087,
NovelTAR_15785	402	3.56272	2.28318	1.39797	0.984054	1.60893	2.2773	1.20799	2.20668	3.49822	1.32016	0.116747	2.45194	1.14694	5.53173	5.6435	3.73712	3.67725	2.58481	2.16475	9	35834453,35835011,	35834651,35835215,
NovelTAR_6887	384	0.621621	1.59347	3.37242	0.0936529	0.33687	0.22491	0.234188	0.168009	0.311677	0.133746	0.0814795	0.217532	0.133411	0.12965	0.364194	0.276627	0	0.465089	0.125901	19	35168588,35225475,	35168945,35225502,
NovelTAR_12034	230	3.22883	4.37065	3.18706	0.0781798	0.642772	0.976306	0.0781983	1.47263	0.520365	7.36885	0.884229	2.39701	2.82136	0.793683	1.35121	1.25359	1.38219	0.141181	0.910867	3	48664063,48664308,	48664116,48664485,
NovelTAR_5813	423	0	0.723276	0	0.0850182	0.0436873	0	0	0	0	0	0	0	0	0.0784642	0	0.251123	0.0751546	0	0	15	96897596,96915637,96946755,	96897741,96915723,96946947,
NovelTAR_15914	388	0.410142	1.07013	19.3962	0	0	0	0	0	0	0	0.161279	0	0	0	0	0	0	0	0	9	89999757,90000226,90001476,	89999991,90000277,90001579,
NovelTAR_15369	171	0	11.2461	2.14334	0.525771	0.648411	1.6162	0.210358	0.282962	0.0874882	1.10126	0	0	0	0.291144	1.90829	0	0	0	0	1	204923956,204942497,	204924077,204942547,
NovelTAR_10785	153	1.56015	0.999823	2.7149	4.34843	2.41565	1.91923	1.05798	1.37042	3.22677	1.67839	0.306746	1.20112	0.669673	2.71163	3.85934	0	2.80504	3.18349	1.89592	5	137705661,137713405,	137705705,137713514,
NovelTAR_13072	1129	30.7511	17.3045	24.867	33.1914	35.8955	22.4902	44.51	40.0149	21.374	53.436	16.0736	33.9308	58.8533	85.2837	71.9966	26.9763	71.7466	37.0735	52.1001	2	61705069,61708315,	61706097,61708416,
NovelTAR_7056	304	11.7781	87.8444	40.1877	20.8205	15.2579	4.65919	8.75616	11.8313	8.31685	14.7543	19.5036	54.2959	14.8297	13.9749	12.6254	5.59078	16.3658	16.8233	0.265055	19	45375109,45389365,	45375404,45389374,
NovelTAR_9914	217	0.366671	0.906357	0.337799	3.56313	1.87352	3.26358	15.4991	2.15546	0.827308	2.76122	0.648832	2.15567	0.629555	3.97673	4.29648	2.16786	3.51599	3.14242	0.742642	6	83963345,84025024,	83963453,84025133,
NovelTAR_12817	403	7.17358	2.49442	0.788197	0.133856	0.0458554	0.257168	0.133888	0.120066	0.222737	0.467283	1.04811	0.538917	0.466113	0.0823582	1.07963	1.20496	0.35498	0.120862	0.199942	2	10574667,10588251,	10574676,10588645,
NovelTAR_11129	169	3.2957	6.85339	5.78322	1.59598	0.656084	0	0.319271	0.668058	0	0.810393	0	2.47137	1.61673	0.392785	1.10336	0	0.940545	1.53712	0.667499	4	7776465,7780468,	7776626,7780476,
NovelTAR_11123	310	1.11223	1.05742	1.02466	0	0	0	0	0	0	0	0	0	0	0	0	0	0	0	0	4	6765286,6769174,	6765439,6769331,
NovelTAR_1903	766	91.9285	33.5502	54.5461	1.12677	2.38837	1.66868	4.10899	4.14801	0.0390613	21.0083	15.2764	11.9955	4.63701	5.76282	12.0701	0.0990534	3.79742	21.7043	2.60875	11	726522,726965,	726531,727722,
NovelTAR_16311	117	0	94.324	14.4099	0	0	0	0	0	0	0	0	0	0	0.141839	2.92185	0	0	0	0	9	138454665,138456155,	138454737,138456200,
NovelTAR_3776	172	4.16342	5.08216	4.54588	1.77723	0.859521	0.903825	0.941108	1.03149	4.60992	3.3841	1.63717	3.01104	7.34694	3.85935	1.62617	2.73503	2.95725	2.45425	8.15136	17	26970181,26982703,	26970327,26982729,
NovelTAR_5590	7144	11.2193	9.48892	8.13673	13.997	16.6302	28.6998	13.9323	15.4177	11.8465	13.3716	5.83587	12.7941	14.127	26.8371	21.2464	44.5521	20.5276	16.854	20.8232	15	68570073,68581948,	68571007,68588158,
NovelTAR_16784	559	12.5258	15.7938	50.4418	8.33125	5.58689	15.141	6.3384	9.55034	9.31351	7.53382	13.6571	21.3388	9.07294	9.49993	21.9046	6.78667	7.79121	8.07434	20.4108	8	103839166,103855781,	103839531,103855975,
NovelTAR_7437	153	0	0.428496	0	0	0	0	0	0	0	0	0	0	0	0	0	0	0	0	0	18	19747142,19747564,	19747269,19747590,
NovelTAR_4420	112	0.710424	0	0.436324	0	0	0	0	0	0	0	0	0	1.06729	0	0	0	0	0	0	17	80415388,80416292,	80415424,80416368,
NovelTAR_4359	1187	1.65347	3.75574	3.86994	0.348417	1.08979	0.130967	0.954586	0.502752	0.126036	2.33645	0.0658975	1.44967	2.63271	0.727	1.61019	0	0.267821	0.396663	0.257954	17	78174569,78177576,	78175648,78177684,
NovelTAR_3364	288	0	0.834674	0.169681	0	0	0	0	0	0	0	0	0.986144	0	0	0.647456	0	0	0	0	10	115250204,115251751,115251886,	115250255,115251878,115251996,
NovelTAR_7336	832	4.55856	5.88357	3.25984	1.75059	2.59871	4.19371	2.14012	2.59767	2.94894	4.19758	3.85461	6.92755	8.14836	2.15418	8.62859	0.893719	5.21561	3.0247	7.55406	19	58826113,58836640,58838188,	58826402,58836727,58838644,
NovelTAR_7999	135	0	0.161876	0.361987	0	0	0	0	0	0	0	0	0	0	0	0	0	0	0	0	20	1166103,1166983,	1166215,1167006,
NovelTAR_2544	200	19.3614	23.1645	35.6738	29.4894	15.061	26.4278	42.8957	29.5964	19.8975	54.9537	12.3588	48.031	22.3704	22.4865	30.6894	13.354	23.1275	21.2689	87.2646	11	85723323,85725912,	85723429,85726006,
NovelTAR_6060	122	5.21754	7.16501	7.21007	17.9814	15.4502	11.3266	19.6073	23.5322	28.4495	30.31	5.64212	19.9929	15.1171	31.9661	10.4442	25.0014	28.7938	52.5668	2.90604	14	56119734,56120261,	56119803,56120314,
NovelTAR_15897	203	27.3064	33.8026	43.8129	20.9044	23.0314	7.74311	23.4788	9.13701	15.6975	16.8665	18.3413	27.4874	21.9557	22.7264	24.8776	25.2667	13.5462	23.5139	49.378	9	86593287,86595423,	86593365,86595548,
NovelTAR_15137	51	0	0	0	0	0	0	0	0	0	0	0	0	0	0	0	0	0	0	0	1	161496233,161577830,	161496257,161577857,
NovelTAR_15135	189	0.561323	1.15626	1.03425	0	0	0	0	0	0	0	0	0	0	0	0	0	0	0	0	1	161488109,161488237,161569931,	161488208,161488276,161569982,
NovelTAR_3941	314	1699.81	315.202	0.933788	1.20257	0	0	36.2003	0	0	0	0	0.159616	0.163153	0	0.692819	0	0.0506217	0.413651	0	17	39739345,39739486,39784171,	39739415,39739707,39784194,
NovelTAR_3940	490	1302.63	370.703	204.698	0.293573	0.0754274	0.0352512	6.64367	0.954563	0.122126	6.35869	0.159633	11.0126	0.627306	3.21743	14.429	0	1.78416	2.22	0	17	39674648,39684217,	39674722,39684633,
NovelTAR_456	975	17.7361	18.1326	15.8133	28.8808	13.6086	104.595	25.4381	20.1321	15.2674	27.0401	19.7356	31.0997	14.5371	24.2375	21.882	47.9374	16.5636	30.7232	65.5192	X	119572338,119575590,	119573154,119575749,
NovelTAR_458	221	5.16049	6.42743	2.8746	4.31227	0.919804	2.81372	1.70904	3.21117	1.2862	2.09153	1.76969	2.72141	3.63169	1.95237	10.6874	0	8.77473	1.32237	7.94829	X	119680989,119691785,	119681101,119691894,
NovelTAR_1597	327	0.973303	1.73757	0.672499	0.659866	0.960719	1.90163	0.550019	0.641207	0.686261	0.575887	0.0478412	2.0436	2.61111	1.47174	1.09295	0.464067	1.11801	0.397207	2.16842	12	102141337,102153810,	102141553,102153921,
NovelTAR_1048	556	5.86739	34.1556	23.2476	74.2216	26.7225	7.73561	9.80151	7.16514	21.9295	48.4027	25.8577	10.9974	48.8036	7.64095	14.5049	3.24788	11.1781	13.1989	32.2307	12	7635561,7635962,7637691,7639305,	7635598,7636271,7637797,7639409,
NovelTAR_16878	243	0.109146	1.34897	0	0	0	0	0	0	0	0.140902	0	0	0	0	0	0	0	0	0	8	135768788,135768979,135769036,	135768890,135769030,135769126,
NovelTAR_1733	331	12.0994	7.26242	3.4695	1.84703	1.78656	4.27914	4.2383	0.730913	8.4972	3.05152	7.04219	2.87694	3.81774	1.75478	4.92927	7.33534	1.87285	3.87501	4.91737	12	118455171,118471957,	118455296,118472163,
NovelTAR_15481	125	0	0.174826	0.586419	0	0	0	0	0	0	0	0	0	0	0	0	0	0	0	0	1	224135863,224139636,	224135871,224139753,
NovelTAR_10881	1189	2.67679	241.599	175.971	3717.47	287.64	31.6698	226.628	1499.51	392.156	4820.08	507.702	1383.68	1614.67	122.489	686.968	300.717	195.929	1964.23	3.38842	5	150406992,150407464,	150407086,150408559,
NovelTAR_10889	244	27.6095	18.0021	30.9432	5.45336	3.33241	2.69007	14.2263	2.84237	30.0436	9.19123	6.92442	221.223	22.5356	4.28482	38.4016	13.0604	4.16923	0.998104	0.264186	5	151040998,151054132,	151041219,151054155,
NovelTAR_12013	318	13.3447	15.8058	16.1357	5.03252	3.48674	4.01953	2.71481	2.38382	2.30523	5.54501	2.11539	3.83513	4.45712	6.78419	4.73987	14.8409	4.24872	7.04573	5.52381	3	47447789,47452866,	47447797,47453176,
NovelTAR_12014	267	10.9269	10.0672	12.5374	2.28976	0.692124	0.711626	0.808342	1.02693	0.672382	0.577063	0.468736	0.938564	2.30247	1.4917	2.09514	5.28567	1.60738	1.09455	1.93143	3	47451417,47459529,	47451675,47459538,
NovelTAR_12019	88	3.01392	0.993331	3.88725	4.49534	9.02986	3.9257	3.67888	1.83282	1.36004	0	2.31105	2.84769	5.04538	6.41178	1.41263	6.38039	9.9345	4.79695	1.09877	3	47889046,47889367,	47889055,47889446,
NovelTAR_5747	2245	10.2546	8.26433	6.19288	3.82054	3.35845	3.04684	4.67866	2.27743	3.79843	3.17226	1.98599	3.90685	6.00156	5.16705	4.92124	14.5193	6.74042	4.45491	15.1678	15	85325887,85343046,	85328123,85343055,
NovelTAR_9896	259	0.204807	0.337502	0.377361	0	0	0	0	0	0.0577625	0.132197	0	0	0	0	0	0	0	0	0	6	80247290,80248444,	80247429,80248564,
NovelTAR_5122	1132	8.59873	3.64865	1.4246	1.68377	2.12223	28.0306	1.11218	2.94935	1.59913	2.17775	1.4649	1.68245	2.23264	2.27231	8.497	0.978599	3.79126	1.50597	26.9206	16	85120249,85124507,	85120325,85125563,
NovelTAR_13275	391	0.203497	2.57097	1.12484	0	0	0	0	1.11375	0	0	0	0	0	0	0	0	0.203263	0	0.0824314	2	102604390,102605339,	102604675,102605445,
NovelTAR_13274	120	6.63063	11.8372	6.10853	9.7399	3.23395	18.2807	4.79616	7.12356	4.48815	3.99456	4.04138	3.61973	3.13072	3.87221	1.4244	3.54083	3.04658	2.57067	5.23748	2	102490108,102501611,	102490220,102501619,
NovelTAR_15307	123	1.94067	4.26405	4.76763	0.58476	0	3.22993	0	0.393386	1.45956	0	0	0	0	0.26984	1.76866	0.863617	0.387688	0	0	1	200813909,200816378,	200813990,200816420,
NovelTAR_16579	92	0	8.55128	1.06235	1.36815	4.01733	2.25301	2.54145	1.92845	0	32.0061	0	0.907959	2.04178	2.88612	0.506705	0	2.59161	4.05895	0	8	42038217,42039456,	42038225,42039540,
NovelTAR_16570	3399	4.97833	65.0455	9.77652	16.9127	10.8736	12.1557	128.524	38.1559	14.6656	92.2461	1.28411	5.62779	29.27	41.3928	41.5789	2.14745	71.2548	8.36391	5.61832	8	41119498,41122904,	41122793,41123008,
NovelTAR_13057	127	21.3015	54.8913	51.9466	17.415	43.5073	11.5607	36.5377	27.8127	7.30355	5.12238	0.492726	24.8623	30.3884	53.0523	34.8709	2.38976	32.291	64.3041	0	2	56103889,56104884,	56103900,56105000,
NovelTAR_2716	299	6.6528	8.69746	11.1138	15.9968	10.7541	16.2332	12.5719	6.79676	13.3093	6.18365	1.93589	10.7279	9.53781	25.2535	12.9405	9.69372	12.4397	11.1316	30.1287	11	118635916,118638930,	118636081,118639064,
NovelTAR_3005	99	11.5199	4.85628	1.23405	0	0	0	0.545019	0	0	0	0	0	0	0	0	0	0	0	0	10	47158832,47161246,	47158892,47161285,
NovelTAR_13925	316	1.76257	3.59611	4.3301	0.796642	0.350881	0.491955	0.398416	0.612487	0.331403	1.19187	0.99013	0.475816	1.0808	0.73523	1.18017	0.528243	1.50904	1.18172	1.88692	1	1334895,1335539,	1335067,1335683,
NovelTAR_9382	377	45.6581	66.2554	43.424	44.6911	61.3213	39.9984	71.2269	46.8891	91.628	39.6883	24.8977	24.9932	25.7282	39.265	37.0956	19.4014	51.1851	165.287	31.2903	7	140396423,140402648,	140396638,140402810,
NovelTAR_9380	397	0	0.440368	0	0	0	0	0	0	0	0	0	0	0	0	0	0	0	0	0	7	140306857,140307614,140307703,	140307078,140307686,140307807,
NovelTAR_14435	1287	64.0703	55.6095	100.281	15.8996	4.82454	9.01905	38.4168	17.0186	0.476597	18.2635	33.9866	23.0541	8.23979	20.889	28.2164	0.11791	8.3984	10.622	0.112695	1	44069620,44088556,	44070088,44089375,
NovelTAR_10503	94	0	0	0.259937	0	0	0	0	0	0	0	0	0	0	0	0	0	0	0	0	5	69405759,69422074,	69405845,69422082,
NovelTAR_11105	264	0	1.40722	0	0	0	0	0	0	0	0	0	0	0	0	0	0	0	0	0	4	3915961,3929572,	3916033,3929764,
NovelTAR_11104	274	0	3.58904	0.713405	0	0	0	0	0	0	0	0	0	0.311618	0	0.623826	0	0.116023	0	0	4	3760491,3771639,	3760756,3771648,
NovelTAR_11102	492	0	0.79951	0	0	0	0	0	0	0	0	0	0	0	0	0	0	0	0	0	4	3650779,3652681,3652853,	3650924,3652853,3653028,
NovelTAR_11100	656	5.41771	39.1427	21.9386	2.65883	3.23958	3.00173	3.2078	2.23738	5.6786	2.71407	2.93326	4.04927	4.47742	3.0863	4.26373	4.3258	3.34381	4.10845	6.6574	4	3505431,3518706,3519763,	3505711,3518926,3519919,
NovelTAR_14831	435	0	0.854036	0	0	0	0	0	0	0	0	0	0	0	0	0	0	0	0.0746474	0	1	115764905,115765489,	115765121,115765708,
NovelTAR_6655	159	6.0051	10.4456	17.8261	0.565451	2.09204	0.217272	1.92299	1.11583	1.59955	1.50738	0.196781	1.99637	2.25541	0.730606	0.781834	0.858961	0.599819	0.408448	5.57449	19	10713118,10736932,	10713232,10736977,
NovelTAR_6657	1365	109.821	86.6446	156.629	68.5663	100.007	28.3076	45.8007	35.4125	17.9087	58.5074	8.71025	74.157	61.476	25.6162	56.5321	47.7373	42.8297	48.1127	105.358	19	10753042,10753952,	10753125,10755234,
NovelTAR_14832	454	0	0.866429	0	0	0	0	0	0	0	0	0	0	0	0	0	0	0	0.0715234	0	1	115764905,115765491,	115765142,115765708,
NovelTAR_14554	593	0	0.810745	0.28843	0	0.0623262	0	0	0	0	0	0	0	0	0	0	0	0.107219	0	0	1	59522111,59527786,59569183,	59522421,59527856,59569396,
NovelTAR_9564	1375	1.96749	3.46474	1.27946	8.40874	1.73373	5.38921	2.78614	1.50145	3.92781	0.659881	0.614385	2.19917	1.17984	0.4707	0.892783	3.53163	0.647368	1.70033	1.39471	6	13363866,13383763,13384305,	13364624,13384284,13384401,
NovelTAR_1873	1223	24.7442	17.2253	10.0294	12.5561	17.9055	8.77072	15.1914	9.08647	6.2264	16.0837	3.65838	13.7832	19.3387	18.7256	12.0322	9.80232	15.4143	11.908	13.0451	12	133302225,133322129,	133303440,133322137,
NovelTAR_16014	845	7.78412	17.6637	18.8822	4.89433	3.78342	6.68438	7.32195	5.26811	4.05438	7.71899	1.94394	8.46196	6.36586	13.3351	9.4337	3.07091	6.67787	4.51529	22.8475	9	101894778,101912906,	101894863,101913666,
NovelTAR_5321	345	7.07267	3.42051	2.05388	0.573319	2.57109	1.75234	1.30331	1.96351	0.737184	1.68714	1.31501	4.01923	7.77112	3.22283	5.22469	0.307898	0.875388	1.08239	1.16778	15	42138400,42138870,	42138584,42139031,
NovelTAR_3927	5476	93.7248	31.5667	12.6097	0.321799	0.340842	0.0157716	1.80644	0.226793	0.0519082	0.406417	0.0828484	0.500339	0.0592507	0.390938	2.37795	0	0.2148	0.720472	0.0647439	17	38616844,38630666,	38619005,38633981,
NovelTAR_9718	1780	19.8472	22.7372	24.5577	23.2343	14.0363	17.8262	17.6825	17.1618	15.5824	16.5425	13.2975	24.3463	14.6687	21.7322	23.7362	41.2453	33.1031	25.9135	31.0175	6	38120010,38121947,	38121387,38122350,
NovelTAR_2035	408	0	1.07124	1.13786	1.1018	0.0452934	0.84672	1.0139	0.237188	0.146671	1.46859	0.0383433	2.12925	0.54411	1.749	1.63768	0	0.467506	0.358143	0	11	14281079,14282135,14282322,	14281134,14282301,14282509,
NovelTAR_6002	588	0	1.48662	2.07773	0	0	0	0	0	0	0	0	0	0	0	0	0	0	0	0	14	48703143,48704633,48727787,	48703429,48704821,48727901,
NovelTAR_6004	531	92.554	77.824	52.5034	199.725	232.997	119.968	146.764	275.526	85.565	134.764	162.598	237.319	207.911	346.405	289.475	197.361	169.279	176.515	314.932	14	50085403,50085791,50087279,	50085785,50085868,50087351,
NovelTAR_13844	736	1.83784	2.16751	0.398382	0.0977248	0.0502166	0	1.80834	0.197227	0.203268	0.0465205	0.595154	0.499377	0	0.72153	1.54123	0	0.0215967	1.38975	0	2	238425591,238426169,	238425807,238426689,
NovelTAR_13845	700	1.89446	2.34142	0.383965	0.102751	0.0263996	0	1.43885	0.161288	0.235093	0.048913	0.692808	0.525059	0	0.6401	1.5095	0	0.0681223	1.27567	0	2	238425591,238426219,	238425821,238426689,
NovelTAR_207	266	10.5691	10.9266	7.44046	5.27273	1.66734	1.68835	3.38075	3.39554	1.18109	3.60411	0.882184	7.28551	2.50372	2.30835	4.84862	1.88261	1.07562	1.70903	5.93723	X	48898098,48900641,	48898106,48900899,
NovelTAR_13843	624	1.82767	1.646	0.509044	0	0.11846	0	0.46117	0	0.0719254	0.411527	0.0752118	0.642555	0	0.718061	1.1455	0	0	2.00346	0	2	238422248,238425346,	238422786,238425432,
NovelTAR_7710	523	8.72251	11.3654	11.8667	3.98822	8.76284	2.24583	3.67966	5.36599	3.3468	4.419	2.24341	7.95392	16.8481	8.37692	10.7257	4.87457	8.57065	6.1156	15.345	22	24561497,24574172,	24561603,24574589,
NovelTAR_14191	2462	25.6715	24.2232	99.9099	3.62987	4.98397	2.58184	2.9075	3.11833	0.662345	11.9253	0.775213	3.29786	3.05882	54.477	10.4708	0.838261	16.5085	4.43814	4.68667	1	26188345,26201983,	26190351,26202439,
NovelTAR_9313	610	0.391316	2.50775	2.08291	0.61903	0.908838	0.424748	0.265362	0.211525	0.343356	1.96454	0.333398	1.97191	5.151	0.598515	1.09537	0.0497541	0.469039	0.346009	12.5752	7	128587283,128587790,	128587508,128588175,
NovelTAR_13153	399	3.25715	2.30034	2.08211	1.21678	3.14942	2.03468	2.16368	4.04231	3.48703	7.25113	3.96003	4.81514	10.3573	3.24417	9.50251	1.7495	3.90409	4.02844	18.2964	2	73989408,74007172,	73989763,74007216,
NovelTAR_12079	3135	14.8052	11.7736	13.7408	9.4524	10.9346	13.4934	7.42373	8.12357	4.35214	11.6751	5.0051	7.9189	12.2778	11.8575	13.0606	4.40002	10.5562	9.82953	17.971	3	49760404,49762113,	49760564,49765088,
NovelTAR_12076	111	2.62836	2.95315	3.96229	1.13396	0.832419	0.155613	1.13423	0.290609	1.21301	0	2.255	0	1.07691	1.04654	0.13999	7.24571	0	2.19403	1.30665	3	49750945,49758288,	49751017,49758327,
NovelTAR_16956	1190	2.45166	1.79968	0.985578	0.619526	0.838575	0.217728	0.816154	0.44727	0.301724	0.719309	0.512704	0.294819	1.69332	1.32483	0.914055	0.484579	1.02851	0.682177	0.446896	8	145615548,145616034,145616339,145616524,145616773,	145615934,145616262,145616478,145616668,145617066,
NovelTAR_16224	192	0.414414	1.02437	0.381783	0	0	0.629748	0.749401	0	0.155838	0.267493	1.54811	0.0870127	0.177882	0.172867	0.647456	1.10651	0.33115	0.0845616	0	9	131684208,131684558,	131684323,131684635,
NovelTAR_314	353	1.27729	3.90016	2.90718	1.22253	0.837607	2.49555	0.560458	0.959505	1.44095	0.193989	0	2.74497	1.25777	1.50438	1.27657	0.730807	0.675434	1.33382	0.54783	X	73815639,73834252,	73815831,73834413,
NovelTAR_7276	199	0	7.7969	0.859492	0	0	0	0	0	0	0	0	0.503712	0	0	0	0	0	0	1.29571	19	55019409,55020301,55021739,	55019419,55020310,55021919,
NovelTAR_7270	224	0.355212	2.04874	0.981728	0	0	0	0.802929	0	0.33394	0	0.279358	0.820405	0	0	0.346851	1.15167	0	0	0	19	54753907,54755504,	54754121,54755514,
NovelTAR_4890	215	14.3098	15.7547	1.13647	0	0.171904	0.24102	0.334616	0.225053	0.139167	1.03514	0.800394	0.777044	0.555985	0.154374	0.289097	0.0705813	0	0.604124	0	16	56642767,56667264,56710973,	56642958,56667275,56710986,
NovelTAR_4891	307	86.4789	86.0606	7.64064	7.78997	6.20003	10.1275	2.98784	7.82799	5.99394	28.8857	103.954	29.6036	12.1261	0.918952	7.33924	23.9735	3.05478	15.4425	2.67714	16	56643094,56718010,	56643315,56718096,
NovelTAR_4677	133	0	0	0	0	0	0	0	0	0	0	0	0	0	0	0	0	0	0	0	16	18061455,18065696,	18061545,18065739,
NovelTAR_4894	208	0.892584	0	0.234943	0.0864488	0	0.249131	0	0.465254	0.143851	0.658444	2.48199	0.642555	0.492596	0	0.448239	0	0	0	0	16	56652506,56673911,	56652641,56673984,
NovelTAR_7016	265	2.70229	2.63889	2.76613	0.610688	1.74337	1.62954	1.22166	0.426044	0.621001	0.129204	0.354205	0.882604	1.28881	1.31509	0.879563	0.343585	0.839747	1.89928	3.52713	19	42713851,42721765,	42713990,42721891,
NovelTAR_14183	139	0	0	0	0	0	0	0	0	0	0	0	0	0	0	0	0	0	0	0	1	25621049,25725199,	25621117,25725270,
NovelTAR_14185	112	21.0759	19.1216	20.7254	38.5315	19.9647	37.9391	22.1608	66.5314	13.6247	29.3478	7.68235	31.4737	23.1755	25.6336	23.3084	11.3812	41.2991	18.8451	44.7488	1	25666964,25669440,	25667067,25669449,
NovelTAR_245	487	2.2329	4.80144	3.66261	5.13226	5.91958	2.37638	3.10224	2.55014	5.80602	3.05832	2.8911	1.98968	3.01559	3.47579	2.10589	8.41324	2.28473	5.00077	7.28003	X	54584868,54586946,	54585082,54587219,
NovelTAR_10299	155	0	0	0	0	0	0	0	0	0	0	0	0	0	0	0	0	0	0	0	5	1464641,1464896,	1464707,1464985,
NovelTAR_12583	2791	13.5226	27.6709	15.6883	41.5227	32.4703	34.3048	58.4742	41.8621	64.2642	59.0014	59.5046	38.5786	43.2209	55.125	35.376	31.0568	48.8759	56.9795	51.464	3	156258408,156262096,	156261067,156262228,
NovelTAR_12584	887	10.9738	17.862	10.7158	33.6314	27.9175	30.9046	46.0691	34.8215	51.375	45.9352	50.9182	27.3857	28.7242	49.3927	27.8194	26.7744	46.8254	47.1333	35.0286	3	156258408,156272723,	156259286,156272732,
NovelTAR_1944	51	0	0	0	0	0	0	0	0	0	0	0	0	0	0	0	0	0	0	0	11	2423523,2440619,	2423564,2440629,
NovelTAR_554	1441	11.1538	89.5969	366.647	49.4269	179.013	27.0304	59.3987	31.2839	35.0705	89.1737	48.0504	204.071	163.088	60.4037	48.4284	11.8999	193.302	83.4776	0.178935	X	152772504,152773699,	152772637,152775007,
NovelTAR_13986	314	0.675733	0.208789	0.389078	0.286327	0.23541	0	0.57279	0	0.476449	0.272604	0	0.691668	0	0.211404	0.34641	0.72492	0	0.310239	1.07778	1	6582551,6585103,	6582677,6585291,
NovelTAR_9514	1292	0.431093	3.02766	2.79895	0.167009	0.400489	0.254016	0.292336	0.0249672	0.358959	0.251758	0.0484336	0.284475	0.515472	0.629384	0.0841893	0.152689	0.565928	0.213629	0.0124732	6	2966516,2971093,	2967237,2971664,
NovelTAR_1368	587	15.7237	17.6464	16.5253	31.8886	33.2446	26.5423	19.9772	39.7862	21.0008	23.0399	22.8931	39.1619	32.0006	38.2509	42.6461	46.2488	39.6432	31.5866	34.0975	12	56504164,56504340,56504735,56504856,	56504258,56504476,56504855,56505093,
NovelTAR_16353	195	7.61672	75.5339	34.709	1.29097	9.66631	33.0403	1.84468	3.14305	86.7708	9.92056	0.722034	46.4353	18.3027	3.31904	8.20775	2.10115	138.492	0.999127	6.36349	9	139873674,139888334,	139873775,139888428,
NovelTAR_1361	88	3.31531	2.73166	1.66596	1.226	4.40993	1.57028	0	0	0	1.16724	0	3.79692	8.92644	1.13149	1.58921	0	0.903137	0.92249	7.87454	12	56346517,56365265,	56346597,56365273,
NovelTAR_15911	2979	7.93271	202.174	43.2662	9.98964	6.60654	1.3568	15.7155	11.1478	5.36348	8.67758	0.698442	2.18154	13.8723	29.8981	32.2515	3.89181	12.3629	11.3035	0.200157	9	89559360,89561682,	89561431,89562590,
NovelTAR_15912	271	0	0.403197	0.270488	0	0	0	0	0	0	0	0	0	0	0	0	0	0	0	0	9	89811113,89812850,	89811194,89813040,
NovelTAR_3643	340	2.57424	21.5319	6.39599	1.69236	2.06538	0.812852	1.00508	1.70776	1.36404	1.61125	3.68096	19.3598	10.5474	1.07381	14.762	1.29434	0.79476	0.716286	34.7902	17	7465327,7485178,	7465364,7485481,
NovelTAR_15918	3013	0	13.7807	0.462245	0	0.0367999	0	0.0238774	0	0	3.47164	0.306339	0.0110896	0.300386	0.236838	0.0825168	0	0.189919	0	0	9	90652387,90659019,90668650,	90655031,90659252,90668786,
NovelTAR_4282	471	10.9243	4.63976	4.92833	1.33619	6.19914	1.68697	1.52744	2.87648	0.921134	7.01501	3.91932	11.847	10.8043	4.47471	7.19212	1.44984	4.65719	2.55085	11.0515	17	73519427,73520391,	73519449,73520840,
NovelTAR_13409	61	0	0	0	0	0	0	0	0	0	0	0	0	0	0	0	0	0	0	0	2	132021203,132383827,	132021244,132383847,
NovelTAR_10170	270	0.982315	0.323752	0.27149	0	0	0	0	0	0	0	0	0	0	0	0	0	0	0	0	6	148551136,148580200,148586320,	148551161,148580342,148586423,
NovelTAR_3909	83	1.59774	3.15951	5.88774	1.08321	0	0.832438	0	0	1.26173	1.65008	1.50786	13.8885	5.96655	0.399884	2.80824	1.46265	0.383017	0.978061	4.85402	17	37813260,37814006,	37813334,37814015,
NovelTAR_3907	323	0.246339	0.879544	0.226942	0	0	0	0	0.249672	0	0.0530017	0	0	0	0	0	0	0.0984223	0	0	17	37702863,37704027,37707290,37721012,	37703002,37704083,37707395,37721035,
NovelTAR_3902	125	141.524	179.547	124.712	117.814	152.568	15.3385	62.4461	93.5471	65.5868	43.4152	62.8265	267.169	278.964	134.62	228.609	205.651	60.6561	91.0505	277.184	17	37357583,37358575,	37357591,37358692,
NovelTAR_6027	971	6.09116	7.85458	6.29097	26.1665	21.658	12.5412	21.8754	19.3346	7.19521	30.184	9.2801	17.085	26.5383	20.885	20.1158	5.43861	22.7051	29.278	41.558	14	51716410,51721064,	51716501,51721944,
NovelTAR_9776	265	7.60645	6.76215	8.94381	5.6319	4.88143	6.77888	5.56536	5.23426	2.25819	4.65135	2.89268	4.91737	5.54186	7.5148	5.04283	3.49311	7.01788	6.98447	4.01363	6	43475285,43483703,	43475328,43483925,
NovelTAR_1887	206	44.0325	13.897	10.7937	0.0872881	0	0	0.436544	0.313181	0.145247	0.249314	0	0	0	0.161118	0.226295	0	0	0.709332	0	11	396607,400321,	396683,400451,
NovelTAR_6282	140	0.757786	1.56095	4.01418	1.92657	3.03595	1.60393	1.28469	0.806441	1.28233	0.97826	1.22918	2.14797	2.0736	2.96343	4.66168	4.4441	4.76856	2.43537	12.0865	14	92600707,92601708,	92600715,92601840,
NovelTAR_7097	881	26.3118	31.304	35.0287	31.6562	30.5828	280.232	22.926	55.746	43.489	34.1614	20.2787	71.0924	82.2433	75.9498	152.567	32.2275	60.7301	35.6045	119.393	19	47112381,47113576,	47112801,47114037,
NovelTAR_12440	144	4.23623	16.5417	15.441	6.99275	3.07995	1.07957	4.1217	1.45607	1.55838	1.18886	0.543197	3.01644	2.60894	2.65062	0.755365	0.737673	2.6492	1.35298	1.11912	3	129290694,129291456,	129290703,129291591,
NovelTAR_11091	831	7.97909	8.91487	3.32257	0.908805	0.689375	0.415718	0.887377	0.36877	0.756126	1.23607	2.05199	1.34697	2.38375	0.718925	2.37478	5.33225	0.879879	1.05504	2.05563	4	2936618,2939805,	2937186,2940068,
NovelTAR_12057	259	23.7576	23.6252	22.2643	6.52605	4.28101	0.400149	6.5276	1.24547	25.9931	2.11516	4.40933	12.3847	11.5383	5.31815	11.6392	5.97625	3.31406	4.01194	0.311107	3	49160136,49168960,	49160199,49169156,
NovelTAR_5251	54	0	1.21407	0	1.66494	0	0	0	0	0	0	0	0	0	0	0	0	0	0	0	15	34837578,34839131,	34837623,34839140,
NovelTAR_5258	363	5.91824	1.74585	0.740428	0.594425	0.559991	0.856517	0.34683	1.02194	2.96737	0.330129	0.12929	0.276139	0.188173	0.868618	1.71228	0.794283	0.875769	0.581448	0.532738	15	36871845,36936469,	36872153,36936524,
NovelTAR_371	2132	16.4584	18.9012	22.0961	60.6238	65.7278	78.7174	42.0874	51.6773	28.0614	62.5201	25.1024	57.3441	42.8278	71.3468	50.8878	31.8518	48.8338	66.6796	67.6814	X	100666923,100668104,	100668044,100669115,
NovelTAR_13235	271	11.2549	9.91864	17.1309	2.78678	2.86401	3.44187	1.32735	1.4879	3.36749	3.3481	2.19363	5.73321	6.49039	4.10287	6.93805	7.05553	4.51635	3.23518	5.76822	2	96944284,96961228,	96944387,96961396,
NovelTAR_4074	220	1.32613	1.39066	0.444257	0.326934	1.59597	0	0.57227	6.96472	9.2483	0.389081	0.0711094	5.5435	1.00908	0.301731	13.3494	58.3547	2.38428	2.06638	0.0732515	17	48248000,48252611,	48248021,48252810,
NovelTAR_4078	72	114.194	35.8151	22.0586	1.74819	2.56663	0.239904	5.4956	0	0.831138	1.90217	1.95551	1.85627	4.74352	14.7513	4.53219	0.210764	3.53227	0.90199	0	17	48272927,48273694,	48272965,48273728,
NovelTAR_7250	266	1.29621	4.10776	1.10229	0	0.833671	0	0.405691	0.242539	12.8233	2.31693	11.9977	3.95679	6.5482	0.124776	8.41206	7.64454	0.717077	0.122074	1.45402	19	53714435,53727303,53727458,	53714470,53727442,53727550,
NovelTAR_3220	249	4.58019	4.12492	2.3551	5.63271	1.33588	4.71715	1.51686	4.7933	2.58354	2.2001	0.816758	1.27479	1.57736	6.46479	2.24659	2.13303	2.36194	1.5649	1.61801	10	95459781,95462129,	95459861,95462298,
NovelTAR_13099	674	1.61339	2.65871	2.39266	1.1205	1.64508	0.435672	0.880601	0.67004	0.488325	0.482598	1.27659	1.48722	0.988116	1.69891	0.945247	1.84621	0.801835	1.15626	1.76934	2	68402311,68402587,68402964,	68402552,68402795,68403189,
NovelTAR_3040	543	1.7584	6.96246	3.64487	0.0993445	0.170163	0	0.0662454	0.297032	0.137758	0.0630554	0.0576208	0.369203	0.0314487	0	0.372019	0.167679	0.0585459	0.149501	1.24649	10	59997545,60027177,60027460,	59997571,60027454,60027700,
NovelTAR_14178	249	65.1878	81.7962	63.0969	20.6533	12.1714	19.2155	13.2906	35.3668	66.3909	20.7635	5.84296	111.041	33.4675	11.1968	84.7465	7.19136	12.1927	5.93357	7.89587	1	25124232,25140572,	25124342,25140711,
NovelTAR_9343	216	0.491157	1.61876	3.16739	0	0	0.159936	0	0	0	0	0	0	0	0	0	0	0	0	0	7	134396176,134398105,	134396349,134398148,
NovelTAR_9696	164	0.808613	1.06601	0.446966	0	0	0	0	0	0.0912225	0.104387	0	0	0	0	0.0947496	0.185061	0	0	0	6	36164542,36170188,	36164694,36170200,
NovelTAR_2319	6786	89.3894	62.8322	177.934	372.118	876.313	1141.5	546.282	199.017	501.838	1417.26	84.2303	192.156	135.448	354.801	87.1976	166.064	109.531	849.648	73.5782	11	65266471,65273856,	65273133,65273980,
NovelTAR_9526	585	0.136013	2.09194	1.00243	0	0	0	0	0	0	0	0	0.057116	0	0	0	0	0	0	0	6	4467589,4581872,4583957,	4467896,4582037,4584070,
NovelTAR_6613	135	13.7524	0.161876	0	0	0	0	0	0	0	0	0	0	0	0	0	0	0	0	0	19	9009579,9018493,	9009644,9018563,
NovelTAR_1967	194	57.6933	97.1006	165.497	10.2883	4.38179	3.11628	14.0918	119.137	7.55736	1.14719	2.17727	1606.57	15.6683	0.171084	36.7648	3.20708	31.7085	0	1.57831	11	5247808,5255384,	5247969,5255417,
NovelTAR_1966	310	115.073	174.333	297.781	15.8932	8.94179	5.85057	33.4184	104.785	21.8134	0.717916	10.0929	5929.87	61.3658	1.44539	165.966	10.5246	37.5332	0.418989	4.8346	11	5246688,5254248,	5246924,5254322,
NovelTAR_1965	269	38.8471	63.935	147.967	7.95458	3.1601	2.18322	20.4595	35.4954	2.16899	0.509131	0.523407	548.269	5.58642	0.678613	8.60707	0.733364	19.7361	0.362137	1.01844	11	5246688,5254214,	5246849,5254322,
NovelTAR_1962	556	7.39386	8.96141	5.49328	1.32596	4.35403	0.714535	1.64976	1.59548	1.26465	3.47933	2.08212	5.88932	5.46699	3.64139	5.17033	1.52842	1.25789	1.48926	22.405	11	4410883,4411224,	4410972,4411691,
NovelTAR_578	229	0.694913	3.62631	1.60049	0.157042	0.403487	5.50627	0.0785398	8.38135	0.653296	4.70974	0.0683147	0.291815	1.41684	0.144936	3.25707	0	0.347057	0.212696	0	X	153130687,153132105,	153130695,153132326,
NovelTAR_579	68	0	0.964115	1.07798	0	0	0.254016	0	1.18594	0.220007	0.503516	0	0	0.502255	0	0	0	0	0	0	X	153132346,153135635,	153132354,153135695,
NovelTAR_8128	271	8.12313	7.09627	4.86879	6.30343	7.4328	8.79589	6.76949	4.64224	19.6529	1.83198	1.09682	4.19202	6.30135	4.22534	21.2155	0.951936	5.68943	4.4334	5.41142	20	25257281,25271097,	25257391,25271258,
NovelTAR_1342	52	0	0	0	0	0	0	0	0	0	0	0	0	0	0	0	0	0	0	0	12	54789390,54791508,	54789416,54791534,
NovelTAR_1346	137	0.38719	1.11659	1.07011	0.918755	1.48377	0.126081	0.787691	0	0.327602	0.999681	0.685141	3.41445	2.99153	0	2.15504	0	0	0	21.8792	12	54922030,54936323,	54922158,54936332,
NovelTAR_15641	137	1.93595	1.11659	3.92373	1.05001	0.539554	1.00865	1.18154	0	5.46003	2.24928	0.342571	4.75585	2.24365	0.969062	0.907383	0	0	0.474039	0.941042	9	154704,172083,	154752,172172,
NovelTAR_14288	1219	8.59425	12.6387	11.6057	9.0128	17.9491	2.86232	11.4347	8.1901	4.82319	13.7209	16.1574	12.965	21.8116	19.6447	16.8009	4.96704	15.0085	9.57634	13.1011	1	32661621,32663050,	32661998,32663892,
NovelTAR_7937	405	1.0478	5.77358	3.86119	3.10789	18.571	0.810343	1.46549	0.756661	0.997366	1.18357	2.20176	8.41509	26.5637	2.74538	1.3045	0.0749382	1.64839	0.721592	43.4517	22	44601636,44602190,	44601703,44602528,
NovelTAR_13393	92	0	0	0	0	0	0	0	0	0	0	0	0	0	0	0	0	0	0	0	2	130832559,131221189,	130832618,131221222,
NovelTAR_10151	1353	2.72478	2.97192	4.13556	0.34554	0.191216	0.140432	0.46526	0	0.221145	0.189795	0.0346875	0.148172	0.0504853	0.38023	0.241181	0.112158	0.352444	0.0599993	0	6	144287943,144288906,	144288599,144289603,
NovelTAR_10158	291	0.820284	2.7035	6.29745	5.37587	4.25478	1.42459	3.58476	2.93755	3.59874	0.823621	0.215039	4.70766	1.46707	0.91245	2.83012	0.782216	0.983208	3.34759	5.15026	6	144811206,144812058,	144811329,144812226,
NovelTAR_6400	347	0.382169	0.5668	0.352077	0.103639	0.0532556	0	0	0	0	0	0	0	0.295274	0	0	0	0.412268	0	0	14	105561586,105561696,105561876,	105561637,105561779,105562089,
NovelTAR_2915	227	7.47771	8.56802	5.38196	0.712917	0.814084	0.760929	0.87155	0.35526	0.593147	1.88541	0.344583	1.17755	0	1.31592	3.01195	3.07511	5.04165	2.28875	1.84581	10	21977419,22002704,	21977471,22002879,
NovelTAR_5275	2633	3.28383	7.68558	4.69566	5.61363	8.70996	8.12813	4.54934	16.4167	9.31835	4.96096	2.28749	8.80689	6.90071	12.7442	15.5271	4.95651	6.26028	16.9819	17.6455	15	40615825,40618022,	40617572,40618908,
NovelTAR_16259	728	0	0.750456	0.671267	0	0	0.0711803	0	0	0	0	0	0	0	0	0	0.104224	0	0	0	9	134222922,134223118,134223987,134234150,	134223114,134223143,134224257,134234391,
NovelTAR_14310	501	15.7759	3.70764	7.80331	0.0717819	0.147543	0.0689545	0.969285	0.450705	0.179168	1.12763	0.405934	1.734	0.954385	1.88807	1.58181	0.0302894	0.190362	1.39349	0.128665	1	33235821,33237762,	33236042,33238042,
NovelTAR_5183	1026	3.25715	2.51334	13.9317	0.718553	1.80114	0.858604	0.490836	0.644524	0.816557	0.717486	0.991095	2.50759	2.66303	0.582287	1.72655	1.22761	0.433787	0.917814	1.1309	16	89973650,89973863,89974243,	89973818,89973923,89975041,
NovelTAR_5182	284	4.66945	6.46364	25.8107	1.58287	0.910972	1.39888	0.949944	0.34075	1.21159	1.74812	1.4322	1.64711	2.22478	1.51928	3.17345	2.03046	1.06341	1.2577	0.624186	16	89965809,89977610,	89965817,89977886,
NovelTAR_5184	172	0	0.254108	0.568235	0	0.10744	0	0	0	0	0	0	0	0	0	0	0	0	0	0	16	89973863,89974922,	89973916,89975041,
NovelTAR_5187	788	3.16385	12.8125	14.9457	0.387923	0.867702	39.7413	0.502136	5.91526	0.189854	1.08627	0	0.720836	2.08041	4.42257	1.77475	0.0770304	10.812	0.329661	0.22496	16	89995149,90001237,	89995159,90002015,
NovelTAR_11933	1979	14.1793	24.5698	16.6557	12.4843	24.7641	3.01996	6.9525	9.20133	5.25394	12.2839	35.0035	21.1637	24.4026	16.3352	15.0992	2.13171	10.803	4.67631	139.493	3	38182247,38182616,	38182333,38184509,
NovelTAR_4587	2632	53.5287	115.485	21.2777	8.60126	8.08838	5.08611	3.9634	3.57873	0.903768	9.26225	3.76836	17.5697	8.62268	8.05169	7.73405	1.36067	8.61795	8.32764	0.0122457	16	4430869,4431529,	4431442,4433588,
NovelTAR_4588	151	1.22952	0.868342	4.04538	1.19082	1.71335	1.02952	0.11911	0	0	0.340123	0.414412	0.995748	1.47018	0.439608	0.514534	0.100497	1.05266	0.322566	4.05552	16	4455491,4463311,	4455548,4463405,
NovelTAR_4636	1374	17.6431	6.2347	6.86432	1.1909	0.188294	1.25714	4.12334	1.20907	0.762179	0.0747578	0.182172	0.571472	0.136713	1.41313	3.09874	1.40264	3.72508	2.11515	0	16	14396107,14416334,14419869,	14396454,14416424,14420806,
NovelTAR_8603	128	9.11711	10.4145	12.7897	2.10719	0.144373	8.23171	3.79384	1.63808	0.350636	2.80867	3.05548	1.56623	1.73435	3.8895	4.85592	1.77832	2.73199	1.52211	2.89572	21	47641767,47642527,	47641885,47642537,
NovelTAR_6980	1144	2.24885	6.41844	3.84453	1.30459	0.565376	2.97448	0.864693	1.0574	1.17696	1.63115	0.423921	1.54797	2.86601	0.449695	1.65712	2.26829	0.94482	0.354804	0.732515	19	40719423,40720873,	40720125,40721315,
NovelTAR_4076	1073	209.016	51.3847	53.4681	5.58042	21.7348	0.144882	52.9176	12.4912	1.91015	7.05204	3.39708	9.98027	12.6046	172.107	19.5938	0.848555	35.879	3.25322	0.015019	17	48261462,48266739,48273676,	48262323,48266899,48273728,
NovelTAR_10708	101	0	0.216369	0	0	0	0	0	0	0	0	0	0	0	0	0	0	0	0	0	5	125999040,125999176,	125999100,125999217,
NovelTAR_7232	108	19.6463	14.5688	15.6107	7.65873	4.27771	4.95802	2.66454	6.72034	11.0818	6.81611	1.15882	1.85627	9.01269	6.45368	8.48887	7.58749	5.44558	8.86957	8.50532	19	52705307,52709217,	52705316,52709316,
NovelTAR_6181	122	0	0.895626	0.600839	0.736941	0.302946	0.424748	1.76908	0.39661	0	3.78875	3.07752	0	0	1.22423	0.891579	0	1.30289	0	0	14	74441626,74454817,	74441690,74454875,
NovelTAR_7606	549	1.54594	2.866	3.20447	2.2927	2.0533	0.188777	1.67079	0.264407	0.572259	0.249465	0.683893	0.517321	0.466576	1.08821	1.16047	0.497541	0.202671	0.532322	2.02542	18	74521316,74528060,74528710,74533972,	74521463,74528127,74528802,74534215,
NovelTAR_6362	461	0	1.75395	0.901041	0	0.400861	0	0.312115	0.10496	0.0324523	0.148543	0	0.362396	0.0740853	0.61197	0.033707	0	0.448238	0.0704374	0	14	103605491,103606009,	103605597,103606364,
NovelTAR_14827	1162	7.87458	5.81124	7.54892	15.6602	20.8811	11.669	16.5771	9.97988	5.36878	20.8764	10.5416	13.7591	12.7267	12.3536	8.03692	3.00365	13.6655	13.0082	27.654	1	115247178,115271719,	115248243,115271816,
NovelTAR_2334	4718	9.29805	8.53658	13.0457	4.04371	2.83972	1.43515	2.90484	0.881991	1.23667	2.20979	1.45896	2.08211	2.92091	2.39888	1.41622	1.843	1.30719	3.89205	13.5877	11	65543511,65543616,65546810,65547912,	65543609,65546685,65547813,65548460,
NovelTAR_11011	135	0	0	0	0	0	0	0	0	0	0	0	0	0	0	0	0	0	0	0	5	177031179,177044168,	177031228,177044254,
NovelTAR_6487	180	0.294694	0.485628	1.76469	0	0.102665	0	0.599521	0	0	0.380434	0.260734	0	0	0.0921955	0	0	0	0.090199	0.0895297	19	2423519,2427728,	2423530,2427897,
NovelTAR_12399	430	0	0.254108	0.0568235	0.0418171	0	0	0.041827	0	0	0	0	0	0	0	0	0	0	0.0755154	0	3	125546163,125555244,125567072,125567105,	125546298,125555271,125567102,125567343,
NovelTAR_4935	303	0	0.288492	0	0	0	0	0	0	0	0	0	0	0	0.383387	0	0	0	0	0	16	65207131,65209068,	65207283,65209219,
NovelTAR_8440	139	0	17.9228	4.21884	4.39832	1.06358	0	2.45847	2.20466	0.107629	0.738973	0.112547	0.600951	0.737122	0.835729	0.223582	0.764208	0	0.350413	1.50719	21	28312496,28315737,	28312506,28315866,
NovelTAR_10131	1636	53.7259	170.418	36.2629	29.6429	10.1322	6.64106	39.83	24.2425	30.1404	26.37	5.135	65.0183	24.3207	27.8345	43.6154	140.656	19.7136	67.6327	42.3865	6	139692945,139694575,	139694502,139694654,
NovelTAR_10135	173	0	0.631598	0.423713	0	0	0	0	0	0	0	0	0	0	0	0	0	0	0	0	6	141089031,141105770,	141089050,141105924,
NovelTAR_10134	383	0	0.741756	1.08454	0	0	0	0	0	0	0	0	0.30534	0	0	0	0	0	0	0	6	140931237,141079031,	140931492,141079159,
NovelTAR_11845	300	0	1.52973	0.162894	0	0	0	0	0	0	0	0	0	0	0	0	0	0	0	0	3	15169553,15183202,	15169575,15183480,
NovelTAR_1512	831	0.0319164	8.44152	1.35255	0	0	0.187073	0	0.0970446	0	0	0	0.763953	0	0.639044	0	0	0.267789	0.117226	0	12	79701834,79735013,79787345,79849094,	79701879,79735189,79787705,79849344,
NovelTAR_8274	2244	40.422	35.8183	48.4436	139.572	109.808	189.073	106.19	102.602	54.7285	136.804	31.7273	98.6975	135.814	116.573	122.103	46.6408	97.7229	91.6991	317.524	20	43534641,43535020,	43534735,43537170,
NovelTAR_8270	432	0	8.29615	3.56331	5.07807	10.8226	1.47941	3.16414	4.44289	1.52375	2.97214	3.25918	5.68483	11.1473	3.30367	5.07174	1.96713	4.74648	1.84156	15.7423	20	43248159,43248945,	43248494,43249042,
NovelTAR_14127	2797	3.05336	14.2433	2.00051	0.032144	0.469095	1.52537	0.218631	0.149928	0.395808	0.887499	0.0167795	0.203081	0.317478	0.409391	0.355557	0.05968	0.392123	0.400526	0	1	20879042,20882394,	20881583,20882650,
NovelTAR_9305	168	0.631488	0.390237	1.59985	0	0	0	0	0	0	0	0	0	0	0	0	0	0	0	0	7	128278827,128293895,	128278951,128293939,
NovelTAR_9304	366	1.37685	1.31358	2.73716	0	0.100982	0.283166	0.049141	0.572881	0.28613	0.187099	0.25646	1.32373	0.139973	0.136026	0.127368	0	0	0.221801	0	7	128262706,128263628,128265850,128266348,	128262748,128263835,128265909,128266406,
NovelTAR_9653	169	0.627752	1.68102	0.722903	9.78867	8.96649	2.96402	5.85331	0	0	0	0	107.554	0	0	0	0	0	0	131.211	6	31238871,31323977,31324101,	31238883,31324049,31324186,
NovelTAR_9652	27	2.94694	1.61876	1.80993	0	3.42217	0	4.66294	8.96045	0	4.4384	0	0	0	0	0	0	0	0	14.9216	6	29913031,29977122,	29913036,29977144,
NovelTAR_2681	535	5.15578	5.26929	6.07428	1.47884	0.44904	0.322862	1.54643	0.361768	0.307599	0.0319991	0.409377	0.718221	0.702218	0.837514	0.929432	0.538925	0.653635	0.212431	1.89769	11	117049473,117058075,	117049993,117058090,
NovelTAR_9309	609	1.48073	0.825329	0.842556	0	0	0.0283631	0.118132	0	0.0491313	0.758995	0	0	0.0280405	0	0.255155	0.199343	0	0.159959	0.026462	7	128508895,128509216,128509472,	128509132,128509460,128509600,
NovelTAR_10584	1798	0	2.63746	0.326151	0	0	0.0672479	0	0	0	0	0	0	0	0	0	0	0	0	0	5	82215244,82216754,82220003,82265453,82267603,82267894,82271162,	82215861,82216932,82220166,82265480,82267889,82268066,82271517,
NovelTAR_2354	454	2.6873	4.38028	5.43578	0.712917	0.325634	0.837022	0.356543	0.213156	0.692005	0.150833	0.0344583	1.06715	0.714662	0.402086	1.0268	2.87456	0.875287	0.464902	0.0709927	11	66034343,66034913,	66034429,66035281,
NovelTAR_2356	295	41.2672	40.4471	39.7572	15.1775	12.3407	4.85989	12.3765	11.1535	4.20922	20.0212	37.2276	9.9106	6.65701	14.2887	11.7991	24.7944	18.266	10.8973	8.13961	11	66052053,66052337,	66052248,66052437,
NovelTAR_13965	1680	3.09429	2.83572	3.17062	2.22626	5.35692	1.97407	2.69784	1.81449	2.04816	2.51698	1.00569	2.6253	4.92987	4.99831	3.33902	0.903273	2.14774	3.73037	1.35254	1	3654402,3656187,	3655827,3656442,
NovelTAR_15743	419	2.91178	4.69402	3.7905	1.33036	1.98469	0.906941	0.386326	0.500417	0.571284	1.02145	1.26945	1.63476	1.67099	1.54466	1.92846	3.22333	0.986337	2.28619	3.1923	9	33469416,33469496,33470004,	33469486,33469660,33470189,
NovelTAR_1303	143	241.114	510.878	253.91	0.377231	0	0.241582	0.880415	1.91741	13.3912	21.5491	23.0832	34.9316	2.7466	0.928402	9.88842	0	0.778087	7.60699	0	12	53293801,53294367,	53293844,53294467,
NovelTAR_1300	114	445.764	17.8277	0	1.10412	0	0.151518	18.7745	0	0	0	0	1.02583	0	0	2.31721	0	0.557726	0	1.1309	12	52911680,53203217,	52911773,53203238,
NovelTAR_12378	311	0	1.26482	0.785663	0.115636	0.0594203	0.388784	0.404821	0	0.0962089	0.16514	0	0	0.109818	0.266804	0.299787	0	0.10222	0.0522052	0	3	122632719,122634282,	122632844,122634468,
NovelTAR_14910	513	44.4627	26.454	31.8644	11.1113	6.55615	2.9967	5.78485	5.50203	6.35748	9.87794	8.23372	22.8614	9.85321	9.38129	9.78378	7.4248	4.21393	11.3619	29.8432	1	150240356,150241093,	150240522,150241440,
NovelTAR_5536	253	2.83046	2.15941	4.44257	0.56858	0	0	0.0710894	0	1.12352	0	0.43284	2.7734	2.42988	0.590343	2.27249	0	0.691096	0.128346	3.24855	15	64972383,64972853,	64972568,64972921,
NovelTAR_7971	908	81.4661	62.2866	85.0619	12.2978	32.0342	6.58204	21.2539	17.5143	6.87062	28.1304	25.3613	34.204	22.3426	51.4305	36.7082	3.87731	20.9369	42.7531	34.3605	22	50705799,50713410,	50705880,50714237,
NovelTAR_8422	521	1.42539	6.45951	1.54765	3.65839	6.84565	0.861997	0.586863	0.495319	1.60804	2.7273	1.29116	16.8988	17.765	0.828167	3.10182	0	0.244072	0.716744	24.2503	21	15858065,15870758,	15858431,15870913,
NovelTAR_4770	724	6.19103	7.48565	7.89722	1.26664	2.85874	9.49543	1.7141	1.93813	0.867874	0.685728	1.3829	3.94586	7.02879	3.02564	5.17249	1.55103	15.3463	1.14368	4.40723	16	29917736,29922335,	29918273,29922522,
NovelTAR_7794	4244	39.6088	230.443	44.4639	4.05047	2.61694	0.14245	1.13152	0.608061	1.69204	1.45218	0.22117	6.34168	0.893266	0.156411	0.897041	0.471984	0.543074	1.1209	0	22	33197754,33197875,	33197790,33202083,
NovelTAR_10116	242	0	0.361211	0	0	0	0	0	0	0	0	0	0	0	0	0	0	0	0	0.799108	6	137105371,137106552,137106641,	137105412,137106626,137106768,
NovelTAR_15353	3247	88.5772	77.4186	23.8095	48.1349	45.6159	35.8336	145.84	136.402	29.4464	16.9772	16.4679	69.5784	40.822	98.8096	122.148	4.72028	47.1716	14.8457	53.0064	1	203708673,203711035,	203709745,203713210,
NovelTAR_9464	163	1.78986	2.14511	1.04932	3.6404	4.76164	14.3059	4.85501	5.54119	3.48772	1.8905	0.191952	2.76732	4.71442	27.2853	4.76655	5.95828	20.0884	5.27913	6.03089	7	150936267,150936685,	150936283,150936832,
NovelTAR_1530	426	2.17908	3.28312	4.015	4.17877	1.12787	1.3786	2.53319	1.40086	1.65057	2.45139	1.17514	3.01971	1.56336	2.0257	1.3861	0.320598	1.79101	2.59163	2.23194	12	88554455,88560116,	88554638,88560359,
NovelTAR_1539	365	234.924	2100.25	359.818	167.695	54.4265	13.6292	157.731	386.252	235.761	104.265	31.1167	747.213	416.484	562.145	489.924	60.6999	262.554	121.257	0.529819	12	91552299,91558381,91572118,	91552307,91558494,91572362,
NovelTAR_6447	2455	26.0039	16.6014	25.2403	1.91166	1.36998	0.35883	1.00368	0.854072	0.2986	0.864694	0.420574	1.79654	2.21892	0.770611	0.556997	0.370875	0.990618	0.456322	8.07408	19	973359,974575,991290,	974565,975763,991351,
NovelTAR_16212	104	6.88565	3.99243	2.81932	6.22432	4.61993	15.6122	4.84228	7.59915	0.575403	6.09061	0.451271	0.963833	6.56795	5.74449	0.597652	5.83653	19.1048	9.52293	6.35316	9	131482596,131497617,	131482607,131497710,
NovelTAR_16216	181	6.15439	7.36492	8.2347	0.397378	0.102098	1.04975	0.099368	0.356438	5.12459	0.756665	0.777881	3.69203	2.83039	1.10023	1.97456	7.46173	2.01983	1.70431	5.87631	9	131512894,131513380,	131513067,131513388,
NovelTAR_5941	270	0	1.13313	1.53844	0	0	0	0	0	0	0	0	0	0	0	0	0	0.117742	0	0	14	29299483,29301211,	29299708,29301256,
NovelTAR_1340	246	0	0.621841	0.198651	0	0	0	0	0	0	0	0	0	0	0	0	0	0	0.131999	0	12	54778680,54779018,54779161,	54778741,54779117,54779247,
NovelTAR_5905	495	3.26843	2.33985	1.13532	5.77583	1.23198	0.488532	1.0537	0.553919	0.332455	1.79842	18.6465	1.31626	1.48343	0.569936	1.63237	0.459848	0.899123	1.80398	5.92524	14	24563485,24566100,24567371,	24563727,24566343,24567381,
NovelTAR_9923	239	8.54491	8.68645	12.7794	8.42641	10.4383	10.8409	12.3416	8.36809	6.69779	24.7839	10.1457	12.3026	14.5045	10.7626	16.7092	3.61914	46.422	12.4995	17.329	6	86215541,86216946,	86215719,86217007,
NovelTAR_11479	171	0.620409	0.383391	1.14312	0	0.216137	0	0	0	0.0874882	0	0	0.195397	0.998636	0	0.181742	0	0	0	0	4	110384051,110402830,	110384111,110402941,
NovelTAR_6142	407	0.521327	0.91279	0.660382	0	0	0.33952	0.0883814	0.118886	0	0	0.076875	0.205239	0.125872	0.0815488	0.0763584	0	0.195273	0.478697	0	14	69093902,69095068,69095082,	69094067,69095082,69095310,
NovelTAR_10305	448	0	0.536576	0.0545404	0	0	0.115668	0.401465	0.180009	0.100182	0	0	0	0.0381176	0.0740856	0.693703	0	0.0354804	0.0362407	0	5	1931222,1933922,1933952,	1931503,1933944,1934097,
NovelTAR_13905	225	11.3163	6.31317	2.38911	0.639337	0.657056	0.383847	1.19904	0	0.265964	1.52174	0.0695292	0.816759	0	1.6964	0.207186	0.337222	0	2.23694	0.0716237	1	979202,983668,	979350,983745,
NovelTAR_10300	144	0	0	0	0	0	0	0	0	0	0	0	0	0	0	0	0	0	0	0	5	1465044,1465238,1465313,1465589,	1465090,1465261,1465348,1465629,
NovelTAR_7856	69	2.69069	2.217	2.12471	0	0	0	1.56397	0.935004	0	1.48866	0	1.45273	0	0	0	0	0.691096	0	0	22	39084939,39102152,	39084998,39102162,
NovelTAR_7634	93	2.28151	0	0.788197	0.386696	0.198707	0	1.54715	0	0.160865	0	0	0	0	1.78443	0	0	0	0.698315	0	22	18286576,18299506,	18286625,18299550,
NovelTAR_11655	214	4.58567	4.59531	5.13802	2.18465	3.3678	1.21073	3.52989	5.20041	4.33435	7.11981	3.36274	3.43497	4.30907	5.58343	9.51216	0.921845	6.31352	5.46252	7.68114	4	155459120,155467287,	155459256,155467365,
NovelTAR_2379	86	1.54201	0.508216	2.27294	0.209086	0.429761	0.20085	0.627405	1.31281	0.347918	1.39345	0	0.777044	1.58853	1.54374	0.903427	0.882267	1.47862	0.188789	0.749551	11	66611756,66628961,	66611831,66628972,
NovelTAR_6854	274	0.483987	0.558295	0.535054	0	0.0674442	0	0.328205	0	0.218401	0	1.1419	0.365834	0.249294	0.181699	0	0	0.116023	0.414784	0	19	23438419,23438494,23704291,	23438490,23438677,23704311,
NovelTAR_1671	619	10.4548	22.7359	14.5657	2.58536	1.40314	3.23696	4.50367	2.11056	74.3916	4.75697	2.27458	5.20895	2.34494	0.991958	4.5939	46.1378	1.54073	11.5146	2.9419	12	110719015,110719379,	110719257,110719756,
NovelTAR_8184	181	34.2888	32.2366	27.809	23.942	23.5846	2.67208	17.3894	7.57431	3.30619	8.4179	10.9768	19.014	11.2272	19.1624	13.3927	8.13245	13.9632	29.96	14.5127	20	33868456,33872507,	33868627,33872517,
NovelTAR_12238	77	0	0	0	0	0	0	0	0	0	0	0	0	0	0	0	0	0	0	0	3	73697558,73697861,	73697607,73697889,
NovelTAR_3712	205	0.129378	2.45183	1.90705	0.0877139	0.901449	0	0.526408	0.865449	0.948714	0.25053	0.839437	4.97118	0.166602	0.242856	0.757997	0.888292	0	0.237597	2.98723	17	16336887,16338197,	16337006,16338283,
NovelTAR_13339	1186	4.24897	1.78733	0.741676	0.257743	0.747914	0.364104	0.121319	0	0.0756854	0.0577388	0.0395718	0.450764	0.158384	0.559703	0.576487	0	0.107219	0.205343	0.108704	2	114027608,114029278,114029439,114030633,	114027901,114029439,114029548,114031256,
NovelTAR_3184	134	0	0	0	0	0	0	0	0	0.111645	0	0	0	0	0	0	0	0	0	0	10	88968214,88975750,	88968269,88975829,
NovelTAR_4200	332	0.319548	0.855701	0.147193	0.270804	0.500956	0.156082	0.704256	0.242904	0.405555	0.360954	0.424086	2.51603	0.462922	0.99971	3.41669	1.64548	0.574525	1.22258	0.436862	17	63097337,63106833,	63097414,63107088,
NovelTAR_4208	142	0	0	0	0	0	0	0	0	0	0	0	0	0	0	0	0	0	0	0	17	65241263,65241996,	65241324,65242077,
NovelTAR_3983	280	13.2613	12.4876	12.1298	7.89895	6.2039	5.30531	2.89055	4.95385	6.25135	3.8519	2.79358	5.72792	5.06201	4.3266	7.76947	9.75535	2.8952	4.58082	11.8563	17	40975765,40976155,	40975902,40976298,
NovelTAR_2584	303	4.72678	6.70744	4.19331	1.24623	1.7077	0.684083	0.474868	1.96953	0.938117	0.395501	0.154892	1.37842	0.901738	0.985853	2.10263	0.150247	2.15084	0.0535836	0.904161	11	95647405,95657044,	95647482,95657270,
NovelTAR_9115	177	18.8804	26.7919	26.2287	13.613	24.1176	35.9124	22.5582	17.4957	42.5994	25.3408	22.8032	20.9538	23.8302	19.783	19.2261	22.5481	37.897	23.2071	18.5736	7	99057708,99063751,	99057839,99063797,
NovelTAR_6469	1118	19.6665	26.3881	21.9208	11.0976	19.1409	15.5272	19.4496	26.0542	62.0365	35.0353	34.6884	27.8241	30.2126	11.3405	39.9454	25.4093	18.4401	19.7066	40.5622	19	1597238,1599413,	1598210,1599559,
NovelTAR_5963	594	0.0446507	1.91308	0.329079	0	0.0622212	0.116317	0	0	0.075558	0	0	0	0.143743	0.027938	0.444717	0.0510942	0	0.218664	0.488344	14	34454251,34456217,	34454713,34456349,
NovelTAR_5962	1729	148.551	106.056	7.65951	1.27918	1.12225	1.15887	0.239253	3.86196	4.8455	0.762409	0.0271441	2.44461	1.18519	0.345533	16.2399	0.974218	0.763043	1.07988	0.121168	14	34411552,34418673,	34411667,34420287,
NovelTAR_16946	215	9.86884	8.84295	16.1379	1.50542	1.9769	0.16068	0.83654	1.50036	9.60255	2.62765	1.74631	8.8583	9.61059	1.08062	9.75701	10.9401	0.517518	1.35928	5.84649	8	145150957,145162306,	145150965,145162513,
NovelTAR_5966	2675	30.5777	23.381	14.286	16.3009	15.7786	18.0803	21.9862	31.1	9.47404	23.9738	18.8781	36.8978	15.4488	30.3242	28.307	6.08134	17.9452	40.0463	20.3264	14	34902036,34903051,34931301,	34903050,34904503,34931510,
NovelTAR_5964	3079	0.180894	4.71985	1.15068	0	0	0	0	0	0.00485888	0.0389207	0	0	0	0	0	0	0	0.0421847	0.0209358	14	34509244,34510410,34528337,	34509376,34510475,34531219,
NovelTAR_4565	63	0	0	0	0	0	0	0	0	0	0	0	0	0	0	0	0	0	0	0	16	3175939,3179248,	3175963,3179287,
NovelTAR_3512	558	1.521	4.15134	2.3208	0.547819	0.894179	0	0.322323	0.346856	0.58984	0.368162	0.981258	0.359278	1.22413	0.446107	1.1139	0.571102	0.313346	0.581929	1.09746	17	1633673,1637242,	1633963,1637510,
NovelTAR_916	898	0	1.33845	0.489771	0.100119	0.0617362	0	0	0.0538825	0	0	0	0.130228	0.0950817	0.0739206	0.0865197	0.0844932	0	0	0	13	111126787,111126899,111127220,111127549,	111126898,111127161,111127525,111127769,
NovelTAR_10096	216	21.2426	13.6583	18.665	6.99275	5.81769	9.5162	11.3243	8.88578	7.68803	6.57834	2.60734	10.8282	10.5939	7.60613	16.0425	7.51724	4.93046	9.77156	20.5918	6	132791712,132792601,	132791790,132792739,
NovelTAR_9611	232	2.1721	8.00659	10.8479	0.310023	0	0	0.155048	0	2.25697	0.368956	0.606882	3.96058	3.09147	0	2.21028	1.63524	0.137028	0.279928	5.55701	6	24713175,24720047,	24713215,24720239,
NovelTAR_13928	409	25.1607	30.1351	24.1952	14.9918	12.38	15.1192	12.2689	14.5909	15.6921	11.5944	19.0483	17.5642	15.3231	11.4827	25.645	33.5779	14.1463	15.9976	18.1642	1	1342288,1342490,	1342398,1342789,
NovelTAR_1617	1286	0.350609	5.04698	8.26504	6.57172	1.86809	2.28338	4.95094	2.43312	0.418801	5.09859	13.503	2.68914	3.16038	6.41354	1.89706	0.0472006	5.30252	5.45402	0.338347	12	105197961,105239616,	105199111,105239752,
NovelTAR_12255	642	1.77643	2.96143	3.42534	6.63798	5.32515	6.08056	3.97813	5.92897	1.04863	3.19991	0.828502	1.66544	2.65992	8.29759	1.54905	0.850934	5.99165	8.77544	3.21303	3	96068214,96068509,96068802,96068857,	96068488,96068730,96068848,96068958,
NovelTAR_2823	1154	13.1923	1.78008	0.0635202	0	0	0	0	0	0	0	0	0	0	0	0	0	0.055096	0	0	10	3598892,3609356,3613989,3615348,3668155,	3599519,3609426,3614184,3615461,3668304,
NovelTAR_2821	412	4.57063	2.75818	0.296531	0.0436441	0.134561	0.041925	0	0.15659	0.0726237	0.249314	0.075942	0.121649	2.27965	0.0805591	0.0377159	0	4.9769	0.197037	0.117345	10	3156581,3167038,	3156590,3167441,
NovelTAR_12335	299	1.41926	1.8272	2.28814	0.661521	0.309025	1.38647	0.360915	1.7801	1.60112	4.86676	0.994104	2.1791	2.39873	0.832534	3.32606	6.75008	1.11639	0.705905	4.95857	3	113604572,113604678,113605119,	113604663,113604874,113605131,
NovelTAR_13398	148	4.12174	5.02035	5.61324	2.6729	2.37239	1.1671	1.45829	0.762849	5.86289	1.61942	1.05703	1.91898	1.38459	1.9062	3.88474	2.25574	1.8258	2.96194	4.57327	2	130921448,130931090,	130921457,130931229,
NovelTAR_5576	271	0.782952	1.61279	2.07374	0.530815	1.77296	1.27477	1.06188	0.714191	0.11041	0.37903	0.40409	0	0.630135	1.46968	0.401375	0.391974	5.45481	0.479286	1.96238	15	66811216,66812918,	66811407,66812998,
NovelTAR_16146	768	11.4655	15.1095	17.562	16.6936	50.5305	39.4043	17.8685	17.4309	15.6033	24.2973	17.2736	39.5038	37.8889	15.558	14.1024	12.8434	34.957	22.5779	23.2707	9	127624246,127639234,	127624254,127639994,
NovelTAR_16148	2054	6.23679	4.77708	5.24608	4.13204	5.91099	2.48921	5.15751	2.63055	4.06424	5.31756	5.04967	1.92767	7.03353	6.4878	9.78938	6.35369	12.1265	5.4541	5.2724	9	127640648,127644791,	127642645,127644848,
NovelTAR_3703	358	0	0.976683	0.273007	0	0.206477	0.337742	0.200957	0	0.125367	0	0.174794	0.373328	0.572402	0.231776	0	0	0	0	0.360119	17	15912445,15917422,15917498,	15912514,15917491,15917718,
NovelTAR_10400	543	3.9564	18.8349	20.3843	3.3446	1.29324	0.127242	0.695576	1.42575	0.798995	1.07194	0.374536	5.90725	2.92473	1.92541	2.28935	0.363305	0.409821	0.598004	0	5	38846024,38869138,	38846486,38869219,
NovelTAR_4783	106	0	4.12326	1.61357	0.339271	5.75312	0.162954	0	0	0.705683	0.484515	0.147585	0.788039	6.44403	0.156558	0.732969	0	0	0	42.7208	16	30199681,30208803,	30199777,30208813,
NovelTAR_9139	1311	0.748537	1.58357	2.46019	3.53867	2.35401	7.18065	1.50909	2.66968	1.91713	1.86735	0.405719	2.39574	8.24526	3.46841	2.89207	10.2556	8.766	1.34989	1.86844	7	99808051,99809412,	99809157,99809617,
NovelTAR_11583	467	0	0.84231	0.156964	0	0	0	0	0	0	0	0	0	0	0	0	0	0	0	0	4	142237210,142237825,	142237375,142238127,
NovelTAR_7580	241	26.4125	1.9949	0.101386	0	0	0	0.298516	0	0	0	0	0.485249	0	0	0.902677	0	0.395731	0	0	18	61144201,61151648,	61144272,61151818,
NovelTAR_1283	481	0.165421	2.18078	4.16548	4.85983	17.135	3.33971	5.57143	1.17361	3.35911	3.06087	1.46358	17.158	5.18335	4.17467	3.19824	1.95603	1.98277	2.16028	0.43555	12	52407150,52407655,	52407559,52407727,
NovelTAR_15439	365	1.08997	1.43693	3.48103	1.72424	0.151888	5.11094	0.591308	0.176754	0.860741	3.09559	0.514325	3.4786	4.8189	0.636528	1.95833	0	2.04678	1.02308	5.87216	1	212558615,212560225,	212558760,212560445,
NovelTAR_5830	375	1.27308	3.26342	1.56378	0.191801	0.295675	0.184246	0	0.473112	0	0	0.208587	0.445505	0.865218	0.0442538	0.248623	0.283266	0.254323	0.129887	0.558665	15	101551896,101562587,101563925,	101551967,101562829,101563987,
NovelTAR_2846	565	0.140827	1.00564	0.172985	0	0	0	0	0	0	0	0	0	0	0	0	0	0	0	0	10	6915227,6915761,6919237,	6915386,6915835,6919569,
NovelTAR_14143	135	17.4852	22.177	21.1762	6.26018	2.0533	0.127949	3.59712	1.67262	1.88391	0.507246	0.695292	0.495006	2.1504	1.84391	2.53227	0.449629	1.53065	0.721592	0.358119	1	22158144,22174458,	22158151,22174586,
NovelTAR_14149	299	0	4.67762	0.326878	0	0	0.115539	0	0	0	0.28628	0	0.111749	0	0	0.155909	0	0	0	0	1	22469338,22481395,	22469484,22481548,
NovelTAR_3573	431	0.923057	1.21689	0.793684	2.92041	2.70121	1.28246	2.25342	2.69437	0.867778	2.30379	1.12521	2.51953	2.4565	2.23323	5.08351	3.16879	3.31918	0.979423	3.81384	17	5009160,5085005,	5009531,5085065,
NovelTAR_913	1281	0.86959	4.48666	0.0381485	0	0	0	0	0	0	0	0	0	0	0	0	0	0.111676	0	0	13	110652845,110653951,	110653821,110654256,
NovelTAR_5636	216	0	0.101173	0	0	0	0	0	0	2.49341	0	0	0	0	0.0768296	0	0	0.0735889	0	0	15	74043412,74043942,74044446,	74043438,74044038,74044540,
NovelTAR_932	4840	2.15358	4.50159	0.27766	0.1226	0.0458175	0.160597	0.126345	0.419882	8.20663	0.116724	0.00323224	0.0241622	0.165827	0.0411451	0.150895	16.542	0.620701	26.873	0.00332962	13	114054811,114059746,	114056862,114062535,
NovelTAR_933	4074	1.62104	3.41692	0.233905	0.0750327	0.0589681	0.0720772	0.119198	0.26921	5.00886	0.0126064	0	0.032806	0.0922157	0.0325875	0.0381417	8.27286	0.507211	20.6594	0	13	114058554,114059027,114065170,	114058955,114062535,114065335,
NovelTAR_3392	895	1.4817	2.41729	2.83927	4.66109	2.64291	6.54255	3.67751	4.12681	3.37656	5.85316	0.961367	3.07996	3.16729	5.58117	5.36484	1.33947	5.43456	4.87982	3.16905	10	119798479,119799629,	119798947,119800056,
NovelTAR_11434	59	0	0	0	0	0	0	0	0	0	0	0	0	0	0	0	0	0	0	0	4	98946703,98947231,	98946724,98947269,
NovelTAR_2629	492	0.323445	1.37693	0.645617	0	0.375604	0.596835	0.329005	0.196693	0.72978	1.35704	0.254375	0.373518	2.88082	2.0238	0.347415	0.586026	0.646147	0.296997	3.96332	11	108164056,108164185,108165662,	108164166,108164213,108166016,
NovelTAR_7674	133	20.3406	14.295	15.0646	6.62471	9.44827	4.02606	5.67967	3.39554	1.91224	1.54462	1.76437	5.02449	7.57536	4.86626	5.95854	13.3494	5.73662	8.17895	5.45256	22	20937126,20937386,	20937251,20937394,
NovelTAR_6817	246	1.29378	3.10921	3.27775	1.24261	1.27705	0.631943	0.877347	1.8358	0.72978	0.208775	0.445156	0.88286	1.73543	0.539681	2.40032	1.66555	2.32613	0.92399	1.3757	19	18963795,18970231,18970336,	18963877,18970306,18970425,
NovelTAR_6818	147	2.34553	4.90584	5.81765	1.1009	0.879986	0.352512	0	0.438879	0.305316	0.931676	1.06422	1.36379	2.32336	1.24182	4.12258	2.68401	1.4057	0.552239	2.7407	19	18966733,18974361,	18966820,18974421,
NovelTAR_12278	222	25.0889	133.285	19.7014	2.99689	1.83132	0.389034	3.64573	5.23097	4.98683	1.07961	0.704687	32.2088	8.99987	7.3258	18.3388	2.59752	6.2292	6.14328	0	3	100494050,100497123,	100494175,100497220,
NovelTAR_2845	286	0.092736	2.21589	0.170868	0	0	0	0	0	0	0	0	0	0	0	0.217328	0	0	0	0	10	6852630,6854230,	6852725,6854421,
NovelTAR_3631	804	11.7108	26.1206	4.2547	2.39304	2.80413	9.49591	1.31984	3.02917	1.82354	1.74602	0.466987	6.21297	5.71346	9.30899	7.5762	2.07618	2.82713	1.17124	0.0400879	17	7318829,7322960,	7319422,7323171,
NovelTAR_13090	2038	30.3877	38.3237	42.2861	50.0443	45.5192	48.4884	59.2431	56.4983	36.5644	91.5954	54.8463	81.7369	52.2104	60.9657	60.6232	19.5309	57.0761	67.397	43.6332	2	65313918,65316068,	65315820,65316204,
NovelTAR_156	226	0	0.676871	0	0	0	0	0	0	0	0	0	0	0	0	0	0	0	0	0	X	42554746,42555205,42585870,	42554769,42555289,42585989,
NovelTAR_4245	3084	12.1518	12.9462	21.5898	58.8592	23.2135	26.2009	23.5609	28.2254	17.3763	18.6627	9.73949	25.2763	22.0324	41.122	24.044	5.91943	14.8902	21.1897	4.26398	17	71279675,71308012,	71282750,71308021,
NovelTAR_10424	51	0	0	0	0	0	0	0	0	0	0	0	0	0	0	0	0	0	0	0	5	42917923,42973152,	42917952,42973174,
NovelTAR_7440	1070	0.0743622	1.49092	0.274027	0	0.189978	0.0645723	0.0672359	0.045221	0.167781	0.0319991	0.0438619	0.093681	0.0478785	0.728947	0.726119	0	0.237685	0.121389	0.13555	18	19928098,19928642,19929002,	19928624,19928911,19929277,
NovelTAR_6711	1220	9.50027	16.4258	11.8365	1.84235	2.69622	2.39275	3.14011	1.38814	2.41575	1.83825	1.50029	2.05407	2.21157	2.13561	1.3501	0.970204	2.30611	4.08557	4.38549	19	13228850,13229112,13246014,	13228947,13229282,13246967,
NovelTAR_2456	287	0.277239	0.380719	0.170273	0	0	0	0	0	0	0	0.109018	0.116421	0	0	0.162428	0	0	0	0.280755	11	72504737,72524830,	72504969,72524885,
NovelTAR_9406	293	10.8625	65.4852	26.9359	13.3173	14.5063	3.12449	8.47104	9.35802	3.72736	3.56414	2.50946	30.676	8.68404	13.3101	18.774	7.5616	7.64923	4.9317	39.2158	7	143076802,143085862,	143076919,143086038,
NovelTAR_1841	420	0	4.16253	0.523588	0	0	0	0	0	0	0	0	0	0	0	0	0	0	0	0	12	127688490,127690208,	127688598,127690520,
NovelTAR_1842	223	0	0.881971	0.21914	0	0	0	0	0	0	0	0	0	0	0	0	0	0	0	0	12	127772564,127774945,	127772618,127775114,
NovelTAR_1843	278	0	0	0	0	0	0	0	0	0	0	0	0	0	0	0	0	0	0	0	12	127828917,127844261,127844989,127845216,	127828945,127844417,127845019,127845280,
NovelTAR_1183	142	0.560335	2.00065	0.516214	0	0	0	0	0.454333	1.26427	1.56728	0.330508	3.17658	0	0	0.328287	0	0	0.457347	1.13488	12	39233717,39242356,	39233753,39242462,
NovelTAR_11776	1786	27.8887	26.2092	32.1502	20.4581	19.7317	49.7109	24.1789	24.3829	28.5724	35.073	11.7725	31.3269	27.1353	27.2064	40.3438	52.3987	24.1098	45.2076	43.2209	3	5220345,5220818,5222216,	5220810,5221775,5222580,
NovelTAR_16902	144	0	0.455277	0.169681	0	0	0	0	0	0	0	0	0	0	0.230489	0	0	0	0	0	8	144124729,144126116,	144124755,144126234,
NovelTAR_16904	435	2.62176	0.703324	0.168511	0	0	0.0397083	0.0413462	0	0.0687839	0	0	0	0.11777	0.267049	0	0	0	0	0	8	144345116,144346864,	144345475,144346940,
NovelTAR_2754	2479	3.37014	23.6869	4.11999	17.8798	4.3907	1.73497	75.5701	31.5029	1.64149	8.70134	0.138834	2.74285	8.37645	9.67997	13.508	0.826391	8.49582	2.78347	0.0650074	11	122940521,122942528,	122941046,122944482,
NovelTAR_4524	301	1.85041	2.54108	2.43529	4.89858	3.56087	1.37726	9.02268	13.6104	0.994052	3.86754	0.987499	6.99339	5.10598	18.9108	15.5389	3.17616	19.3805	21.6298	1.28494	16	2204806,2205143,	2204923,2205327,
NovelTAR_5924	404	1.1817	1.19003	1.39105	0.356066	1.28077	0.171021	0.133557	0	1.66639	0.381376	0.387229	1.15787	0.887649	0.328618	0.730792	0.150247	0.354101	1.16544	1.83491	14	24761589,24767819,	24761806,24768006,
NovelTAR_4384	300	11.9351	10.9266	13.3573	6.89285	6.0983	5.06678	2.27818	2.84942	1.44618	3.65217	0.782203	2.39459	3.75687	5.80831	2.74521	6.57583	7.73567	6.92728	2.90076	17	79654032,79655727,79663391,	79654119,79655772,79663559,
NovelTAR_4388	1023	247.362	480.729	442.274	151.585	181.419	30.2575	178.538	110.489	62.6644	164.418	891.299	156.008	163.989	129.42	141.218	150.103	101.136	170.357	116.62	17	79801029,79803019,	79801965,79803106,
NovelTAR_9986	276	0	1.26686	38.6874	8.14373	4.88775	0.187751	11.9252	1.69469	0.379433	10.3586	3.06079	3.7529	5.38286	1.26268	5.96785	1.37455	5.93191	2.58832	25.9831	6	107003642,107006364,	107003776,107006506,
NovelTAR_3555	724	6.85043	5.73498	5.43355	1.63918	3.3437	2.52893	2.16125	2.09407	2.64495	1.20593	2.29043	4.70734	5.0947	4.03419	5.6876	12.1148	5.31304	2.848	4.45175	17	4575767,4579654,	4576343,4579802,
NovelTAR_8635	193	1.92391	1.24552	6.20348	1.02484	1.7235	0.268494	0.745518	0.083569	0.542608	0.354809	0.567401	0.259686	2.12352	0.773869	0.805127	2.20155	0.57651	1.51422	1.50298	7	1518001,1524736,	1518092,1524838,
NovelTAR_2609	777	2.8673	7.39693	4.08808	12.6124	2.06916	0.311227	7.98589	5.99901	5.62222	4.5608	0.281875	1.20407	11.3625	15.1642	5.7996	0.410135	3.62092	5.28657	2.79996	11	103779985,103797635,	103780543,103797854,
NovelTAR_6835	2088	19.3711	19.8856	22.9362	23.7082	22.4713	5.49298	14.7813	9.55524	4.09121	10.4373	8.67616	25.7398	18.557	14.9341	10.59	11.3522	32.8562	13.3277	22.2744	19	19613139,19616154,	19613354,19618027,
NovelTAR_10365	8474	4.338	35.8436	22.3638	0.0530486	0.0588804	0.501438	1.04849	0.293113	0.241868	3.78392	1.11137	0.0887172	0.10882	1.21027	1.50732	0.0161169	1.26426	0.772131	0.386053	5	35055801,35057506,35061367,35070304,	35057081,35059800,35066204,35070367,
NovelTAR_10362	80	1.98919	3.27799	2.13799	4.49534	7.16089	4.31827	4.94604	8.46763	1.30904	4.06589	2.93326	2.50597	2.98842	8.29759	5.8271	0.189687	11.1266	3.85601	3.22307	5	34922799,34923092,	34922871,34923100,
NovelTAR_12988	220	0.241114	1.68866	1.11064	0.572134	1.59597	0.235542	0.981034	0.586502	0.816027	4.90241	20.6928	2.9616	0.853833	1.13149	8.052	0.689772	0.722509	0.664193	2.2708	2	42994997,42996847,	42995063,42997001,
NovelTAR_12291	633	0.418997	0.586897	0.463206	0.284066	0.437908	0.109151	0.113653	0.0764399	0.378148	0.351586	0.197713	0.0791774	0.161864	0.393251	0.51551	0.119866	0.150665	0.589927	0.814677	3	101396574,101396750,101403738,	101396730,101397082,101403883,
NovelTAR_2863	689	8.50722	8.9443	9.39774	12.005	12.3377	8.4736	8.19664	16.3395	7.23054	11.0072	5.26767	6.61953	14.4247	13.5122	19.8465	13.391	21.432	15.2461	12.5601	10	11959482,11962637,	11959502,11963306,
NovelTAR_2862	309	0	1.5559	0.395374	0	0	0	0	0	0	0	0	0	0	0	0	0	0	0	0	10	11896911,11902683,11902861,	11896970,11902855,11902939,
NovelTAR_6520	534	1.34103	0.777551	2.51662	0.471421	3.3568	1.19683	1.01043	0.513464	0.168095	0.160295	0.029296	0.125142	1.503	0.341848	0.290991	0.0568352	0.506027	0.36485	0.0905356	19	4035347,4035929,	4035847,4035963,
NovelTAR_15864	1916	1.70265	43.6723	5.96825	4.17625	19.8493	38.3957	2.28106	67.9751	0.81986	14.5909	0.661362	10.193	9.37613	10.922	125.65	15.27	18.0522	12.787	1.72424	9	79226316,79239920,	79228178,79239974,
NovelTAR_995	348	402.487	116.614	20.2916	14.7261	27.7727	20.7972	14.6262	55.8947	19.9903	33.9439	7.23763	106.239	36.1652	11.6834	149.183	5.27636	20.3714	38.6767	3.65837	12	6309483,6334596,	6309727,6334700,
NovelTAR_4267	239	4.10599	35.2944	11.3481	0.827594	1.8557	2.16817	1.05355	0.674846	1.6275	7.23462	2.48734	11.4638	7.57375	1.94421	2.53564	7.61924	10.2421	0.339662	14.6993	17	73127275,73144531,	73127279,73144766,
NovelTAR_4260	2196	14.2516	22.3011	12.8624	4.97026	1.59047	6.54427	5.29904	6.0887	3.60387	5.5506	0.676769	13.1156	4.6191	2.19153	6.52409	0.98126	6.15252	0.754123	0.124754	17	72999277,73000367,	72999934,73001906,
NovelTAR_10993	537	1.28414	1.34294	2.13855	0.267879	1.27328	0.482489	0.60287	0.12014	0.222875	0.41444	0	0.839988	0.445202	0.185421	0.347239	0	0.148	0.755858	0	5	176739617,176744631,	176740092,176744693,
NovelTAR_3123	343	0.773251	0.828258	0.498655	0.0524238	0.538767	0.45323	0.157309	0	0.0872332	0.149734	0	1.55862	0	0.290295	0.951364	2.65452	0.0926834	0.757356	0.14095	10	75259357,75263951,75264300,75265035,	75259438,75264030,75264334,75265184,
NovelTAR_13710	1594	28.619	275.359	78.039	75.5916	30.7918	6.19838	23.0405	38.5817	12.2012	22.0492	14.0836	16.8532	50.3087	192.573	48.1376	16.9743	41.523	85.6098	0	2	217498089,217559262,	217498602,217560343,
NovelTAR_13712	3395	11.0387	57.5716	26.4421	149.74	102.262	16.3319	284.491	256.265	112.845	81.0897	10.9531	102.699	80.0818	91.5106	414.7	77.569	147.973	76.306	2.68193	2	218664420,218674582,	218667683,218674714,
NovelTAR_7424	164	0	0	0.446966	0	0	0	0	0	0	0	0	0	0	0	0	0	0	0	0	18	13542434,13542932,	13542459,13543071,
NovelTAR_13834	825	0.0321485	1.40391	0.325788	0	0	0	0.0218007	0	0	0	0	0	0	0	0	0	0	0	0	2	235859582,235860082,	235859995,235860494,
NovelTAR_16746	110	12.0557	9.13864	5.99747	55.5787	73.0788	3.9257	21.9098	73.6061	0.136004	2.17885	0.426656	0.303753	5.74397	47.3717	2.40147	1.24159	37.8595	12.3983	3.36957	8	99057574,99057726,	99057618,99057792,
NovelTAR_14921	254	67.1416	100.233	79.94	21.3086	14.6237	17.3411	13.737	21.2723	38.8148	19.8155	17.3686	62.9451	51.9695	12.7404	31.2614	38.8934	16.3958	25.9517	197.572	1	150539516,150550723,	150539526,150550967,
NovelTAR_16928	85	2.80827	6.17034	4.59936	0.634636	0.217408	1.6257	0.634786	1.70776	0.176006	0	0.552143	1.96546	0.602706	2.34285	0.731244	1.42823	1.49602	0.764039	0.947961	8	144888576,144889072,	144888651,144889082,
NovelTAR_16924	542	21.2865	10.4025	8.79087	0.265407	0.44324	0.732991	1.69237	1.84499	0.165614	6.15925	5.71499	4.0379	0.220547	0.520513	5.01719	0.167989	1.99423	5.45188	0.713594	8	144806072,144807057,	144806501,144807170,
NovelTAR_15479	185	106.52	57.9998	16.1133	24.0075	9.48958	6.06893	9.33308	10.026	9.4615	19.433	2.0295	34.8578	11.0768	14.2629	18.2268	21.9012	10.3963	13.2519	26.6556	1	223931801,223949880,	223931913,223949953,
NovelTAR_16629	220	0.120557	0.496665	0.111064	0	0	0	0	0	0	0	0	0	0	0	0	0	0	0	0	8	61406690,61421157,	61406746,61421321,
NovelTAR_7441	410	2.52287	3.78435	1.96665	0.964853	0.766232	0.0421295	0.350939	0.590079	0.72978	3.08987	0.0381562	2.97456	0.95796	1.49761	1.51599	0.51817	4.18703	0.712792	2.43695	18	20513317,20513414,20516720,	20513407,20513531,20516923,
NovelTAR_7810	1771	71.3307	202.837	151.641	311.409	221.694	20.7453	159.464	175.441	38.1319	102.263	52.2764	439.565	215.536	127.495	183.01	63.1591	138.641	88.2473	296.018	22	36677282,36680143,	36678843,36680353,
NovelTAR_11836	747	1.24269	5.26585	4.54664	0.0481429	0.0494771	0.115616	0	0.172732	0.0600823	0	0.0209425	0.246012	0	0.0222158	0.270423	0	0	1.58663	0	3	14266800,14271204,	14267126,14271625,
NovelTAR_975	526	0.958037	1.12175	1.30068	0.307666	0.351325	0.525417	0.136773	0.889231	0.113768	0.716027	0.267674	2.06448	6.16838	0.441697	1.21121	0.519296	2.17577	0.586465	0.153188	12	2881048,2905398,	2881073,2905899,
NovelTAR_979	257	5.57282	4.93187	5.03894	2.65872	2.6605	1.07537	0.909778	0.564822	0.931392	0.865969	1.27831	2.66523	2.19272	2.8412	5.13934	2.53901	3.0306	2.4638	6.14515	12	2986463,2994452,	2986472,2994700,
NovelTAR_15279	461	0.0575325	0.568849	0.0530024	0	0	0.262281	0	0	0	0	0	0.144958	0	0	0	0	0.172399	0.140875	0	1	185339764,185342749,185343528,	185339921,185342860,185343721,
NovelTAR_11966	51	8.84083	4.28496	0	0	0	0	0	0	2.34674	0	0	0	0	0	2.43748	14.5799	1.24668	1.2734	1.26395	3	42704623,42705393,	42704634,42705433,
NovelTAR_8652	457	6.96433	21.0882	21.0123	2.2821	3.15409	1.92763	1.53488	0.599978	1.53861	1.87304	2.36201	3.32666	4.14772	3.37714	1.5981	0.0664113	1.7043	2.09609	10.1911	7	2701301,2705791,	2701750,2705799,
NovelTAR_4109	891	7.44178	5.49398	7.0752	1.55394	2.17774	5.7577	2.09933	2.44376	12.1397	9.97199	1.0008	5.06256	6.63134	8.2324	5.45869	8.20914	5.31624	8.92879	4.63022	17	55752278,55756982,	55752485,55757666,
NovelTAR_1840	1136	1.16736	6.57907	0.752812	0.269087	0.0813367	0.136847	0.126659	0.298156	0.0526778	0.0452101	0.275424	0.117651	0.0450968	0.0146084	0.0273573	0	0.195892	0.27155	0	12	127616054,127630256,127634746,	127616090,127631327,127634775,
NovelTAR_8015	499	4.46471	6.30636	5.82697	4.54038	8.14737	2.76923	2.70325	3.87867	1.37912	4.46	2.38266	2.41055	8.17901	9.37844	6.75742	5.32189	6.72122	6.99539	5.65167	20	2635970,2636587,	2636196,2636860,
NovelTAR_10605	1782	22.8314	29.3216	33.9911	31.3412	13.9168	10.2262	41.5425	51.1832	5.16313	39.3308	12.8524	67.8289	25.5479	87.1759	52.8429	35.4424	23.6733	127.591	50.5345	5	90664514,90678887,	90666069,90679114,
NovelTAR_6390	224	0.118404	0.780474	0	0	0	0	0	0	0	0.152853	0	0	0	0	0	0	0.0709607	0	0	14	105338392,105338639,	105338526,105338729,
NovelTAR_12727	3073	7.3362	41.3029	16.4113	24.5759	16.0021	9.04969	33.9228	16.1656	15.7102	39.3866	41.0116	29.5312	17.9102	19.1927	19.3162	7.17022	12.8124	50.2555	22.3979	3	194123438,194125879,	194125545,194126845,
NovelTAR_11036	76	0	0	0	0	0	0	0	0	0	0	0	0	0	0	0	0	0	0	0	5	179640690,179640960,179641094,	179640720,179640984,179641116,
NovelTAR_6506	749	11.0835	48.6957	51.4454	1.48844	1.40633	1.17614	1.53682	0.710615	0.898828	4.54845	1.75447	2.65429	5.10704	0.864102	1.22403	1.76265	0.912542	1.0188	3.8083	19	3550981,3557081,	3551188,3557623,
NovelTAR_13891	246	0	0.710676	0.595954	0.0730949	0	0.0702158	0.584898	0.0655643	7.23698	0.8351	2.67094	1.15451	0.138835	13.0198	0.252666	3.20772	0.387688	0	0.327548	1	543060,567677,	543068,567915,
NovelTAR_8012	1183	2.12987	1.6256	1.07403	1.65678	1.60897	1.2995	1.76359	2.67223	1.11287	1.88127	0.780219	1.65228	2.56944	2.55311	3.40202	1.7702	1.86765	2.00374	2.23408	20	2463524,2464379,	2464043,2465043,
NovelTAR_8019	760	0	85.4578	19.6437	1.15932	0.170208	0.0227278	0.236653	0.169777	0.0787394	0.31536	0	0.153875	0.719018	0.917102	1.41077	0	0.543783	0.811791	0	20	2779371,2781052,	2779554,2781629,
NovelTAR_15698	138	0	0.158357	0	0	0	0	0	0	0	0	0	0	0	0	0	0	0	0	0	9	15527587,15719381,	15527702,15719404,
NovelTAR_8331	474	1.231	1.93637	2.52589	0.227612	0.11696	0.0364411	0.720942	0.986784	0.473433	0.613992	0	0.211474	0.612454	0.175055	0.688434	1.12052	0.268273	0.205517	0.23799	20	48736216,48736468,48741591,	48736468,48736565,48741716,
NovelTAR_8483	2231	0.0594408	1.98844	0.361419	0.0967173	0.231928	0.0387116	0.225727	0.0361471	0.0134115	0	0.266461	0.0374416	0.114814	0	0.0557201	0	0.0854964	0.0509416	0	21	36213105,36213228,36216267,36217143,36218848,	36213215,36213462,36217062,36218180,36218903,
NovelTAR_8482	630	0.0841984	0.589692	0.116353	0.0856255	0	0.0548352	0.142743	0	0	0	0.173823	0	0	0	0	0	0	0.0515423	0.204639	21	36208890,36212908,36255779,	36209243,36212917,36256047,
NovelTAR_14047	113	3.28597	11.6035	6.9194	0.795635	0.490612	1.22287	0.477494	1.57006	1.32394	1.818	2.9073	2.51336	3.92915	2.79034	4.81295	5.37168	5.90795	0	4.56364	1	12089089,12104667,	12089194,12104675,
NovelTAR_10973	119	0	0.734564	0	0	0	0	0	0	0	0	0	0	0	0	0	0	0	0	0	5	175735513,175735689,	175735614,175735707,
NovelTAR_10979	54	29.9606	23.472	13.122	0	0.342217	1.27949	0	0	0	1.90217	0	0.618757	2.21364	0.307318	0.863275	3.0912	0.294356	0.90199	3.58119	5	175837257,175843160,	175837303,175843168,
NovelTAR_3106	4878	2.49566	27.3681	5.9257	5.59199	2.78446	5.53816	4.89645	4.84724	4.84882	3.58675	0.596514	3.95571	3.12617	11.3594	6.46022	2.62871	8.24087	3.4715	0.00660735	10	73766929,73772866,	73771353,73773320,
NovelTAR_9827	180	1.76817	6.07035	6.38002	0.699275	1.33465	5.27789	0.4996	0.537627	0.914252	1.52174	0.260734	4.8263	0	1.75171	3.10779	0.168611	2.11936	3.33736	0	6	52852154,52858954,	52852229,52859059,
NovelTAR_4825	292	41.3279	30.9089	38.6595	0	0	0	0.123189	0	0	1.99337	0.48218	4.57711	0	0.284164	0.0532156	0	0.435485	2.22408	0	16	31146734,31146846,	31146794,31147078,
NovelTAR_4828	942	12.7826	11.4834	19.9727	10.575	33.0163	11.0937	8.61095	3.9894	3.12868	8.99594	1.79359	2.97949	7.14247	29.438	6.77973	0.869904	11.5586	19.1659	4.84144	16	31196259,31202065,	31197103,31202163,
NovelTAR_10876	2295	5.51252	27.2333	66.0413	57.1486	70.4242	4.77174	205.154	50.3472	15.8927	36.0816	17.355	71.3536	47.4203	122.023	65.8052	14.3485	43.3084	25.8712	1.2499	5	150036330,150038005,	150037864,150038766,
NovelTAR_11559	678	2.30801	1.64383	2.88308	0	0.299818	0.0509531	0.610132	0.0475776	0.0441312	0.505001	0	0.468174	0	0.29372	0.664645	0	0.515774	0.574719	0	4	129436995,129439884,129440135,	129437146,129440056,129440490,
NovelTAR_16053	86	0	0	58.8124	43.908	15.6863	0	6.69232	15.0036	0.521878	2.7869	0.181908	7.9647	13.701	1.92967	5.42056	0	4.25104	4.71972	0	9	113156099,113163225,	113156121,113163289,
NovelTAR_12967	409	0.648472	2.77841	2.62861	1.231	1.44585	0.464558	1.53911	1.57739	1.71918	5.31585	3.97795	1.63388	2.67214	2.39393	4.48312	0	3.49772	2.93753	3.54616	2	38893232,38893495,38903051,	38893483,38893503,38903201,
NovelTAR_6759	475	0.781716	0.690103	0.925924	0	0	0	0	0	0	0	0.0658697	0.175857	0.179754	0	0.0327136	0	0.133854	0.0341807	0.271416	19	16683447,16688800,16688943,16689168,	16683604,16688925,16689084,16689220,
NovelTAR_6750	613	0	1.99638	0.0398599	0.0293334	0	0	0	0	0.0732161	0	0	0.190775	0.22286	0	0.937913	0	0	0	0.131446	19	15962810,15965542,15973721,15973918,	15963059,15965646,15973811,15974088,
NovelTAR_12261	660	0	2.91377	0.629364	0	0	0	0	0	0	0	0	0	0	0	0	0	0	0	0	3	97868934,97916202,97916426,97957914,	97869009,97916405,97916768,97957954,
NovelTAR_7838	594	11.2073	10.2276	12.6695	0.514618	0.186664	0.0581586	0.211952	0.325835	0.12593	0.0864623	0.210694	0.815634	0.661218	0.055876	1.07255	0.127736	0.214077	0.245997	0.244172	22	38302030,38307956,	38302573,38308007,
NovelTAR_12398	761	0.0348522	2.92909	0.16054	0	0.0242835	0.204281	0	0.169554	0	0.179969	0.0411145	0.109766	0	0.0218071	0.0204191	0	0.0417745	0.0213348	0	3	125485173,125491833,125491995,	125485661,125491964,125492137,
NovelTAR_15258	104	0	0	0	0	0	0	0	0	0	0	0	0	0	0	0	0	0	0	0	1	182305130,182305328,	182305185,182305377,
NovelTAR_3661	331	1.52244	2.24475	1.84548	2.60757	1.73073	0.939323	0.326023	2.09528	0.271187	0.672369	0.519893	1.86749	1.1866	3.35915	1.64309	0.595996	6.29085	1.81488	0.632929	17	7835529,7837745,	7835852,7837753,
NovelTAR_11945	110	0	0	0	0	0	0	0	0	0	0	0	0	0	0	0	0	0	0	0	3	39219396,39222702,39222791,	39219419,39222738,39222842,
NovelTAR_2648	591	85.1323	159.444	88.4341	82.7873	45.4019	140.581	384.697	127.53	711.497	394.474	1.50882	98.4577	88.0994	25.8615	101.305	399.428	42.6562	652.455	0	11	111781050,111782247,	111781171,111782717,
NovelTAR_5173	253	0.628992	1.03652	0.869198	0.213218	0.730423	0.136546	0.0710894	0	0.0591324	0.135332	0	0.132067	0.20249	0.196781	0.184256	0.359881	0.439788	0.19252	0	16	89776929,89777477,	89777158,89777501,
NovelTAR_10014	346	2.5296	1.64215	2.18918	1.76695	2.40343	5.54137	2.33917	2.33075	3.32936	5.39315	2.17027	1.49682	10.3151	2.92574	8.30839	2.19292	3.21579	5.91247	13.8797	6	110550034,110551160,	110550183,110551357,
NovelTAR_9033	90	1.47347	0.485628	1.08596	0	0	0	1.59872	0	0	0.190217	0	1.85627	1.89741	0.921955	2.93513	0	0.176613	0.721592	1.79059	7	86817633,86820261,	86817641,86820343,
NovelTAR_9787	334	0	0.785148	0	0	0	0	0	0	0	0	0	0	0	0	0	0	0	0	0	6	43952852,43953023,43966687,	43953006,43953181,43966709,
NovelTAR_11055	175	0	0	0.139624	0	0.316795	0	0	0	0	0	0	0	0	0	0	0	0	0	0	4	754212,754387,	754239,754535,
NovelTAR_11057	242	3.61671	9.21088	6.56288	1.78327	1.67997	1.64166	0.817528	0.866424	0.618202	1.13187	0.969673	2.62332	0.776212	2.46871	1.54105	1.12872	1.9048	2.7507	4.59487	4	882634,890251,	882790,890337,
NovelTAR_1695	351	4.00482	6.66182	9.95464	0.102458	0.84238	0.147633	0.102482	0	3.11144	1.02425	3.69931	2.42743	4.76785	0.425518	1.01822	1.72934	0.316998	0.508815	5.50952	12	112457416,112458379,	112457719,112458427,
NovelTAR_1039	420	8.58824	69.7744	20.5945	193.728	127.29	3.90701	40.5533	117.817	43.2786	48.0978	227.249	53.1822	201.871	311.436	130.86	14.3078	121.674	68.5384	0.613918	12	7242651,7244047,	7242842,7244276,
NovelTAR_1033	341	4.3556	9.42062	9.88829	6.90779	119.061	5.52131	8.06979	3.4528	2.58847	14.4587	5.22998	20.6258	35.856	5.98595	10.0251	0	6.61912	6.33245	163.611	12	7069968,7070289,	7070123,7070475,
NovelTAR_15535	1646	31.6626	41.3035	21.2871	15.862	12.4957	6.50627	12.4129	17.775	5.76242	15.1226	53.4901	17.285	16.8277	24.7516	12.6313	20.1258	19.4779	20.2504	17.8972	1	230414994,230416629,	230415406,230417863,
NovelTAR_15822	149	0	0	0	0	0	0	0	0	0	0	0	0	0	0	0	0	0	0	0	9	68416155,68416266,	68416192,68416378,
NovelTAR_8078	172	1.38781	1.90581	0.994412	3.44991	1.50416	2.20935	0.41827	0.281317	0.608857	1.29392	0.0909538	3.10817	2.38279	2.02616	1.44548	0	0.554484	3.39819	0.655857	20	13561577,13567892,	13561624,13568017,
NovelTAR_8314	452	0	1.25705	0.0540578	0	0	0	0	0	0	0	0	0	0	0.624155	0	0	0.105499	0	0	20	46698360,46700065,	46698647,46700230,
NovelTAR_8312	532	0	0.534009	0.0459288	0	0	0	0	0	0	0	0	0	0	0	0	0	0.0298782	0	0	20	46670502,46680779,46691398,46692348,46692384,	46670529,46680996,46691512,46692374,46692532,
NovelTAR_12885	143	6.67699	6.8769	6.32211	1.25744	0.904601	2.29503	1.13196	1.12789	3.97551	3.11264	5.36055	6.89287	5.61261	0.580251	9.45376	8.70174	1.77848	0.908298	2.25389	2	27248450,27260500,	27248523,27260570,
NovelTAR_12883	1632	4.7292	10.766	7.23142	34.8168	20.5972	6.36099	11.9684	7.81734	4.64765	21.4729	10.8128	5.68142	8.5488	14.1039	10.8544	9.69823	6.88597	12.8932	7.97867	2	27002049,27003185,	27002147,27004719,
NovelTAR_16502	1744	85.5442	45.2979	13.8983	20.4868	18.0771	5.50679	15.2424	18.6536	5.36141	9.08003	5.88446	13.1525	25.7129	34.827	24.4043	6.34321	11.1558	18.6004	15.0434	8	28196481,28204055,	28196490,28205790,
NovelTAR_13751	862	10.2459	6.3126	5.07391	1.96084	4.60921	2.18419	2.0865	2.71308	3.08929	5.20339	8.27574	7.61674	11.8269	4.31244	8.85107	4.4011	3.72486	4.04954	9.57199	2	220099547,220113140,	220099932,220113617,
NovelTAR_2430	155	0	0	0.315279	0	0	0.111439	0.232072	0	0	0.662692	0	0	0	0	0	0	0.10255	0	0	11	70217431,70217622,	70217514,70217694,
NovelTAR_2431	58	0	0	0	0	0	0	0	0	0	0	0	0	0	0	0	0	0	0	0	11	70217528,70217649,	70217541,70217694,
NovelTAR_2433	360	9.06186	10.9266	7.26236	5.09472	6.05724	4.7501	6.14509	1.52328	4.19725	8.70243	1.34713	3.20207	3.65251	8.94296	4.57535	3.1193	5.25425	8.8395	1.92489	11	70266505,70279705,	70266746,70279824,
NovelTAR_2215	101	0	0.216369	0.241922	0	0	1.19715	0.890377	0	0	0	0	0	0	0.164309	0	0	0	0.643003	0	11	61724678,61725695,	61724704,61725770,
NovelTAR_5437	231	9.98899	5.77078	2.43283	8.0955	2.15997	1.86938	2.33579	3.28162	0.64764	0.963437	0.338616	3.10986	1.62635	2.87362	0.941754	1.7737	2.82123	2.74111	5.7206	15	52188615,52206545,	52188721,52206670,
NovelTAR_1728	219	1.21107	1.99573	6.91742	0.410533	0	0.0788726	0	0	1.16132	0.0781714	0.0714341	0.228855	1.55951	0	0	1.66301	0	0	0.147172	12	117013695,117029855,	117013885,117029884,
NovelTAR_658	122	2.82617	1.97038	3.00419	1.62127	0.908838	0.283166	0.589692	0	1.96203	0	0	0.547752	0	0.136026	0	0	1.30289	0.931563	0.264186	13	25842093,25848212,	25842102,25848325,
NovelTAR_16088	99	0	5.73924	2.22128	0.36326	0.933319	0	0	0	0.604464	1.21047	0	0.506256	0.689966	0.670512	0.156959	0	0	0.983989	0	9	117027345,117027699,	117027388,117027755,
NovelTAR_16081	1935	14.2413	8.4025	12.3875	11.2627	18.2601	44.8386	54.5331	17.5542	21.0452	24.0204	45.7437	9.4972	15.6911	23.8508	28.6286	7.02676	20.3886	23.586	19.3551	9	116148592,116150311,	116150197,116150641,
NovelTAR_13560	64	0	0	0	0	0	0	0	0	0	0	0	0	0	0	0	0	0	0	0	2	178063435,178063751,	178063457,178063793,
NovelTAR_7366	2436	3.27721	9.12347	14.6645	7.24126	9.67226	14.6708	6.32007	5.62787	3.59887	20.9567	23.6138	13.7917	23.6662	13.2162	8.54131	1.15245	20.7564	8.48448	29.3331	18	2916993,2920102,2927348,	2918969,2920435,2927475,
NovelTAR_7365	752	0.246885	1.19147	0.227445	0	0	0.137817	0	0	0.0795771	0	0	0.022216	0	0.286885	0.144644	0	0.105686	0.129541	0.32145	18	2916139,2916401,2926850,	2916297,2916858,2926987,
NovelTAR_3318	132	2.81299	12.9133	15.7341	11.9876	4.89992	6.80455	5.17768	5.74284	10.3137	6.22529	3.55547	18.6049	10.2201	6.16033	12.0074	35.8681	10.356	5.90393	11.5982	10	104245365,104247895,	104245487,104247905,
NovelTAR_3319	132	2.81299	13.0789	16.1043	11.9876	4.89992	6.93541	5.45019	5.74284	10.6537	6.48468	3.55547	18.6049	10.2201	6.41178	12.0074	36.6729	10.356	6.27293	11.5982	10	104245365,104247897,	104245489,104247905,
NovelTAR_6896	389	0.613631	4.32571	1.13063	12.1108	2.5178	6.30535	6.70415	23.2603	15.8835	0.660137	5.79112	12.154	8.0335	4.09547	9.98647	50.5573	3.22807	5.34238	0	19	35630365,35630982,	35630692,35631044,
NovelTAR_7876	1755	4.80579	6.26336	5.45765	7.52041	9.6979	7.16514	8.19857	3.0971	4.25372	8.96459	7.60364	3.84581	9.00052	9.49377	5.27704	1.74664	9.52807	7.21592	11.7904	22	39909521,39911253,	39910019,39912510,
NovelTAR_14232	233	0.11383	1.31307	0.314602	0.154346	0	0	0	0	0	0.0734744	0	0.717014	0.293162	0	0	0	0	0	6.22481	1	27951599,27961581,	27951668,27961745,
NovelTAR_14233	675	361.374	947.008	504.175	15.6105	19.6296	15.098	25.9259	15.5792	23.2497	23.7391	21.6467	124.123	63.5758	23.5775	35.8201	6.83436	54.7737	34.0832	141.696	1	27992569,27994723,27994947,	27992982,27994886,27995046,
NovelTAR_14230	100	0	0	0	0	0	0	0	0	0	0	0	0	0	0	0	0	0	0	0	1	27881993,27882426,	27882045,27882474,
NovelTAR_11591	147	1.80425	2.52725	2.6595	0.611611	0	0	0	0	1.22126	0	0.744955	2.72758	1.27785	0.338677	0.105707	0.82585	0.216261	0.110448	0	4	144108978,144116838,	144109114,144116849,
NovelTAR_12767	170	0.468044	1.02839	0	0	0	0	0	0	0.968032	0.100703	2.20857	0	0.803608	0	0.274217	0.0892646	0	0.382019	1.32715	3	197273308,197282658,197282735,	197273364,197282692,197282815,
NovelTAR_6092	292	21.436	23.5746	8.36785	17.7966	12.7839	21.2364	5.05076	9.72148	10.708	15.1262	5.08968	39.4203	20.1762	14.1514	11.7606	2.91027	15.7863	9.84158	15.8946	14	62188226,62194222,	62188367,62194373,
NovelTAR_5653	381	33.8319	26.786	39.6333	14.4889	11.7863	3.71757	9.39406	7.70458	6.71455	18.6922	12.8519	14.1194	21.5587	13.0235	12.6432	15.6928	9.84585	11.1648	40.521	15	75136079,75137233,	75136135,75137558,
NovelTAR_6542	215	5.79794	2.74436	3.06847	6.52347	0.601665	4.33836	7.36155	1.50036	2.43543	1.51289	0.291052	5.3616	4.05074	5.01715	3.9028	0.635232	1.40469	3.02062	0.974416	19	5215508,5218426,	5215602,5218547,
NovelTAR_1017	500	33.047	46.766	27.2685	69.5159	68.6336	21.1423	47.9497	117.805	16.3967	46.2228	86.4178	119.785	79.3724	168.275	112.564	15.5999	82.1782	57.8645	4.28668	12	6879557,6879913,	6879855,6880115,
NovelTAR_9820	3582	14.8828	44.5485	37.4834	21.1288	12.8563	1.20073	9.89159	11.9323	3.02802	6.30393	15.3645	7.34113	24.2992	20.3247	11.9904	1.13961	13.388	10.4295	9.35337	6	52362214,52365825,	52365072,52366549,
NovelTAR_3477	309	6.78083	6.22359	5.21894	1.97853	2.93044	2.795	2.27003	1.40931	2.27554	3.43499	1.51884	3.5143	2.48689	5.58543	4.57619	6.72807	4.26959	3.83565	3.85934	10	135094776,135106657,135111552,	135094937,135106742,135111615,
NovelTAR_15936	2711	4.59815	15.3078	2.51461	0.570416	1.22017	0.261231	0.829289	15.165	0.171072	1.06089	0.069247	3.66667	1.83932	13.3386	16.7254	0.089561	8.8007	3.58733	0	9	94484881,94488820,	94487387,94489025,
NovelTAR_14009	6156	13.9937	30.7281	14.2255	33.4332	19.2062	2.47199	14.021	7.70809	7.67952	7.79779	35.499	10.7577	13.0877	46.157	10.2634	19.1388	9.35999	14.2129	13.9059	1	9323567,9326001,	9324523,9331201,
NovelTAR_10932	373	2.13318	1.17176	1.57217	0.241037	1.04041	0.231543	0.81972	0.302686	2.00543	0.826144	0.922706	0.403104	1.19033	1.5127	1.62472	2.11555	0.937519	1.91522	1.8578	5	167897080,167915604,	167897316,167915741,
NovelTAR_16753	1574	0.151653	42.2349	5.7282	7.63122	4.3088	0	2.22821	1.17841	0.484743	0.456811	0.0596343	0.679296	1.39955	23.2796	7.68062	0.617026	25.6	2.24867	0	8	99956634,99961069,	99957075,99962202,
NovelTAR_5152	731	70.7146	29.5064	12.0666	17.3418	6.57281	1.32325	9.76784	7.76654	0.900495	2.71664	0.663428	5.6907	6.09714	3.88205	4.65531	0.352907	2.41364	3.24272	4.60753	16	88786476,88787948,88788215,88788750,	88786711,88788134,88788470,88788805,
NovelTAR_387	107	0	0	0	0	0	0	0	0	0	0	0	0	0	0	0	0	0	0	0	X	102785678,102786037,	102785761,102786061,
NovelTAR_16696	311	0.0852814	0.843213	0	0	0	0	0	0	0	0	0	0	0	0	0	0	0	0	0	8	84823638,84890963,84892159,	84823740,84891001,84892330,
NovelTAR_2232	448	16.8726	15.5119	12.7625	4.73616	10.8486	6.32319	4.01465	6.30032	1.6697	6.95481	6.66968	7.79385	12.1214	7.81604	8.60191	3.3534	9.2249	5.07369	9.96417	11	62370230,62382772,	62370302,62383148,
NovelTAR_6932	181	49.6747	32.2366	22.9492	23.8427	11.5371	16.0325	18.3831	17.4655	31.822	35.4687	17.3727	50.3962	30.0021	12.0109	43.2687	28.0025	17.2125	14.5315	69.8925	19	36616569,36633967,	36616687,36634030,
NovelTAR_6143	2140	297.238	235.045	119.522	212.835	82.1138	36.7901	111.729	196.244	16.0581	67.5102	28.7149	273.08	202.135	279.776	275.286	38.136	120.692	104.592	120.443	14	69254385,69256224,	69255540,69257209,
NovelTAR_8632	489	0.867812	2.27918	1.24919	0.294174	0.755816	0.388556	0.735608	0.263866	0	0.525139	0	0.785783	0.838119	0.475118	0.413101	0.124131	0.487583	0.265617	0.131823	7	1474012,1489213,1489878,	1474200,1489468,1489924,
NovelTAR_675	314	0	0.904753	0.0778157	0	0	0	0	0	0	0	0	0	0	0	0	0	0	0	0	13	29100155,29110127,29117483,	29100223,29110199,29117657,
NovelTAR_676	939	0	1.46619	0.312257	0	0	0	0	0	0	0	0	0	0	0	0	0	0.101567	0	0	13	29149122,29153928,29156806,	29149570,29154257,29156968,
NovelTAR_16329	474	1.62268	2.25909	1.59801	0.872513	0.350881	0.145765	0.379443	0.34027	0.315622	0.433406	0.165022	0.281965	0.576428	0.38512	0.655652	0.192088	0.838355	0.205517	0.339986	9	139327407,139333962,	139327529,139334314,
NovelTAR_4021	1259	31.5363	30.8098	12.1685	3.62769	3.39064	7.87511	7.0571	6.52071	12.6077	2.93711	0.260941	5.33438	5.3034	12.1267	16.4646	17.8146	7.76454	5.15832	0.691206	17	43189012,43192438,	43190098,43192611,
NovelTAR_8268	164	16.1723	14.5244	16.6867	5.92069	1.8029	4.10763	5.48342	1.86858	7.93636	0.41755	4.76953	17.1139	13.3281	5.97022	15.3494	20.5417	6.97838	4.75195	10.7108	20	43135467,43138597,	43135559,43138669,
NovelTAR_1341	311	12.3658	90.0833	66.0743	0.520361	0.653623	0.111081	0.0578316	0.933501	5.24339	0.825701	6.2375	45.5532	12.684	0.373525	40.6711	1.56141	0.10222	0.156616	10.9854	12	54789000,54789321,54791397,	54789260,54789346,54791423,
NovelTAR_264	275	0	1.11253	0	0.19616	0	0.0628113	1.83126	0.175951	1.52325	0.249012	0.853312	0.303753	0	0.663807	1.01709	0.772545	0.80921	0.472315	0	X	66931341,66931504,66937321,	66931493,66931528,66937420,
NovelTAR_4308	2869	26.8091	16.7194	16.0964	13.6192	18.7374	12.9925	15.1395	12.0137	9.89718	14.9475	8.26643	11.0173	18.773	21.6044	20.5435	8.57924	14.8592	17.0111	16.2052	17	74077096,74080079,	74079824,74080220,
NovelTAR_4301	785	2.63536	1.86518	2.42785	0.160343	1.436	0.660118	0.229116	0.390379	0.152464	0.567017	0.0597862	0.723591	3.02377	0.845614	0.57405	0.135318	0.263233	0.537747	0.184762	17	73895420,73895888,	73895447,73896646,
NovelTAR_3622	1845	45.2392	34.6099	5.35034	2.12463	2.3037	0.35576	1.67671	1.05777	0.616259	1.05779	0.440917	1.88344	4.57229	2.56348	2.33295	1.00344	1.5766	2.86877	2.25353	17	7245653,7255360,7258116,	7245661,7257054,7258259,
NovelTAR_3627	715	7.41888	11.7977	2.01624	0.980801	0.85291	0.821378	0.251547	0.744407	0.418475	0.263378	0.262558	1.09819	1.19417	2.46027	2.34714	0.50937	0.578007	0.408734	0	17	7307988,7308352,	7308119,7308936,
NovelTAR_3625	313	19.6589	26.5311	7.6503	10.9726	14.1697	7.78117	8.84915	11.182	16.968	20.5653	46.9322	44.8885	26.9517	6.78653	50.092	23.5624	7.66829	5.34278	21.0066	17	7306311,7306611,	7306526,7306709,
NovelTAR_3628	687	8.18453	12.2149	2.09842	0.994602	0.806974	0.829712	0.235619	0.821701	0.457308	0.274112	0.273259	1.38612	1.21799	2.27067	2.42018	0.552219	0.509017	0.378127	0	17	7308352,7311337,	7308936,7311440,
NovelTAR_3629	221	6.60062	12.8549	3.42741	0.0813636	1.00342	1.48502	0	0.145962	3.11395	0.077464	0.991026	13.7582	6.1816	1.12637	11.2499	1.64796	0.287696	0.220396	0	17	7311532,7322958,	7311540,7323171,
NovelTAR_16258	568	0	0.961852	0.731303	0	0	0	0	0	0	0	0	0	0	0	0	0	0	0	0	9	134200665,134222175,	134201026,134222382,
NovelTAR_3338	217	2.93336	0.604238	0	0	0	0	0	0	0	0	0	0	0	0	0	0	0	0	0	10	105505890,105506740,105509545,	105505917,105506827,105509648,
NovelTAR_9079	1200	300.765	46.5839	49.3366	67.1454	107.644	2.04398	274.79	72.1093	32.377	57.9639	16.2177	115.302	116.52	351.182	140.964	4.51456	231.01	45.1626	0.0134294	7	94058499,94059556,	94058740,94060515,
NovelTAR_2571	1863	13.2541	6.07622	2.36078	4.15994	5.99127	6.15638	4.4602	6.00827	5.35622	4.42002	3.40928	7.65824	2.8232	5.71879	8.16566	6.68742	6.2028	8.07869	8.52911	11	93912767,93917196,	93913062,93918764,
NovelTAR_7911	1337	5.11803	7.60043	8.40665	6.36139	5.98483	1.4082	3.84733	2.81078	2.87573	7.65706	7.93319	5.69793	6.89708	5.73446	8.94913	2.32676	4.51771	3.64304	38.7154	22	42454492,42466651,	42455589,42466891,
NovelTAR_6210	128	0.828828	0.853644	0.381783	1.40479	0	0.134946	0.281025	0.378019	0.935031	0.802479	0	1.04415	4.26917	1.5558	0.364194	0.592773	4.59471	0.253685	1.25901	14	76200331,76201533,	76200389,76201603,
NovelTAR_16252	3087	10.542	26.9078	11.287	20.4802	9.70379	5.41078	9.98036	24.5825	5.39392	5.84516	2.50346	21.6042	11.5449	18.5251	35.9253	6.96565	12.9654	13.5851	6.11829	9	133759355,133762473,	133761856,133763059,
NovelTAR_11585	190	0	0	0	0	0	0	0	0	0	0	0	0	0	0	0	0	0	0	0	4	142254775,142347715,	142254928,142347752,
NovelTAR_469	312	5.2705	7.00425	6.34347	0.864488	0.177689	0.8858	0.0576462	0.982204	0.527453	0	0.200565	0.481916	0.0547329	0.319138	1.1953	0.826842	0.917031	0.572417	1.3946	X	128674223,128674720,	128674455,128674800,
NovelTAR_13833	167	0	1.30858	0	0	0	0	0	0	0	0	0	0	0	0	0	0	0	0	0	2	235075320,235107483,	235075431,235107539,
NovelTAR_13839	2065	5.44578	8.06402	1.12409	0.0870768	0.0536941	0	0.113227	0	0	0	0.0378791	0	0	0	0	0	0	0	0	2	237682973,237685552,237686039,237686839,237688928,	237683272,237685667,237686528,237686909,237690020,
NovelTAR_13377	263	1.311	12.7131	5.57432	8.75138	11.5235	32.9699	21.7469	10.4255	1.64964	12.3026	2.73622	3.55726	8.18122	16.469	22.0381	244.011	13.9007	70.9931	16.4217	2	127808377,127816591,	127808500,127816731,
NovelTAR_15072	895	85.6721	40.8253	42.125	45.9479	34.3372	17.9293	29.621	39.1236	39.2817	43.8987	51.1622	114.948	56.3816	46.4294	39.863	57.9023	35.076	54.0227	54.8462	1	156692508,156712478,	156692634,156713247,
NovelTAR_5823	269	0	0.243717	0	0	0	0.0642123	0	0.119917	0	0.254566	0	0	0.253928	0.185076	0.577656	0	0.23636	0	0.599083	15	100417213,100420881,	100417353,100421010,
NovelTAR_10915	1820	12.008	13.5923	21.6148	26.6262	27.2017	13.0497	26.8005	37.9736	20.7721	63.8126	26.8184	43.4184	38.1879	28.4124	48.2561	39.6134	32.9432	46.8698	46.9647	5	157213385,157216366,	157214996,157216575,
NovelTAR_5175	341	0.155557	0.384515	0.50158	0	0.216771	0.0506542	0	0	0	0	0	0	0	0	0	0	0	0	0	16	89786630,89786913,	89786763,89787121,
NovelTAR_16364	1732	5.02274	3.01555	2.38416	0.259546	2.8061	1.61561	0.872282	0.391115	0.604639	0.504097	0.216777	0.250789	1.61696	1.62886	1.14837	0.201515	0.816786	1.15301	0.251221	9	139996345,139996716,139996928,139998181,	139996558,139996925,139997749,139998670,
NovelTAR_12618	253	1.04832	1.81391	0.869198	0.639653	0.730423	0.341366	0.497626	0.892504	1.36004	1.28566	0.185503	2.83943	0.20249	1.31187	1.59689	1.31956	2.51308	4.10708	2.73897	3	170002247,170009636,	170002379,170009757,
NovelTAR_3299	753	42.5839	17.5291	23.3957	17.7187	16.7618	8.18924	18.1528	13.4728	18.8943	13.7093	8.91275	30.2846	17.8704	7.80172	35.6797	45.0816	14.0165	14.8128	10.8506	10	103370421,103371367,	103371165,103371376,
NovelTAR_13790	224	0.118404	2.1463	0.218162	0.160548	0.247496	0	0	0	0.200364	0.611412	0	0.820405	0	0	0	0	0.496725	0.362407	0	2	228168734,228169696,	228168856,228169798,
NovelTAR_2745	1660	16.8402	9.72866	23.4479	34.6412	36.7256	34.8792	28.3003	34.6575	34.0667	81.9779	49.5521	102.191	40.0376	40.5082	56.118	35.1859	25.7866	43.3575	9.45563	11	120340109,120358095,	120340118,120359746,
NovelTAR_13796	1440	5.65445	3.79397	4.5814	11.588	11.6781	5.98561	9.33004	7.19076	5.43357	8.6311	4.06311	5.00033	6.38003	18.1971	11.1902	7.68234	8.0911	12.1994	14.9291	2	230627472,230629532,	230627497,230630947,
NovelTAR_2217	581	136.812	235.308	50.6346	31.4132	8.17433	14.4488	19.4096	15.3238	2.03421	31.4693	3.52732	15.47	5.70202	2.57068	7.32818	7.23489	3.72074	10.0601	11.927	11	61734783,61734915,	61734838,61735441,
NovelTAR_16548	365	6.10381	7.42413	8.97033	12.7101	13.518	12.4934	10.545	9.23541	9.26321	7.50446	5.27183	5.95024	6.36281	16.186	16.3478	7.31725	29.3081	10.3642	22.3407	8	37985808,37986280,	37985981,37986472,
NovelTAR_11790	82	0	4.26405	0	2.63142	2.25362	0.84259	2.4127	1.37685	0.547335	3.96672	3.24328	1.01869	1.45776	4.24999	0.947496	1.85061	3.68304	2.57397	3.53751	3	9785595,9803147,	9785604,9803220,
NovelTAR_11796	907	34.3594	38.8877	32.2196	56.105	59.188	20.5487	38.9259	36.2587	16.5769	41.5437	23.0953	48.3879	56.9348	36.063	50.3003	37.2766	36.084	43.8206	157.582	3	9847891,9862354,	9848727,9862425,
NovelTAR_11794	630	15.4504	20.327	14.1175	12.4728	23.0556	12.2831	12.647	17.1273	12.1109	17.2826	14.4025	22.1427	25.9674	22.9435	34.7036	16.2589	28.6366	15.9781	41.465	3	9821656,9839344,	9822169,9839461,
NovelTAR_6914	516	23.3357	15.3735	12.2644	23.5918	25.4991	13.7917	20.4255	24.5058	12.4671	51.989	31.3791	54.0693	29.6525	27.4657	35.1132	22.586	78.3054	23.2525	47.2217	19	36237319,36237606,	36237422,36238019,
NovelTAR_13877	214	57.6307	47.4849	51.6085	16.637	6.47653	2.74432	11.5982	9.34567	35.9331	12.5597	18.6413	24.357	22.9817	14.0361	23.9619	86.2989	12.627	17.1462	12.1995	2	242196014,242202109,	242196219,242202118,
NovelTAR_12687	439	0	0.547576	0.166976	0	0.16838	0.275425	0.0409695	0.0734798	0	0.545954	1.67488	0	0	0.226813	0	0.0345672	0	0.0369836	0	3	184097037,184097405,	184097291,184097590,
NovelTAR_11132	651	3.38152	7.62011	3.22786	3.72885	2.61157	0.795995	0.35916	0.247754	0.344712	3.18197	1.46588	0.898196	1.78374	0.407869	0.859296	0.0699308	0.366249	1.22205	3.73797	4	8228706,8238007,	8229209,8238155,
NovelTAR_6666	188	6.20739	4.64963	6.6284	0.669519	0.393185	0	0.191336	0.171583	1.0345	0.182123	0	0.088864	0	0.441361	0.330616	1.13005	0.591843	0.690886	0.428599	19	11094796,11113674,	11094976,11113682,
NovelTAR_1242	591	24.0991	46.6647	23.5246	27.0785	88.4587	443.81	77.2986	79.2796	27.5668	53.3284	13.5794	57.9496	32.5064	143.713	55.3197	5.16104	66.9696	19.2852	85.0759	12	49578570,49666893,	49578940,49667114,
NovelTAR_1240	349	19.9109	35.0654	15.8927	4.1218	10.7489	74.5366	11.9045	12.7552	13.846	17.6101	1.92749	20.8711	15.413	12.6485	39.2258	3.82636	7.87928	1.95388	49.6389	12	49522411,49579313,49579589,	49522433,49579541,49579688,
NovelTAR_615	221	5.2805	3.55981	1.99011	0.650909	0.501712	0.156318	0.244149	0.802792	2.70778	0.929568	0.141575	1.51189	2.24083	2.17765	1.12499	2.05995	2.30157	1.10198	0	X	154254930,154255082,	154254955,154255278,
NovelTAR_3421	105	2.52595	42.4578	208.737	3.76752	2.28796	2.13857	5.13875	0.460823	1.13985	0.815216	3.2778	2.38663	0.487905	13.9083	2.21985	0	0.605532	1.23701	0	10	124221648,124248420,	124221656,124248517,
NovelTAR_13750	345	2.76757	3.1038	2.408	0.469079	1.55337	0.65087	0.573454	0.888254	0.780547	1.93525	4.03571	1.45273	1.48493	1.20255	1.62145	0.659782	1.05968	0.705905	3.26978	2	220098164,220113286,	220098178,220113617,
NovelTAR_821	162	0.163719	0.674484	0.754139	0.665976	0	0	0	0	0.554092	0	0	0.206252	0	0.614636	0	0	0.196237	0	0	13	60971462,61013825,	60971543,61013906,
NovelTAR_3600	401	1.7858	2.67035	2.74198	0.448413	0.23042	0.1723	0.0448519	0.241329	0.410387	0.341537	0.351114	2.29141	1.06463	0.165538	0.232503	1.47587	0.396389	0.161953	1.28601	17	6918380,6919249,	6918547,6919483,
NovelTAR_7328	265	0.100085	0.907117	0.276613	0	0	0	0	0	0	0	0	0	0	0	0	0	0	0	0.973002	19	58367556,58375333,58417821,	58367597,58375390,58417988,
NovelTAR_9057	1563	0.0339379	3.78902	134.052	0	0.0709394	0.475204	0.0460284	0	0.028715	0	0	0	0	0.0743226	0	0	0.0101697	0.124651	0	7	92097987,92099219,92099891,92106695,92107186,	92098259,92099876,92099922,92107186,92107298,
NovelTAR_2558	87	0	0	0	0	0	0	0	0	0	0	0	0	0	0	0	0	0	0	0	11	89466155,89679267,	89466180,89679329,
NovelTAR_2557	139	31.4835	18.3945	25.6646	1.81107	10.6358	4.22507	2.58786	3.0169	2.36785	34.1159	6.86538	28.2447	29.8535	1.79085	11.4027	4.58525	3.08756	2.92011	54.9545	11	88029300,88033683,	88029431,88033691,
NovelTAR_7189	340	3.90037	1.79968	4.09631	1.26927	0.597873	0.355623	0.687685	0.332064	0.220007	0.30211	0.0460119	0.343956	0.753382	0.927378	1.50819	2.72257	0.561007	0.811791	0.331786	19	50384203,50384625,	50384436,50384732,
NovelTAR_1584	223	0.47574	1.86194	0.21914	0	0.331475	1.70407	0.080653	1.73584	0.134175	2.37985	0.210458	1.27358	2.22073	1.33952	0.278725	0	2.28093	0.655257	2.09572	12	101462465,101462667,	101462601,101462754,
NovelTAR_8892	287	0	0.837582	0.255409	0	0	0	0	0	0	0	0	0	0	0	0	0	0	0	0	7	46076226,46076790,	46076399,46076904,
NovelTAR_1721	1519	9.69058	16.9331	9.58705	23.6161	11.7156	16.3406	32.798	12.2214	9.71102	8.40762	22.9563	14.4958	23.9456	47.0215	22.2292	14.7454	30.6603	13.8095	18.757	12	113827729,113828411,	113828234,113829425,
NovelTAR_1050	924	29.0198	20.1741	1.77174	5.37105	1.69997	1.06555	1.12897	1.69318	0.469539	0.277915	0.0169308	9.1126	4.12132	1.23925	4.84331	0.689772	1.37621	0.544708	4.72647	12	8077063,8078435,8078966,8082317,	8077103,8078956,8079230,8082416,
NovelTAR_4183	208	19.8919	62.513	50.9827	19.6239	21.5893	9.79916	16.4292	9.15	37.9766	27.8193	15.268	41.6858	52.6257	28.7224	40.0427	5.98245	23.69	26.3052	60.4325	17	62496666,62500102,	62496742,62500234,
NovelTAR_2450	174	0.304856	0.502374	2.52767	0	0	0	0	0	0.0859798	0	0.0899084	0	0	0	0	0	0	0	0	11	71991289,71991758,	71991445,71991776,
NovelTAR_13910	845	89.9254	124.111	98.228	11.3208	16.249	3.72036	11.6215	9.82999	12.0038	23.1164	35.4352	26.8094	26.3122	9.19118	24.6968	9.46416	10.6093	12.2009	17.9843	1	1152291,1154152,	1152981,1154307,
NovelTAR_14790	245	0.866041	2.31912	1.39624	1.61465	1.20684	0.493517	1.32139	1.4483	1.34339	0.209627	0.510826	1.09103	2.02132	2.84489	1.77588	2.10592	12.9757	2.84955	5.19637	1	112302031,112303381,	112302187,112303470,
NovelTAR_674	350	1.21246	517.486	283.855	27.7427	2.53436	8.24174	3.2888	35.0687	11.7119	3.96195	2.05608	27.0644	7.46494	2.27591	4.61729	5.28957	3.63319	7.79319	0.460438	13	29012357,29041039,	29012480,29041266,
NovelTAR_10893	264	8.03712	17.2177	8.97769	7.21979	3.77994	3.9257	3.81513	10.2638	8.33027	14.6554	8.17758	16.2002	18.3704	10.4977	10.6536	25.809	13.1858	4.73545	23.5626	5	151179449,151179755,	151179561,151179907,
NovelTAR_8624	725	0	1.29613	1.584	0	0.0254893	0	0	0	0	0	0	0	0	0	0.021433	0	0.0219244	0	0	7	1040588,1043794,	1040962,1044145,
NovelTAR_10899	3037	25.2999	24.1127	30.3475	45.6728	40.0566	36.3548	39.6548	25.5661	31.6303	31.8885	20.1719	30.6734	40.2429	45.1463	35.1148	60.585	34.8888	52.0273	36.2051	5	154193919,154195015,	154194815,154197156,
NovelTAR_12021	246	10.7815	16.3455	9.93257	28.3608	14.1978	19.8711	27.1246	19.866	25.1774	9.25569	1.65344	11.7488	8.88542	18.0793	17.6234	39.9731	14.7321	17.6218	9.95744	3	47960208,47969713,	47960327,47969840,
NovelTAR_8036	267	2.68205	3.84683	7.59562	0.875497	1.1074	1.09979	1.68405	0.24163	4.59461	3.59062	7.44118	1.37656	1.53498	1.05662	1.80415	0.795692	1.72645	2.43233	6.88071	20	3562781,3571903,	3562998,3571953,
NovelTAR_5118	498	0.106516	1.49199	0.098129	0	0	0	0	0.0323872	0	0.10313	0	0.0335471	0	0	0.124811	0	0.0319181	0.032602	0	16	84912513,84914696,84914808,	84912816,84914806,84914893,
NovelTAR_5119	584	0.0454152	1.6839	0.167357	0.06158	0	0.0295772	0.307973	0.110471	0.0256173	0	0.0267878	0	0	0.0852492	0	0	1.79638	0.0834032	0.275948	16	84944052,84957148,	84944588,84957196,
NovelTAR_15318	85	1.87218	6.42743	6.89905	3.80782	0.217408	0.203213	0.423191	0.189751	1.76006	0	0	0.196546	2.61173	0	2.37654	0	0.561007	0	0	1	201758936,201759817,	201758944,201759894,
NovelTAR_16565	883	12.4352	19.8239	13.3931	14.438	21.1167	28.5016	18.617	21.499	10.3182	34.1615	16.8842	24.1042	17.7342	35.7464	24.2851	8.24914	42.4112	38.9991	21.1525	8	38848297,38851059,	38849060,38851179,
NovelTAR_5812	1174	4.45054	9.7167	8.80378	22.3465	41.54	2.94261	15.6417	29.6886	7.05972	37.1118	8.14184	45.1245	63.0848	80.0357	35.7369	10.121	47.3607	9.21044	0.0274537	15	96874179,96881455,	96874685,96882123,
NovelTAR_16106	316	4.61626	3.73442	2.47434	3.35728	1.52048	6.45008	1.76441	3.72596	5.3498	1.51692	0.544572	0.740159	1.83736	6.45952	5.90086	13.5422	12.525	4.67551	6.22174	9	123292257,123298647,	123292416,123298804,
NovelTAR_10536	211	0.377097	1.44998	0.810611	0.426098	2.10196	6.54904	1.36384	0	0.425417	0.892488	0.59314	0.395887	0.566525	4.40441	0.810087	0	4.97196	1.38505	3.43692	5	74646892,74647344,	74647020,74647427,
NovelTAR_11426	1030	1.00425	3.01278	9.77365	0.29678	0.663834	0.31863	0.820703	0.422794	0.363119	0.581732	2.76429	0.259517	1.19371	0.596138	2.35347	1.39963	0.771612	1.13493	1.83058	4	90032669,90033217,	90033034,90033882,
NovelTAR_9556	51	0	0	0	0	0	0	0	0	0	0	0	0	0	0	0	0	0	0	0	6	10994945,11011986,	10994974,11012008,
NovelTAR_6646	502	3.17002	8.53235	4.77001	3.97596	20.3939	0.309677	4.80094	3.18078	2.53315	3.47847	8.32065	8.15354	41.399	1.38844	3.0335	0.63481	1.67818	1.42306	135.728	19	10444835,10445203,	10445082,10445458,
NovelTAR_2947	182	3.78893	4.80292	1.34253	1.87717	3.04611	0.0949071	1.48233	6.11477	14.7961	1.50501	0.0859564	1.4687	2.53335	3.1002	16.8196	61.367	3.40612	3.3899	0.531275	10	29783842,29784016,	29783925,29784115,
NovelTAR_6055	246	0	0.0888344	0	0	0	0	0	0	0	0	0	0	0.208252	0	0	0	0	0	0	14	55729825,55738599,	55729874,55738796,
NovelTAR_587	1681	3.31334	4.03005	2.7472	6.55715	5.11188	6.48383	2.69624	4.20251	3.97819	3.11635	0.56769	2.46472	4.28694	9.36873	5.61103	1.96796	3.72559	3.95996	7.27635	X	153279492,153293293,	153279572,153294894,
NovelTAR_7054	199	0.266558	1.4276	9.57719	0.0903586	0.464314	0	0.27114	0.0810493	0.601427	0.602195	0	0.755567	0.257437	0.250179	0.468511	0.0762562	0.0798754	0.652696	0	19	45324172,45324441,	45324209,45324603,
NovelTAR_16363	299	12.3299	11.0363	9.2343	1.86429	2.16318	1.61755	2.4061	1.13279	1.25088	1.54591	1.41267	3.24071	2.96986	2.88612	2.28667	1.52257	3.24283	3.42093	2.42539	9	139995935,140001704,	139996039,140001899,
NovelTAR_4340	1708	4.76722	8.17579	5.25019	6.0008	16.186	10.6895	5.11769	3.99443	2.40874	3.95914	3.86522	15.0045	20.8959	2.45819	4.16677	3.5894	4.23438	5.72246	26.7677	17	76670129,76673574,76674510,	76670772,76674496,76674653,
NovelTAR_4435	211	25.3912	22.2676	82.6823	1.53395	0.0875816	0.163726	2.47196	3.13404	0.212708	0	0	67.8551	1.69957	0.393251	1.62017	0.215758	1.28066	0	0	16	223499,227373,	223561,227522,
NovelTAR_9473	277	0.191498	0.0788927	0.617469	0	0	0	0	0	0.108018	0	0	0	0	0	0	0	0	0	0	7	151258141,151266860,	151258214,151267064,
NovelTAR_12674	249	4.58019	4.03715	22.2753	1.011	0.296863	0.832438	0.577851	0.647744	2.34321	1.65008	0.439793	0.201282	2.81182	0.933063	2.74584	4.38795	1.27672	0.652041	1.87689	3	183867603,183867683,183873434,	183867661,183867724,183873584,
NovelTAR_2027	3929	4.27978	10.9461	6.39926	24.0728	14.0162	2.93234	27.1776	16.3587	9.03189	11.9693	2.75533	10.8173	11.7829	19.3829	29.8914	1.73804	12.7154	5.86787	0.0615246	11	12549395,12553203,	12549643,12556884,
NovelTAR_15128	1425	1.37731	3.17448	2.70919	3.36914	7.24923	6.42438	5.12432	5.07067	9.94216	8.98626	12.0651	5.38123	4.98519	3.52866	5.91025	1.71451	2.37591	5.10431	5.60927	1	161181592,161199070,	161181680,161200407,
NovelTAR_8456	234	1.58682	7.75138	2.29722	3.5348	7.50245	2.06687	2.76702	2.0678	3.13275	1.97533	0.66855	7.49648	4.67054	4.39701	7.23822	1.81581	2.78506	4.3018	0.68869	21	33840003,33873718,	33840150,33873805,
NovelTAR_13875	213	10.2105	10.3624	6.30928	20.8516	19.6943	25.2203	19.5055	20.6721	9.97366	15.4317	11.2373	10.4317	11.7051	27.2691	15.0283	10.2591	70.8195	19.2086	20.3522	2	242098627,242102729,	242098753,242102816,
NovelTAR_11342	2233	12.6852	20.7865	18.2736	60.2412	50.7633	98.5178	45.6849	49.8672	23.5093	38.9694	14.341	68.2847	44.7756	63.3263	46.6725	44.0707	67.1542	69.8511	65.515	4	76568554,76583596,	76570779,76583604,
NovelTAR_12476	1664	0.207207	68.042	39.9551	6.38641	23.244	0.456741	1.8699	5.34073	3.12876	27.1402	0.930746	47.1776	9.2567	2.93208	13.4939	1.52297	2.15884	9.6205	0	3	133651550,133652723,133654617,133657276,	133652048,133653674,133654771,133657337,
NovelTAR_15140	216	0.245579	0	3.84611	0.166494	0	0	0	0	0	0	0	0.696102	0	0	0	0	0	0	0	1	161559564,161570651,	161559606,161570825,
NovelTAR_12472	283	1.49951	2.00772	1.38143	1.08015	0	1.34279	0.317767	0.0569923	0.898687	0.78641	0.221117	0.3542	0	0.645042	0.384355	0.58984	1.5165	0.401593	6.26391	3	133376641,133377850,	133376776,133377998,
NovelTAR_12008	165	18.6461	1.05955	2.22128	0.326934	0.895986	0.104685	0.218007	0.782003	0.181339	1.55632	0.189625	1.82252	1.9664	0.301731	0.847579	0	0	0.196798	3.02773	3	47044134,47044428,	47044287,47044440,
NovelTAR_12001	137	5.03347	5.90198	1.60516	0	0	0	0	0	0.218401	0.12496	0	0.609724	0	0.121133	0	0	0	1.77764	0	3	46727797,46728449,	46727926,46728457,
NovelTAR_5751	4500	43.2376	42.575	21.6649	25.066	24.9435	4.61767	16.307	19.2829	38.8341	10.9641	7.63778	37.493	31.8461	15.7728	24.7725	16.969	17.6755	54.1988	72.9774	15	86284276,86287858,86290149,	86284450,86289769,86292564,
NovelTAR_5287	375	2.75834	1.57344	1.36831	0.191801	0.147838	0	0.527578	0.387092	0	0.547825	0.0417175	1.78202	0.0910756	0	1.28455	0	0.0423872	1.34216	0	15	41130609,41136376,	41130884,41136476,
NovelTAR_9887	305	7.73935	7.88151	11.7764	1.06119	0.605892	3.45462	0.235877	0.211525	7.65192	4.88328	5.69341	26.2373	8.62232	0.326463	9.47621	3.98032	1.40712	2.12929	20.5537	6	75964630,75974949,	75964830,75975054,
NovelTAR_9883	136	3.70535	1.60686	0.718651	0.528863	0.407641	0	0.132247	1.66032	1.21004	0	0	0.368524	2.13458	0	2.97068	0	0.35063	0.596905	0	6	74490146,74490985,	74490225,74491042,
NovelTAR_15139	352	0.602784	9.74706	7.14976	1.48142	0.734988	0.932355	0.153286	0.183282	0.637521	0.0972701	2.88882	11.6281	1.69796	0.754327	0.83875	0	0.406411	0	75.5406	1	161518236,161599674,	161518435,161599827,
NovelTAR_8891	358	0	0.427299	0.0682517	0	0	0	0	0	0.0417891	0	0.174794	0	0	0	0	0	0	0	0.270089	7	46040150,46063865,	46040433,46063940,
NovelTAR_7282	548	3.24271	17.028	16.3191	0.131251	1.41633	0.756486	1.47692	0.0882964	0.0819005	3.78005	0	0.152431	1.3088	0.242265	4.02651	0	6.4393	2.28131	0.823411	19	55508684,55512122,	55508850,55512504,
NovelTAR_7287	210	7.57786	9.57382	11.4026	3.16814	5.71991	2.46759	1.37033	2.07371	2.42217	3.09782	1.11743	4.85282	8.29438	2.29172	1.84987	5.13059	8.32606	5.87582	13.0457	19	55752312,55756692,	55752444,55756770,
NovelTAR_16580	258	0.411202	31.5094	5.58765	3.83323	6.37478	3.41445	5.92549	7.1892	1.97154	39.4148	0.303179	20.9154	8.00883	6.8825	24.1516	1.05872	4.92875	3.77577	0	8	42045423,42046451,	42045543,42046589,
NovelTAR_7065	194	4.9217	2.36556	3.52657	1.483	5.23909	2.13688	1.20522	0.665106	0	0.705961	0.483837	1.1195	3.08084	1.88193	1.36166	1.01688	1.63868	3.01283	1.82751	19	45537708,45555305,	45537781,45555426,
NovelTAR_7060	1055	0.829614	149.265	47.386	73.0844	169.54	108.943	35.5621	42.363	5.57296	268.899	1055.12	77.578	210.78	84.6433	40.6516	4.64599	85.0657	21.8068	0.0458256	19	45411016,45411784,	45411204,45412651,
NovelTAR_16049	215	0.493442	0.304929	1.02282	0	0	0	0	0	0	0	0	0	0	0	0	0	0.369656	0.302062	0	9	112295768,112296575,	112295941,112296617,
NovelTAR_8582	1526	3.09371	3.53719	4.83559	0.67165	2.15556	1.18852	0.671809	0.676438	0.352934	0.482399	0.0615101	1.44512	1.67857	1.044	0.600785	0	0.260406	0.563892	0.242892	21	46282340,46283157,46283830,	46283096,46283829,46283928,
NovelTAR_7399	971	8.24902	7.11188	4.93212	4.59256	3.48279	15.2985	4.03797	3.4716	6.99491	7.95151	4.47894	5.38529	8.42402	4.58034	12.6424	4.01645	4.66543	5.04966	5.06198	18	10551132,10552529,	10551883,10552749,
NovelTAR_10515	4716	5.54521	14.5271	5.92201	51.378	32.0182	322.31	44.2471	32.2884	22.2916	17.3736	1.48944	16.3132	28.2764	32.1628	82.9996	6.20707	58.4543	19.7921	0.0751776	5	71499389,71500917,	71499635,71505387,
NovelTAR_1938	1501	9791.1	2352	1375	95.2257	13.2227	3.22216	76.6036	32.0857	13.1963	15.3973	71.8939	12.3657	19.1586	82.3457	37.9622	13.6484	133.494	16.1493	0	11	2150735,2151254,2151449,2151617,	2151223,2151366,2151496,2152471,
NovelTAR_1935	862	10204.9	2257.99	1047.38	94.6212	16.1215	0.0601152	80.0589	26.2701	11.2985	8.79809	4.57344	2.88777	9.58829	55.7152	22.6595	102.528	57.0162	207.939	0	11	2017747,2018151,2018368,2018592,2018908,	2017986,2018361,2018508,2018721,2019052,
NovelTAR_1930	178	2927.16	571.868	319.565	5.354	0.934367	0	5.45631	2.53712	4.53858	2.98149	2.81242	1.40785	6.13993	4.10218	15.3643	67.0086	3.39336	18.1513	0	11	1996851,2018897,	1996874,2019052,
NovelTAR_1932	3305	17254.9	3648.6	1779.48	102.35	17.4565	1.70902	89.139	35.9568	22.3163	18.9843	53.2371	13.6128	26.1756	69.1575	55.1362	144.922	108.799	128.816	0	11	2016362,2017339,2017506,2017723,2018734,2018794,2150340,2150735,2151254,2151470,2151617,2152561,2152830,	2016696,2017421,2017651,2018188,2018736,2019052,2150633,2151223,2151366,2151496,2152471,2152747,2152890,
NovelTAR_1933	1578	23816.7	4092.59	1950.61	70.1592	14.2755	0.120408	68.7283	29.5286	38.6147	22.11	20.4424	17.3734	36.3285	47.4824	90.6537	347.005	63.6312	130.977	0	11	2016362,2159727,	2017003,2160664,
NovelTAR_5154	401	36.9728	20.6543	6.0933	0.313889	0	0	0.179408	0	0.111924	0.384229	0.0390126	0.583267	0.638778	0	0.77501	0	0	0	0.683194	16	88815791,88851311,	88815886,88851617,
NovelTAR_16344	207	0	0.211143	0.354118	0	0	0	0	0	0	0	0	0	0	0	0	0	0	0	0	9	139736861,139738647,	139737041,139738674,
NovelTAR_16342	271	0.97869	1.93535	2.61472	0.0663519	0.136382	0.38243	0	0.833223	0.276024	0.568546	0.346363	0.0616474	0.378081	0.0612368	0.974768	0.335978	0	0.599108	0.951459	9	139726833,139735472,	139726842,139735734,
NovelTAR_15699	145	0	0.150712	0	0	0	0	0	0	0	0	0	0	0	0	0	0	0	0	0	9	15527587,15719387,	15527715,15719404,
NovelTAR_15927	754	2.1809	1.56509	0.97218	0.214632	2.13227	24.8788	0.691754	0.491993	2.50003	3.38304	0.10374	0.398827	9.05924	1.95885	0.206087	18.053	2.38217	1.78723	8.67749	9	91976554,91976755,91978658,91981700,	91976753,91977081,91978865,91981722,
NovelTAR_4032	360	0.442042	0.84985	0.203618	0	0	0.431827	0.04996	0.224011	0.457126	0	0.217279	0.13922	0.332046	0.322684	2.0287	0.632291	2.16351	0.631393	0.716237	17	45131393,45131486,45133825,	45131460,45131579,45134025,
NovelTAR_3107	3805	0.15335	19.2458	2.88329	5.17466	31.9813	91.527	3.6633	5.03151	3.401	22.7031	1.09776	57.4737	45.4585	6.46362	3.65502	0.45864	11.0118	2.56018	94.1381	10	73818791,73819411,	73819344,73822663,
NovelTAR_9651	103	2.06	3.18252	3.32114	0.349153	42.8801	0	31.0819	19.2606	0	1.8283	0	6.48794	0	0	0	0	0.154322	0.157629	4.69379	6	29910692,30227821,	29910763,30227853,
NovelTAR_7396	301	0	0.290409	0	0	0	0	0	0	0	0	0	0	0	0	0	0	0	0	0	18	10327067,10338823,	10327267,10338924,
NovelTAR_10169	1172	7.62635	2.23754	0.521206	0	0.047303	0.0147381	0	0	0.0382948	0.0584285	0	0	0	0.0283194	0.0662924	0	0	0.124678	0	6	148547424,148548896,	148548169,148549323,
NovelTAR_7497	357	0.148585	0.979418	0.0684429	0.0503679	0.0517639	0.048384	0	0	0	0	0	0	0.0956676	0.371881	0	0	0.0445244	0	0	18	34811334,34811646,34823189,	34811500,34811775,34823251,
NovelTAR_15104	351	70.6511	66.7428	36.7556	68.9029	41.224	87.4973	46.3219	43.7454	31.0718	13.6078	3.25361	72.7753	40.1375	30.4009	31.3435	5.75007	31.6998	30.6214	22.3135	1	160175155,160181336,	160175336,160181506,
NovelTAR_3937	77	122.968	42.0037	32.6846	0.467048	0	0	2.10221	2.30412	0	1.11166	0	1.3018	0	8.8364	0	0	1.44502	2.10855	0	17	39524164,39681464,	39524180,39681525,
NovelTAR_11340	167	0	0	0	0	0	0	0	0	0	0	0	0	0	0	0	0	0	0	0	4	76465677,76470824,	76465809,76470859,
NovelTAR_2517	368	21.1892	20.725	14.7401	7.81798	6.82946	6.19579	6.45136	8.72183	5.04103	4.00076	4.71872	8.58021	9.3272	9.83084	10.0496	5.77309	8.76828	12.0886	23.9978	11	77340807,77348634,	77340953,77348856,
NovelTAR_7924	76	7.67757	11.2142	7.07303	1.65618	2.91785	4.091	1.41992	0.848885	0	2.92834	2.47011	0.439643	1.34816	3.49372	3.27136	0	8.15675	7.04976	1.48431	22	43231511,43236954,	43231519,43237022,
NovelTAR_3166	320	0.0828828	1.09266	0.152713	0.224767	0	0.161935	0.168615	0.20161	0.561018	0.106997	0	0	0	0.05186	0.0971184	0.758749	0	0.101474	0	10	81444845,81446037,	81445139,81446063,
NovelTAR_5736	432	0.552552	1.97287	2.26242	5.99379	3.37939	6.91724	2.20657	2.80014	4.53663	4.12137	0.832901	5.37545	5.49458	2.91952	5.32353	5.47986	3.75303	3.72071	12.0865	15	83796170,83805227,	83796224,83805605,
NovelTAR_309	295	0.629348	0.66671	1.65655	0.426676	0.375858	0.234211	0	0	0.354995	0.116065	0	0	0	0.506294	0.210698	0	0.107764	0.110073	0	X	73251544,73500211,73500780,	73251618,73500331,73500881,
NovelTAR_1936	665	11836.1	2723.54	1548.31	38.8289	6.66937	0.90911	32.9691	12.515	7.98643	8.46967	48.1555	7.63723	14.8939	33.8392	24.7221	9.99495	60.7364	10.4983	0	11	2018368,2018773,2150735,2152371,	2018383,2018876,2151182,2152471,
NovelTAR_307	597	0.35541	2.30612	1.06413	0	0	0.260398	0	0	0	0	0	0	0.657895	0.47256	0	0	0	0.217565	0	X	73060743,73061084,73070336,	73061069,73061156,73070535,
NovelTAR_300	277	2.96822	3.86574	4.41049	3.37556	6.60466	6.98407	4.99961	6.11381	8.10135	16.8105	14.7404	8.14213	9.49389	5.27212	16.156	6.2453	4.76282	7.67831	8.55218	X	71398651,71416688,71417216,	71398659,71416781,71417392,
NovelTAR_7266	497	210.419	206.221	122.416	390.995	468.202	128.175	278.252	470.364	75.3744	170.851	129.182	430.771	448.872	578.761	352.612	181.581	377.711	291.134	546.754	19	54710143,54711243,	54710366,54711517,
NovelTAR_13288	168	3.15744	0.910553	2.4725	0	0	0	0	0	0.534303	0.203804	0.0931194	1.19332	1.82964	0	1.84987	0.903273	0	0	0	2	106361337,106683512,	106361483,106683534,
NovelTAR_10891	688	1.0794	2.12815	0.426176	2.24767	1.55788	0.552337	1.54237	0.117215	0.782816	0.273714	0.2956	0.752761	0.124104	0.241209	0.99377	0.46319	1.47862	2.31266	0.421622	5	151149762,151150874,151150910,	151150333,151150902,151150999,
NovelTAR_13086	1659	33.8925	14.6347	10.678	5.34347	2.1944	2.51964	2.29834	2.35273	2.41676	1.57884	1.39561	5.89106	6.1966	4.31135	4.4397	3.15574	4.32112	2.13346	9.1602	2	64862665,64880749,	64864005,64881068,
NovelTAR_2728	449	1.7721	5.93786	3.70049	1.76209	9.17812	3.15455	7.0901	3.34071	4.26491	9.91332	13.24	5.09751	5.05835	3.73299	5.98716	8.17895	3.75254	3.47136	4.01986	11	118962239,118963817,	118962249,118964256,
NovelTAR_8477	11615	2.5278	25.1515	5.2739	8.38459	2.52336	2.49393	7.62008	6.66676	0.937687	25.0065	2.02841	2.61061	15.3536	5.16787	4.27438	0.8845	8.02219	25.6684	5.41803	21	35445817,35467159,35469728,35478395,	35446059,35469717,35478384,35478554,
NovelTAR_4603	661	197.494	6.74443	10.0176	24.9726	3.43874	10.4527	16.6795	13.6156	3.6213	9.4533	10.2243	24.3899	11.6256	9.21397	29.8319	12.466	13.755	14.7621	0	16	4932523,4946866,	4933174,4946876,
NovelTAR_2020	488	34.0771	14.4196	38.2534	7.81157	3.44601	3.50417	5.89692	10.0475	18.5473	3.43794	5.1292	15.9875	15.362	6.90332	13.9468	17.3828	9.38078	9.41544	28.0367	11	10828801,10830247,	10828924,10830612,
NovelTAR_7009	1245	11.7807	12.8311	12.6979	9.28676	18.9398	8.56024	9.3323	15.4811	21.7137	17.7383	11.133	12.0233	15.4033	13.0362	24.4504	10.2995	10.916	15.7403	13.9019	19	41937222,41939181,	41938309,41939339,
NovelTAR_9378	243	0	0.539587	0.50276	0	0	0	0	0	0	0	0	0	0	0	0	0	0	0	0	7	140216938,140217753,	140217064,140217870,
NovelTAR_10287	3963	10.5073	3.64497	4.00761	0.154269	0.484958	0.287667	0.231458	0.28489	0.177427	3.66755	0.126321	0.750377	0.758389	0.824944	0.627361	0.0306333	0.661799	0.557172	0	5	473373,475251,475597,477920,479980,480476,	474161,475590,477580,477964,480331,480934,
NovelTAR_5805	284	1.58761	3.61656	4.99007	0.759776	0.585625	1.15559	0.253319	1.41979	2.79192	2.23036	1.04661	4.70604	0.781679	1.40241	1.96972	3.09912	2.18279	1.31487	3.00744	15	93480747,93499690,	93480842,93499879,
NovelTAR_14503	79	3.69301	6.91559	5.56727	19.8023	8.65505	7.65264	9.10664	7.554	2.27248	8.66812	5.74276	1.26884	1.94544	7.98249	7.67112	46.2933	11.4687	25.2786	23.459	1	52291067,52293470,	52291075,52293541,
NovelTAR_1954	200	7.4263	6.99305	4.52031	2.15776	1.20118	0.172731	0.899281	1.20966	1.49605	0.513586	0	1.58711	1.36613	0.497856	2.9524	1.59337	0.79476	1.5424	4.27056	11	3128492,3140735,	3128683,3140744,
NovelTAR_35	75	5.65813	3.20515	4.56104	2.39751	0.492792	0	0	0	0	1.1413	1.46011	2.67303	1.13844	1.32761	0	0	0.423872	0.86591	0	X	2832464,2839998,	2832472,2840065,
NovelTAR_16933	95	44.3903	17.9427	13.3745	1.7035	2.13976	6.18195	1.89322	2.03732	2.9921	0.720823	0.494023	0.879286	1.07853	4.54184	0	8.14657	1.00391	2.22174	1.69635	8	145009498,145012321,	145009506,145012408,
NovelTAR_8137	164	0	0	0	0	0	0	0	0	0	0	0	0	0	0	0	0	0	0	0	20	29873916,29874284,	29873977,29874387,
NovelTAR_8136	538	0.443685	1.2592	0.999165	0.668452	0.652629	0.99529	0.200583	0.179875	0.333691	0	0.378016	0.155264	0.603079	0.524383	0.51989	0	0.47272	0.754453	1.37789	20	29652159,29653309,29653461,	29652253,29653458,29653756,
NovelTAR_16931	5268	511.323	184.297	115.96	23.8659	32.2658	17.037	20.8398	21.0581	18.9448	13.0834	9.45236	18.9105	18.7753	40.0074	31.2696	117.796	22.2919	24.816	30.9703	8	144989318,144995348,	144993371,144996563,
NovelTAR_1373	84	0	0.520316	0	0	0.65999	0.411264	0.214114	0	0.356202	1.42663	0.186239	0	0.609881	0.197562	0.554962	1.44524	0.378457	0.773134	1.34294	12	56551665,56551966,	56551729,56551986,
NovelTAR_8556	180	0	0.121407	0	0	0	0	0	0	0	0	0	0	0	0	0	0	0.176613	0	0	21	44899454,44899548,44940817,	44899541,44899614,44940844,
NovelTAR_2357	5490	25.1698	347.332	55.2238	37.9246	12.8516	0.591501	62.6712	5.76994	0.991916	2.3325	0.12538	3.21652	3.01719	11.1481	7.54021	1.31848	12.3832	6.29323	0.742656	11	66078996,66084358,	66084226,66084618,
NovelTAR_2358	5527	25.4092	350.273	55.6719	37.8367	12.8158	0.593792	62.4469	5.73715	0.985276	2.32308	0.124541	3.19499	3.00626	11.0915	7.50941	1.30966	12.3118	6.2746	0.737684	11	66078996,66084349,	66084254,66084618,
NovelTAR_4292	228	10.5857	4.60069	2.25051	3.47009	3.07995	0.757592	0.788843	0.565923	1.31232	1.95223	5.07746	2.56458	1.94734	2.18358	1.36307	0	1.60346	1.4954	3.67543	17	73758784,73759100,	73758882,73759230,
NovelTAR_7925	304	8.28828	11.358	7.47491	2.48427	1.39814	0.681833	1.1241	2.91804	3.69091	3.1536	1.13214	3.5721	2.13458	1.63768	2.70909	1.49753	2.24833	2.1897	2.01442	22	43253119,43267280,	43253228,43267475,
NovelTAR_2049	252	0.841984	0.953913	2.03618	1.71251	1.46664	0.68544	1.07057	1.47207	0.474936	1.49456	0.372478	0.596658	1.01647	1.51464	1.91154	1.08393	3.53227	0.773134	4.02883	11	18108705,18110876,	18108776,18111057,
NovelTAR_13410	114	0	0	0	0	0	0	0	0	0	0	0	0	0	0	0	0	0	0	0	2	132022070,132384619,	132022092,132384711,
NovelTAR_10143	400	0	0.218533	0.0610853	0	0	0	0	0	0.0748024	0	0	0	0	0.0829759	0	0	0	0	0	6	143268645,143268888,143269051,	143268808,143269037,143269139,
NovelTAR_6039	1421	34.8283	92.3036	32.5846	66.5475	45.7896	25.7577	114.938	107.908	34.3323	46.9733	17.2624	103.919	48.0694	64.6173	166.117	13.4557	53.122	29.4667	0.102068	14	53323989,53326285,	53325263,53326432,
NovelTAR_13904	54	0	0	0	0	0	0	0	0	0	0	0	0	0	0	0	0	0	0	0	1	955439,1133233,	955468,1133258,
NovelTAR_14873	50	0	0	0	0	0	0	0	0	0	0	0	0	0	0	0	0	0	0	0	1	145285808,145290047,	145285850,145290055,
NovelTAR_12431	996	34.2982	36.7074	32.8487	12.7458	13.0063	6.05252	16.8841	5.91066	3.58992	7.0472	8.2147	23.5165	21.3801	2.16604	33.4493	10.0557	1.37248	12.8452	20.5001	3	129033596,129034831,129035169,	129034016,129035169,129035407,
NovelTAR_11103	175	0	0.249752	0.139624	0	0	0	0	0	0	0	0	0	0	0	0	0	0	0	0	4	3692743,3701745,	3692795,3701868,
NovelTAR_5711	2800	8.64823	17.6387	11.327	10.4613	7.12789	2.62181	6.78957	3.62898	2.43108	4.49388	2.53099	29.6778	11.0084	3.2005	4.43415	0.590741	2.24236	1.48442	11.2232	15	81293238,81294354,	81294072,81296320,
NovelTAR_5244	272	14.7239	27.9593	25.2426	9.71787	11.346	23.3695	17.655	12.3931	18.8656	24.4835	28.1823	14.741	22.4759	10.9211	23.5369	25.6636	24.7778	15.6986	17.1225	15	34382517,34388095,	34382669,34388215,
NovelTAR_5240	374	0	1.81137	0.653319	0	0	0	0	0	0	0	0	0	0	0	0	0	0	0	0	15	33380967,33406158,	33381175,33406324,
NovelTAR_11997	823	0	2.9474	3.88927	0	0	0	0	0	0.036356	0	0	0	0	0	0	0	0	0.098638	0	3	46468334,46471965,46474558,	46468623,46472287,46474770,
NovelTAR_10248	287	6.93097	2.58889	3.83113	1.44101	5.60186	0.662035	2.3187	0.674376	0.36489	0.7158	7.63125	0.756738	5.77156	6.41835	5.79326	13.2715	5.5384	4.75195	0	6	160829784,160831757,	160829950,160831878,
NovelTAR_8240	1419	88.0906	18.958	7.98973	3.57346	2.33113	0.8034	1.57168	0.295524	0.790724	2.0389	0.9371	1.51877	1.67277	0.900514	1.14982	0.534707	0.470471	3.16936	9.2331	20	39314552,39316723,	39314752,39317942,
NovelTAR_983	302	1.22952	3.76282	6.87715	0.119082	0.244764	0	0.297775	0.0534067	5.00334	0.680247	2.90089	6.69364	2.03563	0.329706	1.59506	0	0	0.107522	0.213448	12	3391088,3395512,	3391185,3395717,
NovelTAR_6990	138	20.3724	18.6861	6.55118	2.08479	3.74951	0.625837	6.12554	9.58379	7.37184	2.85326	0.793539	37.7711	7.17715	12.0255	15.2011	2.08931	19.6962	4.47073	0.350333	19	41119956,41120222,	41119964,41120352,
NovelTAR_6999	227	10.7492	58.9172	7.42711	3.96065	0.895492	1.75014	1.5054	4.12102	0.790863	0.904998	0.344583	7.58045	3.31002	1.46213	5.95545	1.13645	1.61053	1.57352	0	19	41725391,41726544,	41725399,41726763,
NovelTAR_10772	126	0	0	0	0	0	0	0	0	0	0	0	0	0	0	0	0	0	0	0	5	134260686,134262350,	134260694,134262468,
NovelTAR_7245	366	1.44932	1.25388	1.0014	0	0.100982	0	0	0	0.163503	0.187099	0	0.22823	0	0.136026	0.382105	0	0	0	0.968682	19	53469780,53889625,	53469925,53889846,
NovelTAR_7242	418	0.63451	1.20245	1.40292	0	0	0	0.129083	0	0.143163	0	0	0	0	0	0.111524	0	0	0.0776833	0	19	53284115,53284224,53284569,	53284192,53284308,53284826,
NovelTAR_16560	143	1.48378	16.0461	9.22687	13.3288	4.78146	1.93265	7.42064	5.63945	3.24318	3.11264	0.109399	14.3699	8.47863	10.0964	13.8003	1.80402	5.33545	4.08734	0.225389	8	38271435,38277212,	38271537,38277253,
NovelTAR_9682	220	1.08501	0.496665	2.66554	0	0	0	0	0	0.61202	1.01161	0.142219	0.379692	0	0.150865	0.847579	0	0.867011	0.959389	0.586012	6	34935033,34937790,	34935100,34937943,
NovelTAR_9688	232	0	1.03615	0.105319	0	0	0	0	0	0	0	0	0	0	0	0	0	0.137028	0.209946	0.903015	6	35320798,35324005,35324087,	35320827,35324070,35324225,
NovelTAR_7027	235	0	1.67387	834.399	0	0	0	0	0	0	0	0	0	0	0	0	0	0.541113	0	0	19	43242999,43358439,	43243214,43358459,
NovelTAR_9538	263	0.100846	0.830923	0	0	0	0	0	0	0.28442	0	0	0	0	0	0	0	0	0	1.04168	6	6700968,6702560,	6701180,6702611,
NovelTAR_1656	276	0.48048	1.74193	1.505	39.0248	2.20953	1.18909	36.4926	2.98032	4.87842	4.15583	6.74508	0.605306	2.28926	1.80382	3.65953	20.7831	3.3403	4.58838	0.233556	12	109702036,109702943,	109702170,109703085,
NovelTAR_6371	442	20.882	19.4801	16.0867	5.16659	5.76968	1.99305	5.45265	7.15215	6.19405	2.82744	1.76969	8.31542	7.37928	4.91848	9.70305	6.04253	4.42333	4.55485	6.96387	14	104159889,104167541,	104159943,104167929,
NovelTAR_6370	958	9.24689	7.71024	8.36575	3.5287	3.31786	1.64076	3.36057	0.892304	1.85835	2.19802	1.4207	4.01094	10.4456	2.84093	2.12484	1.07714	1.69239	2.62688	1.96816	14	104156587,104160851,	104156756,104161640,
NovelTAR_13950	381	0.0696129	1.03244	0.128263	0	0	0.0453362	0.141619	0	0	0	0	0	0	0	0	0	0.250318	0.0852274	0	1	2248261,2250428,	2248450,2250620,
NovelTAR_14736	693	0	1.41904	0.91672	0	0	0	0	0	0	0	0	0	0	0	0	0	0	0	0	1	103299151,103317196,103317826,103320204,	103299445,103317317,103318009,103320299,
NovelTAR_15738	170	9.20487	5.52759	3.88071	4.54823	3.15242	5.18193	3.80872	2.84626	2.46408	1.81266	1.38036	2.06374	2.41082	6.34522	1.73671	9.01573	1.30902	13.0842	2.27511	9	33289796,33301258,	33289805,33301419,
NovelTAR_2011	219	0.726644	1.19744	0.780999	0.574747	0.421911	0.236618	0.246378	0.147295	1.29794	0	0	0.0762851	0	0.681994	0.851449	0	0.290323	0.518953	0.515102	11	9917489,9983509,	9917564,9983653,
NovelTAR_15737	704	11.1138	9.37456	6.21265	8.30105	9.02986	8.95551	5.69715	6.98763	6.1627	6.37119	3.26659	4.27153	5.62754	10.6313	8.10056	13.2134	8.39917	15.9129	8.62995	9	33276453,33294805,	33276537,33295425,
NovelTAR_1353	1252	3.09288	2.93239	4.4887	3.08785	4.08856	1.66936	5.7462	7.14976	4.64827	4.73112	1.52442	2.62873	5.23757	5.54056	5.53544	4.37553	4.24041	7.19719	2.78028	12	56123065,56123445,	56123139,56124623,
NovelTAR_13406	2662	18.8009	15.3925	25.4163	26.3506	27.2336	39.6918	30.6404	23.7933	21.5022	28.0845	16.0966	19.995	24.5822	37.9532	37.3063	17.2557	25.2639	30.2821	25.6017	2	131805447,131808855,	131806939,131810025,
NovelTAR_6967	408	6.56562	9.64115	12.3967	12.869	16.1697	12.7431	11.3292	10.7921	5.97686	10.5319	7.13185	13.4307	14.6491	18.2222	14.3964	8.25698	29.6087	14.3257	9.55861	19	39876507,39887745,	39876873,39887787,
NovelTAR_43	1005	0.158343	1.47863	0.461939	0.0178919	0.202265	0.171872	0.304234	0.0641943	0.0148861	0.0511031	0.140096	0.0332466	0.254876	0.297227	0.0773082	0	0.0948967	0.355411	0.0320703	X	3734022,3734613,3734843,	3734487,3734812,3735184,
NovelTAR_12384	161	1.8121	2.03602	10.7753	10.4984	24.2187	4.50603	5.80902	67.9214	0.650456	7.33695	2.72071	10.7917	6.36398	18.5536	35.6141	1.13105	26.0642	3.73121	0.200191	3	123330177,123348337,	123330202,123348473,
NovelTAR_14924	579	11.8183	9.58676	17.0068	10.559	11.873	23.001	19.166	27.1042	28.9133	25.428	6.16036	29.0848	18.2269	18.4009	29.5481	36.8236	28.1392	14.2169	6.95826	1	150596157,150597715,	150596639,150597812,
NovelTAR_2494	251	36.0326	63.5573	67.1695	11.104	8.1723	1.92688	8.09711	27.7596	7.74846	25.8498	3.30333	91.3862	58.6458	27.5705	24.7013	2.84153	9.30914	4.72197	3.33864	11	75279983,75281281,	75280210,75281305,
NovelTAR_5502	447	0	0.879998	0.546625	0.362041	0	0	0	0	0	0	0	0	0	0	0	0	0.320038	0	0	15	62022091,62022654,62022780,	62022197,62022677,62023098,
NovelTAR_16261	215	7.27827	9.85938	7.84165	3.59627	2.06285	3.37428	3.84809	4.27601	3.54877	3.58316	1.16421	3.72981	3.17705	5.94339	2.38505	1.19988	2.43973	3.09613	4.34739	9	134349840,134358142,	134349903,134358294,
NovelTAR_13385	708	0.0374612	0.679057	1.03534	0.330166	0.234912	0.024397	0.254034	0.0683424	0.422613	0	0.0883845	0.07079	0	0	0.28532	0	0.0898034	0.0458639	0	2	128407132,128407339,128410538,	128407231,128407507,128410979,
NovelTAR_11143	3354	0	5.85751	5.15783	0	0	0.00515	0	0	0	0	0	0	0	0	0	0	0	0	0	4	10616861,10621443,10621484,10621611,10622580,10622957,10626402,10630128,10631236,	10617294,10621483,10621495,10622481,10622776,10623466,10626543,10631209,10631309,
NovelTAR_3942	345	56.4276	3.1038	0	0.938158	0	0	9.2274	0	0	0	0	0	0	0	0	0	0.0460731	0.0470603	0	17	39742737,39768607,	39742813,39768876,
NovelTAR_1505	518	5.9906	14.0063	6.08494	3.78372	2.67563	1.00037	1.59718	2.36639	2.80148	2.67699	2.80868	10.4496	2.20876	5.35018	3.05979	5.88836	2.5776	4.01194	3.60884	12	76424289,76442174,	76424618,76442363,
NovelTAR_6239	162	0	0.134897	0	0	0	0	0	0	0	0	0	0	0	0	0	0	0	0	0	14	81480659,81512267,	81480748,81512340,
NovelTAR_14059	218	0.121663	1.90464	0.224166	0	0	0.633875	0.165006	0	0.411757	0	0	2.45232	1.01833	0.152249	0.356398	0.06961	0	0.893715	2.06986	1	14057494,14059283,	14057622,14059373,
NovelTAR_739	283	0.468595	1.5444	0	0	0	0	0	0	0	0	0	0	0	0	0	0	0	0	0	13	42006210,42031300,	42006294,42031499,
NovelTAR_13523	1416	27.8898	21.7452	7.8341	162.2	61.4163	22.0427	176.058	184.251	48.8646	32.486	7.30277	219.425	164.906	145.993	202.5	33.5436	125.5	201.388	27.9059	2	172397343,172413175,	172397354,172414580,
NovelTAR_5196	357	37.1464	25.7097	23.1337	6.29599	6.78107	2.37082	7.45622	3.93055	3.85536	10.1662	4.86412	20.3566	13.6805	6.69386	14.4508	8.71393	5.78817	6.1396	7.53855	15	22990056,22999365,	22990197,22999581,
NovelTAR_16817	1823	9.2967	12.1913	6.37995	7.19057	5.47397	2.53933	9.22466	5.45885	3.45495	4.86447	9.6456	14.3512	5.70471	4.61534	7.24526	1.20701	8.58847	11.7828	4.61449	8	118849346,119122319,	118849436,119124052,
NovelTAR_5991	53	0	0	0	0	0	0	0	0	0	0	0	0	0	0	0	0	0	0	0	14	45196598,45356978,	45196622,45357007,
NovelTAR_8266	2038	4.98436	8.72844	2.74554	3.84685	4.39777	2.22058	2.92112	2.04182	1.06441	3.27607	8.94275	0.975499	2.69808	6.20487	2.26451	0.65525	3.45514	5.98288	5.33751	20	43119729,43139934,	43121692,43140009,
NovelTAR_4026	284	1.21406	10.6188	16.7769	1.26629	3.31854	2.43283	0.886615	0.624708	0.737489	0.24112	0.220339	5.7649	12.9879	1.57771	0.820719	0.106866	0.783566	0.34301	62.986	17	43317842,43321161,	43317893,43321394,
NovelTAR_13591	153	252.744	61.989	60.3666	1.29278	5.91834	0	16.9276	2.53001	3.03121	5.70651	3.68096	9.28135	4.79933	7.05024	6.19526	0	6.12952	2.22845	0	2	189860417,189872764,	189860466,189872868,
NovelTAR_3273	1262	4.18223	3.44596	3.33017	2.89241	1.24467	0.506422	1.61044	2.51773	1.09062	0.529051	0.768567	1.64152	1.40727	4.60247	3.23831	2.94602	2.61981	2.88179	1.6856	10	101715823,101728866,	101716957,101728994,
NovelTAR_6173	270	0.0982315	0.485628	0	0	0	0.0639744	0.333067	0	0.554092	0	0	0.742508	0	0.122927	0	0	0	0.0601327	0	14	74255697,74269587,74269677,	74255819,74269656,74269756,
NovelTAR_3092	1920	0.0276276	14.364	4.05963	2.74403	6.87214	0.0359856	1.70489	0.285614	0.60777	0.276409	1.72736	22.6755	21.3814	1.26193	1.6672	0.355664	1.12591	0.177579	208.391	10	72357113,72360443,	72358814,72360662,
NovelTAR_2326	874	13.6254	16.8525	26.447	18.0637	18.7546	5.45466	12.3883	10.9248	5.51176	14.7494	22.768	46.3537	27.1781	6.85453	17.2102	6.3721	12.4943	7.50489	41.5975	11	65365229,65366844,	65366094,65366853,
NovelTAR_6315	2865	1.8052	5.62922	1.43279	2.91844	0.81917	0.271305	2.11559	2.70784	0.240203	6.23235	0.027302	2.79315	1.16825	1.88832	3.97016	0.280724	1.15955	0.952048	0	14	96706739,96709407,96709638,	96709330,96709626,96709693,
NovelTAR_2323	238	7.46642	9.54933	9.65045	4.75977	4.89169	2.17728	3.62735	2.03304	2.70295	2.94916	4.99558	3.79054	3.30053	5.7874	5.22317	16.6415	3.33933	8.73187	3.92727	11	65302697,65314050,	65302848,65314137,
NovelTAR_2329	137	2.71033	5.26393	2.67527	0.525003	0.269777	0.126081	0.131282	0	0.327602	0	0.685141	0.609724	1.62041	0.847929	2.15504	0	1.04421	0.711058	1.64682	11	65387809,65396127,	65387897,65396176,
NovelTAR_11998	552	0	2.53371	3.7625	0	0	0	0.130331	0	0.0542047	0	0	0	0	0	0	0	0	0.117651	0	3	46472574,46472945,46473282,	46472635,46473273,46473445,
NovelTAR_11993	238	0	0.0918205	0.307993	0	0	0	0	0	0	0	0	0	0	0	0	0	0	0	0	3	46089904,46095411,	46090115,46095438,
NovelTAR_11994	234	0	0.0933901	0.313258	0	0	0	0	0	0	0	0	0	0	0	0	0	0	0	0	3	46089904,46095417,	46090117,46095438,
NovelTAR_508	1263	20.2226	18.808	11.6077	11.6459	13.2562	14.2643	11.4635	11.1867	23.7022	14.0426	5.0165	25.3176	18.3882	15.2155	29.54	11.4864	13.3656	7.13451	5.70353	X	134154764,134167228,	134155686,134167569,
NovelTAR_507	985	8.40104	8.56382	6.30078	5.65911	8.011	3.19158	4.36402	1.68657	13.8062	3.66723	2.01705	10.9397	7.8362	6.35166	13.1568	6.16243	4.2441	3.65924	2.63408	X	134154764,134167337,	134155517,134167569,
NovelTAR_15632	2443	3.5718	3.82857	7.82132	3.61394	9.52352	1.85953	5.54366	1.32701	2.54138	4.91933	1.28713	6.14097	22.3681	4.40863	3.27571	0.677066	1.75023	4.2467	5.01996	1	247353152,247362661,247363370,	247354316,247362760,247364550,
NovelTAR_7101	273	5.24621	4.80292	9.03973	5.0058	4.33224	2.2145	2.89878	2.00872	1.31521	1.81856	0.687651	1.89707	2.87739	7.35537	1.36606	1.33406	14.6143	4.10356	2.59734	19	47226370,47230720,	47226539,47230824,
NovelTAR_15527	806	5.7257	4.58214	7.21504	10.8647	13.9171	14.5943	13.4111	11.2261	9.2807	20.9215	5.66758	8.43613	15.869	22.1955	22.1131	8.28411	19.5633	17.8272	18.0148	1	229577070,229580656,	229577783,229580749,
NovelTAR_885	120	24.5333	25.3134	48.0538	24.5745	19.0957	23.8945	27.5779	32.1232	19.5733	35.8084	48.3662	24.9204	31.7341	26.414	38.4589	15.175	42.7846	43.2955	95.0805	13	100193058,100193813,	100193066,100193925,
NovelTAR_888	334	0.317635	0.785148	0.73156	0.215346	0.387299	0.103432	0.323095	0.241449	0.134376	0.153768	1.17096	0	0	0.149059	0.604809	0	0.142771	0	0.192998	13	100738953,100740886,100741106,	100738981,100741087,100741211,
NovelTAR_16465	872	9.70261	14.6607	21.9122	17.6927	31.958	26.4445	13.2623	12.0596	7.70328	23.1075	10.0287	16.534	20.7388	26.3962	22.756	24.5723	44.2587	20.7603	26.2798	8	22464422,22477196,	22464550,22477940,
NovelTAR_4920	56	0	0	0	0	0	0	0	0	0	0	0	0	0	0	0	0	0	0	0	16	58033545,58034554,	58033569,58034586,
NovelTAR_11858	1628	5.42506	37.2231	6.81394	102.807	2.20213	11.6392	5.54593	47.4156	3.43687	2.96542	0.566953	2.95544	12.1047	2.11008	7.33041	9.256	1.35715	7.89851	0	3	16215736,16237264,	16217195,16237433,
NovelTAR_11857	51	1.0401	1.71398	0.958201	3.17318	5.07286	2.70951	0.705318	2.53001	0	2.01406	0	0	0	4.23015	0	0	5.2984	5.09359	0	3	15726965,15731684,	15726973,15731727,
NovelTAR_6785	478	8.21199	12.8925	13.6483	7.71167	6.49496	9.32314	5.64402	4.52147	1.25192	3.58149	1.11276	5.97657	4.78718	6.97831	5.36386	6.34937	14.7313	4.72129	8.49595	19	17844001,17845075,	17844231,17845323,
NovelTAR_6782	109	17.0328	16.2396	9.63915	13.3623	15.0889	4.59559	8.25028	6.0668	1.64703	12.0936	5.74094	2.60559	10.81	11.7232	11.5473	8.3532	11.3745	5.51124	18.6287	19	17627283,17628098,	17627292,17628198,
NovelTAR_8173	195	2.58424	6.27581	3.63379	0.46106	2.08489	1.59444	0.830105	1.07525	2.68522	1.1413	2.1661	2.6559	3.59048	3.57435	6.61401	3.57974	3.34207	1.58195	1.65286	20	33222418,33225675,	33222515,33225773,
NovelTAR_8873	207	3.33133	4.11728	0.708235	0.173733	2.23185	0.33378	0.260661	0	0	0.330812	0	4.03537	4.28979	0.08017	0	0	0.0767884	0	36.9018	7	45015084,45022880,	45015250,45022921,
NovelTAR_6436	1859	191.878	757.447	241.055	11.5588	6.49126	2.96402	19.7755	7.58289	5.72989	8.19602	1.43902	29.5396	7.21097	15.024	7.31392	0.408149	12.2014	6.76856	0.944901	19	681273,681651,681775,682217,682385,	681587,681673,682169,682337,683394,
NovelTAR_6439	468	15.4715	10.8799	0.417677	0.268952	0	0.147633	0.0384308	1.86102	0	2.48745	0	11.1019	0	1.06379	0	0	0.169821	0.104076	0	19	756889,763970,	757006,764321,
NovelTAR_14730	1176	0.112766	9.36569	4.96578	4.78585	88.6272	4.72954	9.32927	7.98212	2.32804	59.7583	17.3601	67.2661	24.9616	21.1673	18.6969	3.18726	15.9358	1.3806	0.260367	1	101200057,101203671,	101200317,101204587,
NovelTAR_16672	180	0	0.242814	0.135745	0	0	0	0	0.358418	0.249341	0	0	0	0	0	0	0.421527	0.176613	0	1.43247	8	74818065,74826748,74826881,	74818092,74826809,74826973,
NovelTAR_1927	606	9.0159	17.3816	11.0074	16.5571	42.6314	1.39667	18.1934	6.4675	3.6784	1.2995	1.0068	25.2526	34.0688	7.25697	18.6672	2.62933	13.1411	3.88481	324.86	11	1908703,1912989,	1908806,1913492,
NovelTAR_16457	174	0	0.251187	0	0	0	0	0	0	0	0	0	0	0	0	0	0	0	0	0	8	22046219,22046809,	22046366,22046836,
NovelTAR_11032	1598	39.817	64.5205	113.287	15.2358	6.77666	4.17235	13.7425	10.3152	8.1075	8.31337	6.44167	13.4969	11.3381	7.16563	19.8078	53.4448	6.91312	20.2897	10.4679	5	179247900,179250504,	179248915,179251087,
NovelTAR_4958	292	9.80969	16.3151	23.2626	3.57164	3.60734	1.3014	2.95654	3.47985	3.63765	3.63497	1.50012	2.74626	4.50309	5.68328	5.00226	5.45676	4.79034	3.28053	11.2035	16	67226083,67226660,	67226262,67226773,
NovelTAR_12996	269	2.07053	1.8685	1.45333	3.34226	2.47312	2.05479	2.34014	1.25913	2.28022	2.54566	0.581564	0.931586	5.20553	4.38014	3.40817	2.93345	5.02265	3.50066	4.25349	2	43755017,43768286,	43755116,43768456,
NovelTAR_16287	256	8.59909	7.68279	11.9307	16.4361	39.0528	13.697	24.66	17.4519	14.3177	26.1474	37.2158	23.6892	18.0105	14.0022	32.7775	22.9403	17.9442	21.3095	30.0274	9	136218663,136218911,	136218833,136218997,
NovelTAR_1924	769	2926.96	1121	640.562	72.2294	11.8232	2.51572	46.1919	16.2547	10.3498	6.27791	39.6289	4.106	8.43841	51.6415	20.1461	10.3798	69.1617	12.2877	0	11	1781795,2152561,2152758,2152817,2152932,2153023,2153243,2455438,2552098,	1781810,2152733,2152807,2152931,2152999,2153242,2153337,2455451,2552124,
NovelTAR_11038	202	2.23209	2.92098	4.11267	0.890166	0.73187	2.22327	2.67113	1.11784	1.40717	2.11876	0.0774458	1.73681	0.591766	0.164309	2.46161	3.15519	0.86558	2.73276	0.877568	5	179707439,179713970,	179707604,179714007,
NovelTAR_3526	404	25.2752	3.78646	3.08451	0.623116	0.594644	0.983369	0.845858	0.359305	0.40734	0.593251	0.154892	0.620288	2.36706	1.10908	0.769255	0.150247	0.511479	0.763566	0.239337	17	2278785,2279906,	2278986,2280109,
NovelTAR_7204	736	0	3.59273	2.88827	0	0	0.0234689	0	0	0	0	0	0	0	0	0	0	0	0.0882382	0	19	51267059,51273937,	51267170,51274562,
NovelTAR_12993	3686	68.8607	77.186	20.47	89.5068	105.218	13.3649	64.6428	109.086	25.8298	64.5211	34.3736	301.423	132.842	121.06	84.7391	48.9255	55.2063	99.7142	234.446	2	43449549,43453399,	43452887,43453747,

## Sheet: novel TARs  from Decidua
gene	exonlength	Amnion	Chorion	Decidua	adipose	adrenal	brain	breast	colon	heart	kidney	liver	lung	LymphNode	ovary	prostate	SkeletalMuscle	testes	thyroid	WhiteBloodCells	chr	exonstart(0 based)	exonend (1 based)
NovelTAR_2126	359	0	0.0608726	0.884801	0	0.205902	0.0481145	0.150298	0	0.0416727	0	0	0	0	0	0	0.634052	0	0.226126	0	11	63944242,63946056,	63944467,63946190,
NovelTAR_6154	381	2.08839	3.21203	4.48921	1.60464	0.824554	0	0.755301	0.253997	0.43193	0.269599	0.78015	0.482338	0.806772	0.0871138	0.978831	0.199147	0	0.170455	1.6073	18	74528709,74533971,	74528798,74534263,
NovelTAR_10595	1544	0.0343556	5.54824	1.50339	0	0	0	0	0	0	0	0	0	0	0	0	0	0	0	0	3	97916622,97928350,	97918114,97928402,
NovelTAR_10590	362	3.00393	3.62209	5.39981	8.34494	7.65734	3.53096	5.51493	5.97034	1.52911	1.135	1.21004	2.95362	3.34929	12.1026	2.53259	1.50911	6.76205	11.4817	4.45175	3	96068508,96068802,96068864,	96068730,96068848,96068958,
NovelTAR_2341	2145	0.0123648	0.030564	4.31726	0.0251487	0.0258457	0.0161055	0.0251547	0	0.00697459	0	0	0	0.0636892	17.5391	0	0	8.42557	0	0	11	77261551,77263330,77282553,77285255,	77261800,77263504,77282730,77286800,
NovelTAR_2344	347	22.3186	21.4754	15.6322	6.99563	5.59184	5.5254	5.80516	8.32005	5.34611	4.09488	5.0043	9.00318	9.89167	9.278	10.6578	6.12247	8.24535	11.6037	25.3573	11	77340807,77348634,	77340953,77348835,
NovelTAR_522	914	22.576	15.2543	11.6289	14.873	25.1518	230.106	19.4221	24.5814	18.9052	19.5919	7.51394	39.0609	29.4077	30.2127	36.2292	9.01534	18.5908	20.1083	56.245	X	148560805,148570187,	148561676,148570230,
NovelTAR_1311	975	30.3853	17.5274	35.9369	35.1697	27.9565	36.6013	33.2596	48.5684	32.7136	46.2491	23.5222	63.6558	52.7888	41.0539	95.8474	46.3654	43.9197	26.1605	58.7094	12	56374010,56387611,	56374105,56388491,
NovelTAR_50	426	0	0	0.516214	0	0	0	0	0	0	0	0	0	0	0	0	0	0	0	0	X	13348569,13348940,13349298,	13348821,13349023,13349389,
NovelTAR_12201	906	10.1875	15.4372	2.1036	0.178623	0.0611911	0	0.218368	0	0	0	0.0863359	0	0	0	0	0	0	0	0	2	237686039,237688928,	237686528,237689345,
NovelTAR_5017	168	0	0.130079	0	0	0	0	0	0	0	0	0	0	0	0	0	0	0	0	0	15	52152721,52153149,	52152840,52153198,
NovelTAR_5012	1069	0	0.0613282	1.32571	0.269132	0.172869	0.791751	0.0841236	0.0452633	0.237912	0.0480436	0.0731715	0.0468843	0.111821	0.201812	0.0290719	0.056782	0.0743461	0	0.542705	15	51745985,51750106,	51746336,51750824,
NovelTAR_5010	3922	0.02705	0.167159	38.0529	12.8052	2.56322	29.0498	6.04871	0.460588	2.57861	0.702766	0.0478656	3.09252	0.317847	0.143864	0.903335	0.352097	1.12263	0.968685	0	15	51693789,51696468,	51693935,51700244,
NovelTAR_3750	72	114.194	35.8151	22.0586	1.74819	2.56663	0.239904	5.4956	0	0.831138	1.90217	1.95551	1.85627	4.74352	14.7513	4.53219	0.210764	3.53227	0.90199	0	17	48272927,48273694,	48272965,48273728,
NovelTAR_14365	703	0.0377276	0.0932572	0.973194	0.025578	0.552025	0.0737117	0.153505	0	0.297933	0.438338	0	0	0.753025	0.3777	0.442075	0	0.158274	1.4088	0.137542	9	125694103,125698622,	125694156,125699272,
NovelTAR_11250	406	0	0.107652	0.662008	0	0	0	0	0	0	0	0	0	0	0	0	0	0	0	0	2	31480496,31486233,	31480713,31486422,
NovelTAR_13918	421	1.07098	3.8931	2.7278	2.05013	0.790106	0.451316	0.469933	0.804525	0.675176	0.20332	0.0371593	0.43651	0.405622	0.157674	0.479825	0.216271	0.604093	0.732733	1.49287	1	247081635,247094885,	247081685,247095256,
NovelTAR_6454	170	0.156015	0	0.28746	0	0	0.304819	0	0	0.352012	0	0.0920239	0	0	0.292856	1.27968	0	0	0	1.32715	22	42495316,42504063,42504186,	42495325,42504133,42504277,
NovelTAR_14753	4191	3.52494	3.1651	4.256	3.93865	4.15364	7.82256	3.8795	6.93489	2.39168	4.48106	1.27288	7.95658	9.3064	7.49971	7.99008	1.73077	3.50445	3.14179	9.27084	8	38126814,38130890,	38128495,38133400,
NovelTAR_6459	164	0	0.399755	0.744943	0	0	0	0	0	0	0	0	0	0	0	0.284249	0	0	0	0	22	42908177,42970113,	42908296,42970158,
NovelTAR_5222	426	0.0622594	0.153896	0.573571	0	0.563935	0.121642	0.422198	0	0.210711	0	0	0	0	0.0779117	0	0	0	0.152449	0	15	76181044,76181366,	76181255,76181581,
NovelTAR_13914	1058	0	0.227208	0.831407	0	0.1048	0.0163262	0	0	0.0141403	0.16181	0.0887187	0	0	0.0784271	0.0440613	0	0	0.0153458	0	1	246948233,246949204,	246948994,246949501,
NovelTAR_5484	1627	43.0196	32.6254	19.5383	22.6121	22.898	23.8235	29.4823	42.607	13.8939	31.9242	25.5766	48.4456	19.5432	39.9223	36.7987	7.89995	24.1017	54.9443	29.596	14	34903077,34931301,	34904503,34931502,
NovelTAR_4573	291	9.75226	16.2961	23.3426	3.58391	3.55623	1.30587	2.78128	3.43638	3.65015	3.58863	1.50527	2.7557	4.51857	5.70281	5.01945	5.47551	4.8068	3.2918	11.242	16	67226084,67226660,	67226262,67226773,
NovelTAR_4576	455	16.1467	6.72408	5.04793	0.0790389	0.284303	0	0.67199	0.886199	0.0986406	0.865383	0.103148	2.01946	0.412843	1.13066	1.36606	0	2.0262	2.56918	0.0354183	16	67236529,67237639,	67236691,67237932,
NovelTAR_4686	1122	2.19839	3.07738	3.3537	3.54178	4.89169	1.90897	3.49453	0.934379	1.86673	3.24997	1.72893	1.57833	3.69842	3.75684	2.50673	1.04142	3.15921	2.96644	6.37719	16	75633211,75636987,	75634251,75637069,
NovelTAR_14111	530	0	1.11328	3.50376	0	0	0.228135	0	0.0304317	0	0	0	0.189129	0	0.0626233	0.205231	0	0.0599819	0	0	9	75128919,75135850,	75129001,75136298,
NovelTAR_12139	64	6.21621	4.09749	4.19961	0	0	0	0	0	0.935031	0	0	0	0	0	0	1.18555	0	0	0	2	223752547,223765370,	223752603,223765378,
NovelTAR_7084	1398	5.63461	6.08078	3.3208	7.12566	12.2537	12.6645	8.60685	18.9439	2.17237	5.15546	2.24925	28.8957	20.3381	9.31847	43.8269	2.43147	9.93735	2.97308	3.86169	21	46641932,46645502,	46642362,46646470,
NovelTAR_11406	3063	20.7037	26.1198	29.7549	38.5457	36.0062	38.488	46.1237	44.5267	27.6449	63.638	36.7122	57.7444	39.2323	48.8482	49.1026	21.2341	44.5045	49.7358	33.3566	2	65312893,65316068,	65315820,65316204,
NovelTAR_9668	1888	0.140479	0	2.76955	0	0	0.0548933	0	0	0	0	0.0248581	0	0.0723588	0.00878982	0.0246911	0	0.0252572	0.197788	0	4	57562900,57566353,57568026,57568479,57569736,57571333,	57564052,57566429,57568283,57568568,57569912,57571471,
NovelTAR_13669	382	3.4021	2.05947	8.25131	0.517788	0.919148	0.587828	0.941655	0.042222	0.469963	0	0.163812	3.5862	1.65402	0.564758	0.406779	0	0.457715	0.425021	1.47654	1	204418973,204433579,	204419202,204433732,
NovelTAR_13665	283	18.6501	2.62548	43.0835	0.127077	0.457095	3.29593	0.19066	1.4818	0.792959	5.2629	0.88447	0.0590333	0.0603416	2.16969	1.53742	0.58984	1.90967	0.458963	0	1	204192589,204197194,	204192710,204197356,
NovelTAR_9666	191	5.27673	5.26309	4.98917	4.51887	2.12855	3.88871	4.14328	3.29332	2.5848	3.58524	1.96575	3.41126	1.51991	6.69021	2.44067	5.16426	7.157	5.35527	7.67799	4	57335818,57340225,	57335871,57340363,
NovelTAR_9590	4606	2.09025	9.96824	7.90422	10.6264	8.79451	18.7319	24.1084	13.7126	5.53467	11.864	3.3557	13.2752	11.4042	25.8872	10.6202	3.27484	11.1121	22.4608	0.258909	4	40813732,40827921,	40818272,40827987,
NovelTAR_3003	886	0.269416	2.39251	14.7818	2.27304	7.44611	0.48739	1.36009	2.76702	1.72231	1.64239	0.759249	7.27842	11.0825	1.38605	9.55838	0.736483	2.26049	0.934568	11.4226	10	97625933,97633650,97633914,	97626410,97633884,97634089,
NovelTAR_14940	2546	3.81274	2.97843	1.6219	2.47191	5.82118	10.7669	7.38216	4.61185	5.54702	8.38494	0.98313	2.50006	2.58229	21.725	10.5526	2.12188	39.1699	8.67271	1.52545	8	98285715,98287867,98288834,	98286591,98288831,98289540,
NovelTAR_5561	625	1.82475	1.85316	1.56378	0.517863	0.177405	1.21603	1.64029	0.696765	4.73948	0.191739	0.250305	4.62434	0.273227	0.159314	1.49174	2.40372	0.66124	0.727365	0.0515691	14	55032770,55034213,	55033028,55034580,
NovelTAR_3190	935	0	0	1.56796	0	0	0	0	0	0	0	0	0	0	0	0	0	0	0	0	10	128123521,128126623,128128645,	128123695,128126839,128129190,
NovelTAR_4215	251	6.44571	9.6642	8.37185	1.79097	1.76698	1.9957	1.14649	0.642582	1.6689	3.27386	7.85319	4.52605	3.946	1.65291	8.72905	0.846414	0.633275	1.87585	7.25511	16	4511672,4515097,	4511912,4515108,
NovelTAR_3997	39	0	0	0	0	0	0	0	0	0	0	0	0	0	0	0	0	0	0	0	17	79171219,79173346,	79171255,79173349,
NovelTAR_3779	2310	7.02674	3.80304	5.79649	3.32383	5.17592	13.2278	5.52026	4.11948	16.2622	16.786	1.74726	6.78383	9.10756	14.6411	8.64396	18.0917	10.3078	18.9137	7.36004	17	55752278,55756982,	55752485,55759085,
NovelTAR_10412	381	46.9887	44.2228	54.8966	17.9814	22.942	5.21366	35.8296	27.347	54.1876	36.2161	27.8801	74.1924	46.2997	26.6568	77.7355	24.0569	30.2885	11.5909	0.719057	3	49158545,49167333,	49158808,49167451,
NovelTAR_14770	1428	11.9797	19.6649	14.5612	11.9246	17.2762	5.47949	10.7561	7.37543	4.86111	18.1026	18.8539	12.5766	16.5625	10.0408	10.4137	6.24852	11.6543	11.5856	8.48651	8	41476416,41478415,	41476500,41479759,
NovelTAR_1296	1715	2.92289	2.42106	3.80403	3.39706	4.82735	2.105	6.39722	7.61769	4.42272	4.62178	1.28619	2.63017	4.52059	6.23166	4.94709	3.89329	4.53222	7.59249	2.67806	12	56122875,56123445,	56123139,56124896,
NovelTAR_9956	237	14.3244	13.3701	11.7531	7.5112	3.43083	10.7866	5.99521	11.8414	101.757	52.2977	50.7607	42.3653	31.7035	7.28227	68.5156	41.9393	14.3526	9.11124	30.4627	4	140211089,140213679,	140211242,140213763,
NovelTAR_5606	366	26.8124	25.8537	8.27823	14.1001	11.411	14.5358	4.27527	8.85763	10.2598	40.5069	6.45424	43.1355	33.1269	18.4089	15.8786	1.9487	12.7683	11.9772	18.8012	14	62204804,62209385,	62205086,62209469,
NovelTAR_5603	2295	0.161793	0.238053	2.04416	0.164535	1.1112	0.0526848	0.25078	0.175695	0.293343	0.216325	0.0408995	0.407652	1.41375	0.238624	0.616141	0.165305	0.159298	1.01872	0.912851	14	61761437,61764917,	61762448,61766201,
NovelTAR_907	506	0.26208	0	0.820909	0	0	0	0	0.0956254	0	0.135332	0.0309171	0	0.101245	0.0655936	0	0	0.0628269	0	0	13	113985222,113985368,	113985269,113985827,
NovelTAR_10089	6819	0.0116685	1.91965	6.06284	0.0421912	0.143632	0	0.0105503	0.416289	0.00219394	0.296247	0.612548	0.369947	0.0425727	0.0243367	0.380555	0.0267048	0.296039	0.0285716	0.0141798	4	175443505,175444535,175447962,175451244,	175444081,175444572,175448059,175457353,
NovelTAR_5497	135	1.17878	2.10439	1.62894	1.46515	0.547547	3.58257	1.19904	1.55315	2.65964	0.760869	0	2.35128	0.632469	2.21269	2.41717	3.25981	0.470969	0.360796	1.43247	14	36300739,36302185,	36300748,36302311,
NovelTAR_10081	361	1.98368	0.0605354	0.541476	0.747148	0.563094	0.0956958	0.29893	0.759529	0.248651	0.142268	0.390018	0	1.65563	0.4597	2.88396	0.294252	0.220155	0.719593	0	4	174285180,174290584,174290672,	174285349,174290658,174290790,
NovelTAR_3389	234	15.7548	26.8963	9.81542	10.6812	3.55379	7.9722	5.30345	6.27232	6.13764	3.36538	0.26742	19.2767	9.56002	1.91483	14.2108	21.0764	3.39641	5.20379	0.482083	17	15163966,15165747,	15164076,15165871,
NovelTAR_8958	151	2.45904	73.5196	20.7124	8.81206	3.18194	1.60148	4.16885	1.49539	4.35935	0.680247	0.414412	20.0256	3.27963	1.53863	9.05581	2.21093	5.36858	0.860176	120.278	5	82868234,82875784,	82868379,82875790,
NovelTAR_6803	2244	40.422	35.8183	48.4436	139.572	109.808	189.073	106.19	102.602	54.7285	136.804	31.7273	98.6975	135.814	116.573	122.103	46.6408	97.7229	91.6991	317.524	20	43534641,43535020,	43534735,43537170,
NovelTAR_2382	139	31.4835	18.3945	25.6646	1.81107	10.6358	4.22507	2.58786	3.0169	2.36785	34.1159	6.86538	28.2447	29.8535	1.79085	11.4027	4.58525	3.08756	2.92011	54.9545	11	88029300,88033683,	88029431,88033691,
NovelTAR_8215	334	3.81162	3.20602	4.8283	6.9449	6.14146	8.22282	4.30793	7.67809	4.30002	3.63918	2.76347	2.55098	3.93684	8.39696	5.25719	9.45029	10.2795	13.0762	12.0624	6	44358004,44360403,44361244,	44358112,44360563,44361310,
NovelTAR_1601	1164	0.774712	4.78744	4.91201	0.895978	0.15876	0.0148394	0.417192	0.138564	1.38809	0.220613	0.309118	2.25336	1.24701	0.014257	0.66748	0.234665	0.081934	0.16738	4.63801	12	111843676,111855911,	111844070,111856681,
NovelTAR_7113	1111	5.56233	4.18969	12.448	2.91327	4.97339	7.74258	4.03098	5.86502	2.9894	9.39957	5.91405	4.48111	9.3914	6.54248	7.16106	6.51527	12.1754	6.99996	5.8021	7	924557,935477,	924886,936259,
NovelTAR_12302	774	1.61054	1.80699	3.56726	1.34744	5.32426	1.78533	1.83574	0.896045	0.386576	5.15356	1.67759	2.84916	7.92057	1.41509	1.08411	2.39192	2.21794	1.40543	0.374775	1	1572465,1635667,1636117,	1572487,1636088,1636448,
NovelTAR_13304	434	4.27782	4.38073	4.16619	3.56313	4.30058	2.66658	4.80722	5.3515	1.72356	16.7251	3.8209	4.15736	7.63335	6.27099	8.44975	2.8322	6.48261	2.50645	3.936	1	153741368,153746259,	153741456,153746605,
NovelTAR_14324	4568	0.238052	15.7441	103.711	0.00393637	0.0202274	0.0189066	0	0.0282466	0.0262005	0.0787019	0	0.04023	0	0.0544938	0.0952475	0.00332202	0.0765531	0.028434	0	9	118969734,118973915,	118970398,118977819,
NovelTAR_12495	245	25.2234	23.8156	24.0352	11.1558	5.80791	0.352512	10.2041	10.5989	4.39655	5.03105	1.21321	3.54586	4.87905	3.11583	10.4016	1.67235	5.32003	2.65075	0.263108	1	22157955,22175387,	22158063,22175524,
NovelTAR_9141	897	36.4869	82.6137	88.3932	25.0376	15.0392	4.98744	11.1282	18.8439	976.351	28.0173	153.144	116.815	44.7953	274.866	81.1247	247.977	5.59965	17.0684	23.4095	5	134259458,134262416,	134259683,134263088,
NovelTAR_9142	746	43.8368	99.2771	106.154	30.1296	18.232	5.99696	13.453	22.6582	1173.88	33.6195	184.143	140.459	53.8396	330.591	97.8787	298.109	6.37087	20.3709	28.1694	5	134260686,134262350,	134260694,134263088,
NovelTAR_1854	684	10.2368	4.72849	5.14402	1.52473	1.32384	0.65658	1.18326	1.32049	0.765522	1.95223	1.30367	2.58901	1.59782	1.43146	2.72613	1.68611	3.64846	1.61409	4.75921	11	6238600,6239020,	6238924,6239380,
NovelTAR_15056	6566	0.282756	0.522535	8.48459	0.668208	0.607922	0.270961	0.86011	0.230903	1.51747	2.01284	0.645681	0.407102	0.566968	1.16262	0.837768	0.231115	0.622155	1.96086	0.149716	8	135802847,135811408,135820667,135837956,	135807680,135812879,135820862,135838023,
NovelTAR_8311	2295	18.4213	12.8358	20.2287	64.396	81.9227	123.696	61.7075	80.6933	21.8182	77.2132	36.3392	107.824	57.5101	55.6499	69.4005	18.6199	63.0267	85.8694	71.0409	6	75962640,75974949,	75964830,75975054,
NovelTAR_4534	420	8.84083	13.7884	38.8619	3.51065	1.36398	4.77067	1.19904	1.15206	1.78101	18.7907	0.33523	10.3023	3.82192	0.474148	2.9228	1.0478	2.27074	4.21358	13.698	16	57679964,57693285,	57680076,57693593,
NovelTAR_9224	1211	7.38075	1.01056	8.33302	1.55908	1.95326	8.47252	5.07934	8.36408	4.54621	4.17033	0.620078	2.27627	1.90367	1.8637	14.7819	3.93472	4.18709	0.978708	0	5	149011544,149013870,	149012094,149014531,
NovelTAR_9970	255	0	0	0.28746	0	0	0	0	0	0	0	0	0	0	0	0	0	0	0	0	4	142237702,142237834,142238561,	142237832,142237890,142238630,
NovelTAR_4946	377	17.2361	22.259	41.9334	23.371	25.9794	22.7253	19.0829	15.701	17.3415	28.245	7.84278	20.7833	32.6586	13.2938	32.9739	14.8932	14.5882	38.587	69.4199	15	43483163,43483573,	43483240,43483873,
NovelTAR_5628	1768	12.5712	44.2628	27.2258	4.6479	12.7518	106.335	8.71814	49.9555	6.66791	38.5868	1.32727	9.80842	12.9717	8.95464	18.8788	4.99539	97.7807	13.3248	0.337255	14	65007456,65008257,	65007527,65009954,
NovelTAR_9670	432	9.33199	5.86801	5.76917	10.7389	13.9881	8.67653	12.1986	22.8865	7.61877	10.6601	6.26487	12.2978	20.5157	16.2879	24.2436	22.341	18.6916	12.3648	22.6808	4	57829526,57830571,	57829837,57830692,
NovelTAR_924	188	0.141077	0	0.519875	0	0	0	0	0	0	0	0	0	0	0	0	0	0	0	0	12	78988,85089,	79058,85207,
NovelTAR_13515	201	0.791717	0.652337	0.972502	0	0	0	0	0.320971	0.744303	0	0	0	1.4443	0.0825631	1.23693	0.377487	0	0	0.481055	1	173684661,173685148,	173684800,173685210,
NovelTAR_3819	684	0	0.511188	1.7504	0.394328	0.0810513	0.0505061	0.420716	1.01395	0.196849	1.37657	0	7.44951	0.599181	0.145572	5.54313	0	1.37108	0.166156	0	17	59470821,59475372,	59471108,59475769,
NovelTAR_2630	5287	0.295976	0.256271	5.95717	0.238074	0.00699062	0	0.207513	0.286762	0.00282967	0.0388565	0	0.0916373	0.0452191	0.0094166	0.0558426	0	0.0360776	0.0122836	0	10	5526552,5526699,5529461,5532420,5535452,	5526694,5528597,5532417,5532452,5535711,
NovelTAR_8625	285	0	0	0.257201	0	0	0	0	0	0	0	0	0	0	0	0	0	0	0	0	6	158137132,158187414,158200855,	158137218,158187568,158200900,
NovelTAR_7663	251	11.0951	6.35573	12.7525	15.6173	9.20304	15.6903	11.5366	12.2733	9.71538	6.3431	7.72854	9.05209	7.41576	9.71909	12.3816	4.35298	23.9378	16.2358	14.767	7	102937916,102939018,	102938030,102939155,
NovelTAR_6390	627	0.888314	0.243976	0.545578	0.0286784	0	0.385683	0.143426	0.0257238	0.0954417	0.136519	0	0	0.517475	0.0794028	0.322179	0.145215	0.0253512	0	0	22	38479072,38481689,38483471,38484189,	38479195,38481711,38483622,38484520,
NovelTAR_6393	1974	1.1958	0.974209	4.23327	0.519218	0.692755	1.10254	0.528453	0.367678	0.219784	0.286193	0.0554754	1.21871	1.48794	1.03405	0.65336	0.0768743	0.322091	0.452366	0.0734742	22	38614474,38618287,	38614502,38620233,
NovelTAR_5896	388	1.02535	0.39426	1.57436	0	0.381025	0.0890366	0.556256	0.290984	0.038558	0.0441225	0	0.258347	0.264072	0	0.440537	0	0.122901	0	0.539947	14	105944097,105944268,	105944214,105944539,
NovelTAR_1445	217	0	0	0.675598	0	0	0.159199	0	0	0	0	0	0	0	0	0	0	0	0	0	12	80761989,80764353,	80762093,80764466,
NovelTAR_6530	285	0	0	1.62894	0.315462	0	0	0.126215	0.282962	0.104986	0	0	0.410334	0	0	0	0	0	0	0	22	51111105,51112503,	51111281,51112612,
NovelTAR_14980	1055	15.109	17.1098	52.1107	22.0208	19.1278	35.0865	21.8726	25.6074	11.5997	17.866	30.1463	34.4897	16.494	28.2669	49.8277	7.5803	20.6412	23.7305	33.1625	8	103838670,103855781,	103839531,103855975,
NovelTAR_140	676	0.823924	14.7413	7.51819	72.0584	60.4144	4.24162	25.6215	121.491	24.9858	9.92731	14.6258	31.3864	98.3929	9.13226	103.693	5.81408	52.6	36.8428	0	X	38008593,38013719,	38009152,38013836,
NovelTAR_148	72	0	0	0	0	0	0	0	0	0	0	0	0	0	0	0	0	0	0	0	X	38338597,38338969,	38338605,38339033,
NovelTAR_3482	2070	3.88228	12.4574	31.4693	9.52925	9.17736	10.9563	5.18716	6.01519	6.98156	8.1628	4.36069	10.3951	20.723	11.5525	4.99949	6.59782	10.2743	10.518	23.5891	17	27613009,27620798,	27614732,27621145,
NovelTAR_13181	1255	0.0211335	46.719	259.177	0	0	0.0137634	0	0	0	0	0.0373962	0	0	0	0	0	0	0	0	1	119988651,119988837,120016069,120056947,120057259,120088528,	119988743,119988856,120016141,120057254,120057876,120088676,
NovelTAR_13183	3859	0	0.23218	3.88768	0.0279575	0.0143662	0.0268563	0.0279642	0.0167181	0.0193839	0.00887253	0	0	0	0.0602054	0	0	0	0.00420726	0	1	120059302,120068398,120068754,120070521,120071811,120077191,	120060371,120068737,120069254,120070694,120071909,120078871,
NovelTAR_4258	2264	6.20889	10.2703	9.56212	15.8687	13.6149	14.618	20.8058	16.6845	20.4649	20.8777	17.9451	29.3248	20.584	18.8308	21.0572	34.814	18.6684	26.2398	22.0305	16	11964933,11969610,	11967021,11969786,
NovelTAR_4250	384	0	0.341457	0.572675	0	0	0.044982	0.140513	0	0	0	0	0	0.355764	0.0864333	0.040466	0	0.372544	0	0	16	11478755,11479067,	11478922,11479284,
NovelTAR_4706	372	0	0	2.49596	0	0	0	0	0	0	0	0	0	0	0	0	0	0	0	0.346566	16	81105633,81110028,	81105835,81110198,
NovelTAR_10632	429	0	0.20376	0.56956	0	0	0.765009	0	0	0	0.119717	0	0	0.318446	0.0386834	0	0	1.25976	0.0756915	0	3	106529485,106530260,	106529861,106530313,
NovelTAR_10635	161	0	0	0.303529	0	0	0	0	0	0	0	0	0	0	0	0	0	0	0	0	3	107099435,107100769,	107099555,107100810,
NovelTAR_13727	1066	3.53302	11.2751	9.37482	1.41692	0.62408	0.858794	1.04607	0.771641	0.350856	1.04387	2.06924	1.56721	0.352427	1.65018	0.655959	0.441299	1.59548	1.6449	2.22228	1	211751332,211752247,	211752000,211752645,
NovelTAR_2280	388	0.341785	0	0.69272	0	0	0	0.0463547	0	0	0	0	0	0	0	0	0	0	0	0	11	70995162,70995418,	70995317,70995651,
NovelTAR_7471	171	0.465307	1.02238	2.28623	1.57731	0.432274	0.303037	0.315537	0.471603	0.349953	1.30149	0	0.390794	1.79754	0.776383	1.18132	0.443713	0.743635	0.474732	0.0942417	7	75183411,75203067,	75183443,75203206,
NovelTAR_3730	291	1.09371	0	1.34346	0	0	0.0593577	0.123612	0.166276	0.0514106	0	0	0	0	0	0.533984	0	0	0	0.719929	17	47009490,47009890,	47009708,47009963,
NovelTAR_6703	135	5.69743	7.60818	15.2035	1.06556	2.73773	1.02359	0.932587	3.82313	1.44064	2.53623	2.31764	1.11376	1.64442	3.44196	1.49634	0.899258	2.82581	3.48769	0.83561	20	32863724,32883264,	32863732,32883391,
NovelTAR_6709	191	2.22178	5.94958	3.70989	0.376573	2.12855	1.62783	0.659159	1.09777	2.74145	1.1652	2.21146	2.71152	3.66567	3.12789	6.75252	3.65471	3.41206	1.44507	1.68747	20	33222418,33225675,	33222515,33225769,
NovelTAR_6146	557	0	0.0392339	0.701878	0	0	0	0	0	0	0	0	0	0	0	0	0	0.142686	0	0	18	70917417,70919760,	70917930,70919804,
NovelTAR_11580	1915	0.526295	3.32078	6.21379	3.88735	2.123	2.57067	0.948589	1.81081	1.64839	4.11227	0.530999	4.85054	5.85868	1.17856	2.44241	0.578472	1.25336	1.26326	14.0536	2	99229005,99238742,	99229107,99240555,
NovelTAR_1168	555	0	0.74813	0.572331	0.647977	17.4808	0.497963	0.226846	0.668401	0.727808	0.771151	0.11275	6.41166	22.8304	0.418617	0.811945	0	0.68736	0.292537	28.7172	12	47599681,47600293,47603063,	47599928,47600371,47603293,
NovelTAR_1166	264	1.80835	0.413888	0.647874	0	0.139998	0.130857	0	0.855316	0.226674	0.583621	0.888867	0.253128	0	0	1.23605	4.02367	0.120418	0.430495	0	12	46777470,46781529,	46777496,46781767,
NovelTAR_1164	660	1.44668	1.58933	6.14555	0.136222	0.531992	0.680455	0.0817528	0.219938	2.1534	0.674406	0.260734	0.0253128	1.26781	0.100577	0.659228	2.7131	0.0722509	0.91019	3.36957	12	46636982,46662643,	46637093,46663192,
NovelTAR_14840	711	0	0	1.3059	0	0	0	0	0	0	0	0	0	0	0	0	0	0.0894245	0	0	8	67123647,67133258,67141094,	67123927,67133430,67141353,
NovelTAR_5396	225	4.12572	5.14766	8.79628	0.0799171	0.492792	0.614155	0.0799361	0.645153	2.79262	1.36956	0.417175	2.37603	3.87071	0.663807	5.59402	2.36055	1.13033	0.432955	4.72717	14	21971806,21979250,	21972022,21979259,
NovelTAR_5934	238	0.111439	0	0.205329	0	0	0	0	0	0	0	0	0.210585	0	0	0	0	0	0	0	18	3466261,3467124,	3466355,3467268,
NovelTAR_5421	754	11.3969	5.47781	7.87466	9.61072	9.04378	29.827	15.0516	26.3109	11.9446	21.4108	4.9173	19.2988	11.7997	7.30716	30.6657	7.00384	10.6882	9.66828	1.88084	14	23768382,23780284,	23768565,23780855,
NovelTAR_13531	176	0	50.6599	152.852	0	0	0	0	0	0	0	0	0	0	0	0	0	0	0	0	1	176666162,176671740,	176666203,176671875,
NovelTAR_2614	700	0.227336	0.468284	0.628306	0.154126	1.16158	1.92472	0.436794	0.276494	0.149605	0.048913	0	1.00239	0.658672	0.592685	0.332977	0	0.317904	0.881373	0	10	291330,294751,	291961,294820,
NovelTAR_2617	3814	10.0346	9.49993	21.7755	10.1552	13.2129	7.13749	11.8175	6.03879	9.36698	10.6784	4.4709	13.0839	10.5666	11.2085	10.3688	11.6418	14.845	17.5001	21.5322	10	855448,860677,	859149,860790,
NovelTAR_7137	442	2.1002	6.32855	2.76404	2.40023	14.7169	2.93096	14.1606	7.15215	1.01542	4.37672	0.460119	6.57674	9.77465	2.06501	6.36323	0.617986	3.41639	2.35089	74.342	7	2565412,2567632,	2565421,2568065,
NovelTAR_11390	1238	28.1079	15.781	22.7565	30.3272	32.8993	20.538	40.5911	36.6221	19.6372	49.0078	14.6963	31.0783	53.7543	77.8821	65.7957	24.6011	65.6094	33.9798	47.5129	2	61704960,61708315,	61706097,61708416,
NovelTAR_11025	574	0.369652	0.647222	3.02234	1.72295	0.321946	1.50463	0.752012	1.37685	1.22499	1.61055	0.218036	1.83363	2.14202	0.20238	0.460213	5.36676	0.803068	0.593993	1.01072	3	187449496,187462660,	187449576,187463154,
NovelTAR_11026	491	0	0.400569	0.696696	0	0	0	0	0	0	0	0	0	0	0	0	0.154531	0	0.0992005	0	3	187553514,187594794,	187553967,187594832,
NovelTAR_12287	311	32.9186	39.2797	31.7408	19.6003	16.0435	19.828	16.0193	19.1886	20.6368	15.248	25.0506	23.0989	20.1516	14.9944	33.726	44.1587	18.5529	20.8299	23.888	1	1342288,1342490,	1342398,1342691,
NovelTAR_12280	1140	20.6131	12.211	9.51645	4.62152	4.97655	2.06065	4.68573	3.31065	12.782	7.17819	8.13766	1.67064	4.10439	3.47917	4.37544	2.67559	13.0369	3.8026	4.29742	1	1262620,1282494,	1263750,1282504,
NovelTAR_6517	179	11.1128	14.1619	16.3804	0.502273	1.75506	0.0964978	1.50717	0.540631	0.417891	1.62588	1.13616	1.30665	1.43101	4.45011	1.64938	0.254329	0.7992	4.44444	2.16072	22	50716863,50733134,	50716969,50733207,
NovelTAR_13881	1133	10.5107	14.2731	33.3624	15.0612	16.2941	10.0315	14.9377	11.2033	17.1524	11.2569	10.5905	14.996	17.4384	13.9148	11.3148	1.08488	14.7588	12.0515	21.0083	1	236711311,236719094,	236712436,236719102,
NovelTAR_8007	220	0	0.397332	1.66596	0.163467	0	1.17771	0	0.733128	6.66422	2.33448	0.0711094	2.12627	0.776212	0.980625	1.05947	30.143	0.361255	0.664193	1.31853	6	16238819,16247070,	16238917,16247192,
NovelTAR_5899	123	0	0	2.78112	0	1.8029	0	0.146225	0	0	0	0	0	0	0	0	0	0	0	0	14	106050159,106050469,	106050190,106050561,
NovelTAR_14054	186	12.5483	23.7331	27.5869	23.2017	12.6179	3.06458	15.955	19.0771	18.4995	4.04978	2.1027	19.3112	7.62023	12.1341	27.6526	21.2123	9.74222	10.4747	56.9235	9	35706384,35720038,	35706392,35720216,
NovelTAR_14055	265	10.1086	20.3689	17.611	11.2638	7.18268	1.89026	10.6556	9.61643	4.51637	3.55311	1.53489	10.1499	4.44638	7.95316	12.6071	5.66915	5.09846	5.51405	22.1966	9	35714235,35719738,	35714388,35719850,
NovelTAR_14052	113	16.1952	37.9048	36.5431	18.4587	15.209	2.59861	19.4181	27.5474	4.50139	13.332	5.12239	20.8461	22.517	13.9517	39.0536	5.37168	7.59594	4.16671	40.7875	9	35698198,35699973,	35698206,35700078,
NovelTAR_10615	251	0.634004	0.348259	1.94694	0.788028	1.39886	0.756988	0.214968	0.514066	1.7285	0.341027	0.81025	1.26463	6.32721	3.04135	2.78587	0	1.1399	0.71153	6.09943	3	101056341,101058934,	101056471,101059055,
NovelTAR_10613	184	17.2973	118.174	13.1466	0.684073	0.3013	0.563253	2.63919	3.15564	2.92705	0.558246	0.0850221	13.2562	4.17636	3.87822	3.20913	0.494836	1.72774	3.61776	0	3	100621536,100645149,	100621544,100645325,
NovelTAR_13707	271	5.18706	1.12895	4.41798	0	0	0.0637384	0.132735	0.119032	0.331229	0.568546	0.0577272	4.37696	0	0.734842	1.49082	0.167989	0.175962	0.119822	0.178399	1	208390079,208397993,	208390325,208398018,
NovelTAR_7538	2850	0.0186123	2.4307	109.902	0.00630925	0.0648411	0.927293	0.0694182	0.0113185	0.0629915	0.132151	0.00548914	0.0117238	0	0.0931659	0.0381658	0	0.0892362	0.131026	0	7	92099069,92103970,92106698,	92100671,92104618,92107298,
NovelTAR_6726	229	3.93784	3.62631	2.02728	0.863733	1.45255	0.45257	0.785398	1.1269	0.849285	1.56991	0.204944	2.26157	1.71512	1.44936	1.89996	0.861462	2.84587	0.354494	0.633354	20	34078463,34095861,	34078534,34096019,
NovelTAR_2032	1627	12.6173	6.52778	15.9941	4.16655	1.9536	0.891789	3.55954	1.21933	1.21376	1.51519	0.644224	3.33718	2.40354	3.34556	2.58823	1.58559	1.72923	2.74422	0.138669	11	57072295,57087717,	57073453,57088186,
NovelTAR_1188	892	2.67604	2.32742	7.06727	1.85458	0.725101	0.329196	3.16563	0.759429	2.49901	1.28588	0.280611	1.08629	0.76577	2.0651	0.871017	0.357259	1.05136	0.728064	0.126466	12	49168473,49176411,	49168555,49177221,
NovelTAR_12549	1640	0.679235	2.2253	3.79921	5.89876	8.22572	1.15856	2.52237	2.37015	2.4995	5.10455	1.46902	5.15455	6.40375	4.43213	4.24478	2.82218	1.8609	2.46507	2.50574	1	26136173,26144314,	26136224,26145903,
NovelTAR_12544	389	5.59086	6.68519	2.95219	2.77347	0.712585	1.86496	1.80319	1.20241	1.19222	0.4841	4.26291	2.06146	2.01935	1.45048	3.11578	12.0542	1.9205	1.54428	4.26704	1	25757431,25773243,	25757669,25773394,
NovelTAR_12543	112	21.0759	19.1216	20.7254	38.5315	19.9647	37.9391	22.1608	66.5314	13.6247	29.3478	7.68235	31.4737	23.1755	25.6336	23.3084	11.3812	41.2991	18.8451	44.7488	1	25666964,25669440,	25667067,25669449,
NovelTAR_12541	142	0	0	0.344143	0	0	0	0	0	0	0	0	0	0	0	0	0	0	0	0	1	25644728,25663530,	25644762,25663638,
NovelTAR_3847	707	0.0375141	0.0309099	286.159	0	0	0	0	0.0684391	0	0	0	0	0	0	0	0	0	0	0	17	61949363,61986989,61987503,61994668,	61949497,61987268,61987599,61994866,
NovelTAR_5669	1348	0.0787018	37.7893	116.588	0	0.109672	0.0384416	0	0	0	0.0761997	0.0580269	0	0.152018	0.0246219	0	0	0	0	0	14	70278237,70281981,	70278715,70282851,
NovelTAR_5660	1326	122.692	80.2276	58.5424	250.044	106.781	51.8193	150.613	272.061	20.1166	96.4427	39.1573	350.52	271.282	361.727	366.501	47.2759	164.67	130.168	150.507	14	69254375,69256224,	69255540,69256385,
NovelTAR_5956	375	0.0707267	1.80654	0.912207	0	0	0	0	0	0	0	0	0	0	0	0.372935	0	0	0	0	18	10017368,10020558,	10017531,10020770,
NovelTAR_13556	1070	7.51058	31.0439	24.0002	370.366	64.4026	867.513	79.8091	110.234	44.5739	38.383	66.2606	85.7493	101.471	51.5536	59.8322	287.488	68.5425	174.952	43.8126	1	182351636,182360710,	182352327,182361089,
NovelTAR_3670	1373	0	0	2.7584	2.9205	0.0942156	0.0125806	1.61124	0.24669	0.806319	0.0249374	0	0.571888	0.186562	0.169215	0.215033	0.0442097	0.578849	0	0	17	41931174,41937395,	41931321,41938621,
NovelTAR_8666	1072	0	0	0.866135	0	0	0	0	0	0	0	0	0	0	0	0	0	0.163104	0	0	6	168790100,168790264,168812649,168813304,168813569,	168790253,168790337,168813149,168813435,168813784,
NovelTAR_8665	5077	0	0	3.09457	0	0	0	0.024798	0	0.00294672	0	0	0	0	0.0065374	0	0	0.0250466	0.00639583	0	6	168776271,168777338,168780522,	168777327,168779851,168782030,
NovelTAR_4135	1266	1.36174	19.1087	16.3666	26.1767	28.4494	6.89014	29.6635	13.8229	25.3123	19.6347	30.5467	26.7356	19.5856	13.6982	12.0777	6.31692	15.054	21.0707	0.369151	16	2087538,2087821,	2087596,2089029,
NovelTAR_7118	1084	0	1.53215	1.78072	0	0.0511431	0	0	0	0	0	0.0144318	0	0	0.0459276	0.0143348	0	0.0146635	0	0	7	1040518,1043794,1044424,	1040962,1044048,1044810,
NovelTAR_7119	5053	0.393665	2.42189	2.57736	0.106757	0.0877722	0.174338	0.0355939	0.0766063	0.189486	0.15246	0.0743039	0.155393	0.0371746	0.114948	0.365948	0.0840886	0.106954	0.131737	0.143517	7	1047660,1052355,1053304,	1052250,1052558,1053564,
NovelTAR_10393	177	38.3602	8.02521	0.828275	0	0.313215	0	0	0	0	0.0967206	0	0	0	0	0	0	0	0	0	3	48616740,48623511,	48616749,48623679,
NovelTAR_1408	1391	1.1631	5.5458	32.8657	63.9754	6.43003	4.47039	19.0976	6.1918	5.15174	26.2885	9.53714	11.3138	8.5813	7.65932	3.58591	1.76732	6.74203	5.73098	5.4104	12	69248853,69260649,	69250065,69260828,
NovelTAR_11046	426	0	0.102598	0.745642	0	0	0	0	0	0	0	0	0	0	0	0	0	0	0	0	3	194561766,194566067,	194562043,194566216,
NovelTAR_11047	1068	0.0248338	0.0204619	1.1668	0	0	0.0161733	0	0	0	0	0	0	0	0	0.0581983	0	0.0148831	0	0	3	194571945,194572857,194572898,	194572747,194572897,194573124,
NovelTAR_2890	456	1.7449	2.10865	1.76826	1.34072	1.82366	0.757592	2.48485	1.98073	1.31232	0.187714	0.411686	1.50211	0.97367	1.23736	1.39714	1.09819	2.33548	1.35298	1.9084	10	75502734,75503974,	75502969,75504195,
NovelTAR_187	720	28.5854	25.5258	27.2508	13.1614	21.5083	2.37505	14.3885	11.2678	10.8879	17.0958	20.1417	15.8711	21.4407	15.2814	21.4955	31.1298	10.1332	12.5828	27.2618	X	47430276,47430711,	47430401,47431306,
NovelTAR_8065	177	0	0	0.138046	0	0	0	0	0	0	0	0	0	0	0	0	0	0	0	0	6	27861730,27925776,	27861759,27925924,
NovelTAR_5875	343	0.386625	1.01939	0.569892	0	0	0	0	0	0	0	0	0	0	0	0	0	0.0926834	0	0	14	105154643,105154777,105155488,	105154757,105154909,105155585,
NovelTAR_8329	1137	0	0	1.05301	0	0	0	0	0	0.0131579	0	0	0.117547	0	0	0	0	0	0	0	6	82244724,82253037,	82245173,82253725,
NovelTAR_8323	480	0.165766	0.182111	0.559949	0	0	0.0359856	0	0	0.0623354	0.213994	0	0	0	0	0	0	0	0	0	6	80247182,80248444,	80247429,80248677,
NovelTAR_3446	1500	0.0707267	0.13112	2.19907	0	0.0123198	0	0.0119904	0	0	0	0	0.0668257	0	0.376158	0	0	0	0	0.118179	17	25853130,25857124,25857757,	25854096,25857276,25858139,
NovelTAR_3444	463	70.7458	50.456	83.5404	7.72849	18.7192	7.536	8.50724	6.34005	11.5677	15.4557	3.54779	23.1292	18.9946	17.312	23.5937	2.62203	8.34241	15.8852	21.7888	17	25628813,25630367,	25628982,25630661,
NovelTAR_13761	168	1.42085	2.34142	2.4725	1.28438	2.19997	1.43942	3.85406	2.59213	1.60291	1.63043	0.372478	0.497215	2.84611	3.35855	1.4799	0	1.79767	1.93284	0.479623	1	220233027,220246239,	220233135,220246299,
NovelTAR_2242	369	4.3126	5.56696	6.22441	0.04873	0.350564	0.140432	0.097483	0.174838	2.47314	0.927888	2.20458	3.75782	7.4508	0.224867	6.56931	1.80948	0.129229	0.439995	6.50728	11	67257786,67275936,	67257942,67276149,
NovelTAR_2797	1088	18.0148	19.6438	33.013	32.4094	36.331	30.2597	61.6933	32.1242	87.6316	63.0654	69.7944	47.2018	46.6312	37.0341	61.1275	44.0744	26.6917	41.276	279.189	10	51589224,51590628,	51590141,51590799,
NovelTAR_10492	554	4.83533	4.14187	2.6904	0.292116	0.133427	0.218252	0.38958	0	0.0270045	0.618034	0.16943	0.30156	0	0.149776	0.476827	0.0273917	0.3443	0.615437	0.261802	3	52728483,52739594,	52728638,52739993,
NovelTAR_2428	1459	2.76314	5.54195	3.58389	15.4918	3.00184	0.331492	11.4521	8.94326	7.39309	5.19805	0.375286	1.68324	16.4095	17.0388	9.45756	0.76967	4.31426	6.6657	3.71128	11	103779303,103797635,	103780543,103797854,
NovelTAR_1216	2099	34.2682	35.2422	19.9291	29.8547	20.7512	5.57117	64.1536	27.1401	5.97279	26.5561	5.25444	44.4921	30.7201	29.2768	37.4371	3.00752	18.7653	13.0567	7.41659	12	50569609,50570190,	50570046,50571852,
NovelTAR_12566	2713	22.1135	10.0285	33.5215	0.00662785	0	0	0	0	0	0	0	0.153948	0	0.0305846	0.126007	0	0.187485	0	0.0297002	1	26670235,26671580,	26671325,26673203,
NovelTAR_6969	1135	0.116839	0.442842	1.89445	0.110898	0.19538	0	0.0792318	0.170525	0.105448	0.0452499	0.0137833	0.22079	0	0.0438639	0.136907	0.14707	0.0140046	0.0572187	0.170382	21	31022837,31024491,	31023094,31025369,
NovelTAR_14805	1252	0	0.122183	1.15145	0	0	0	0.0430965	0	0	0.0136738	0	0.747253	0	0.10604	0	0	0.101567	0	0	8	55622587,55624625,	55622852,55625612,
NovelTAR_5460	131	2.02462	1.33455	0.74608	1.64715	0.282133	0.131856	1.92213	0	0	0	0	0	0	8.86766	0.830325	0	1.21337	1.36331	0	14	24877074,24880585,	24877134,24880656,
NovelTAR_5466	404	0	0.757292	1.8749	0	0	0	0	0	0	0	0	0	0	0	0	0	0.157378	0	0	14	29299445,29301211,29306456,	29299708,29301273,29306535,
NovelTAR_9253	504	0	0.130079	0.824167	0	0	0	0	0	0	0	0	0	0	0	0.0616625	0	0	0	0	5	150948131,150970725,	150948512,150970848,
NovelTAR_233	1677	0.0474463	0.0390935	3.40941	0	0.0991755	0.1648	0.0643493	0.057706	0.0535259	0	0	0	0	0.118749	0	0	0	0	0	X	52954841,52955504,52958189,	52955499,52956427,52958285,
NovelTAR_13571	96	0	0	0.254522	4.86995	3.46495	4.4982	2.6229	0.672034	0	1.06997	0	1.91428	0	2.24726	0.80932	0	4.13938	1.18386	0	1	183876145,183881198,	183876233,183881206,
NovelTAR_7178	1549	152.714	73.8694	59.7524	139.718	140.93	213.979	146.277	145.451	73.2571	109.945	52.6687	176.34	114.223	174.748	167.146	140.68	108.373	143.649	94.424	7	6434858,6442156,	6434955,6443608,
NovelTAR_12717	581	0.365198	13.0142	1.5981	0	0	0	0.0928689	0	0.154497	0.088397	0.0538522	0	0	0	0	0	0	0	0	1	38375767,38383537,38383962,	38375869,38383652,38384326,
NovelTAR_9796	394	0	0.610117	0.248062	0	0.234514	0	0	0	0.227825	0	0	0.508825	0	0	0	0	0	0	0.245411	4	89340450,89340725,89341507,	89340560,89340864,89341652,
NovelTAR_14650	221	11.5211	17.799	16.2526	7.72954	2.17408	22.9787	2.92978	3.64905	3.45242	4.26052	3.46859	9.82732	4.32712	3.52929	4.7109	8.17115	7.1924	6.53841	55.0547	8	20054883,20061995,	20055049,20062050,
NovelTAR_11060	374	0.141832	0	0.522655	0	0	0	0.0480899	0	0.160005	0.228871	0	0	0	0.0887443	0	0	0.0850011	0.217056	0	3	195439479,195440259,	195439789,195440323,
NovelTAR_8046	1383	1.03559	1.09029	2.1201	0.338044	0.400861	0.187344	0.429158	0.536461	0.151444	0.371357	0.497714	0.350316	0.345732	0.215989	1.02245	0	0.275839	0.28175	0.501055	6	26087389,26090950,	26088390,26091332,
NovelTAR_1024	262	0.101231	0.166819	1.11912	0.480418	0.2116	0.197784	0.892416	0	0.456809	0	0	3.18825	0.586603	1.14013	0.948943	0	12.2551	0	0	12	9549678,9550210,9550977,	9549810,9550285,9551032,
NovelTAR_5852	403	19.6122	10.6826	14.7332	2.05246	0.59612	2.6574	0.981845	2.2012	4.97446	3.4409	3.14434	8.0423	5.72047	0.94712	9.44675	2.63585	1.85378	0.76546	2.03941	14	103398619,103398940,	103398751,103399211,
NovelTAR_5854	201	11.084	8.80654	7.78002	5.27811	1.74684	3.09369	4.02663	1.44437	5.21012	2.04412	1.08964	1.57922	0.339834	2.47689	3.24694	0.150995	2.8469	4.76574	0.481055	14	103465901,103476346,	103466047,103476401,
NovelTAR_12496	183	27.8269	21.0174	27.238	11.4963	3.33241	0.0943885	8.15741	4.67119	3.3518	1.12259	0.598407	3.10393	4.01255	2.62984	6.79298	1.49262	3.30064	1.68569	0	1	22168494,22168829,	22168633,22168873,
NovelTAR_10464	65	4.48842	3.02584	1.87955	0	1.70582	1.59444	3.32042	0.992543	0.920646	21.8603	37.3051	3.85533	1.05087	0.765932	2.39061	1.63423	0.733625	1.49869	0	3	52007285,52022785,	52007293,52022842,
NovelTAR_13746	4529	6.4242	4.70456	4.74763	11.4026	2.43186	1.4836	6.36982	4.95011	4.44289	4.52842	0.158893	2.68542	2.36788	5.1592	4.40196	8.12192	3.61494	4.66748	0	1	214524123,214527074,	214524333,214531393,
NovelTAR_7542	856	3.68712	1.9913	3.82497	2.77283	5.63458	4.964	4.47539	2.99589	4.24696	4.51988	2.06516	3.22028	6.5035	4.57531	7.73316	3.61647	5.64503	5.87979	14.1197	7	92163715,92166169,	92164289,92166451,
NovelTAR_11290	165	0.482227	1.45688	1.77703	0.54489	0	0	0.545019	0.977504	1.54138	2.49012	3.034	2.22752	2.0699	1.3075	1.1301	0	1.34868	0.590393	0.586012	2	38893495,38903051,	38893503,38903208,
NovelTAR_9497	1581	0	4.27113	4.11099	0	0	0.0109254	0	0	0	0	0	0	0	0	0	0	0	0	0	4	10616748,10621443,	10617294,10622478,
NovelTAR_9493	300	0.0884083	0.218533	0.570129	0	0	0	0	0	0.149605	0.513586	0	0	1.19537	0.0553173	0.155389	0	0.105968	0.378836	0	4	10071201,10075614,	10071448,10075667,
NovelTAR_6949	443	0	0	0.661872	0	0	0	0	0	0	0	0	0	0	0	0	0	0.0358808	0	0	21	19093449,19110649,	19093512,19111029,
NovelTAR_1235	931	41.7067	21.5247	8.18845	0.463537	1.01231	4.43423	0.714788	0.519726	0.128554	1.15847	0.184839	2.56608	0.953799	0.356502	0.467337	0	0.768297	0.575491	6.71617	12	51745636,51747455,	51745746,51748276,
NovelTAR_9440	1105	0.648061	0.257097	1.56998	0	0.0334474	0.0312635	0	0.0145962	0	0.0464784	0	0.0151189	0	0.0150183	0	0	0	0	0.247928	4	2799740,2799843,2800616,	2799837,2800076,2801391,
NovelTAR_2912	3039	11.4852	17.0353	73.2782	5.67427	2.9857	4.08098	6.7054	11.14	1.86083	4.82209	0.808199	4.7552	3.95028	12.2648	16.3161	5.9172	12.145	17.0105	0.567404	10	79549532,79550225,79568427,	79550217,79552395,79568611,
NovelTAR_2911	175	0	0	0.279247	0	0	0	0	0	0	0	0	0	0	0	0	0	0	0	0	10	79490568,79498920,	79490704,79498959,
NovelTAR_12179	538	0.246492	0.446814	2.27083	0	0	0	0	0	0	0	0	0	0	0	0	0	0	0	0	2	233240935,233271740,	233241303,233271910,
NovelTAR_12178	648	0.491157	0.236069	1.01809	0	0.798506	0.239904	0.138778	0.348462	0.300133	0.343448	0.12071	0.283597	1.47576	0.947565	0.167859	0	0.147178	0.175387	0.348171	2	233208503,233226324,233226500,	233208892,233226485,233226598,
NovelTAR_5443	880	0.421949	0.322832	1.6382	0.510834	1.28098	0.804769	0.79709	0.568174	0.153005	0.817069	0.391102	0.436646	0.62097	0.810901	0.353158	0.741505	0.559945	0.535044	0.879018	14	24666916,24667998,	24667080,24668714,
NovelTAR_667	3997	0.796272	188.588	110.287	48.1002	8.80294	12.8652	5.93521	63.793	9.93748	8.33919	3.76522	54.2991	9.40776	4.79961	8.81331	9.79142	5.09028	14.2617	0.116924	13	28959696,28960070,	28959994,28963769,
NovelTAR_259	50	0	0	0	0	0	0	0	0	0	0	0	0	0	0	0	0	0	0	0	X	55661229,55683369,	55661237,55683411,
NovelTAR_3638	408	0	0	9.70178	0	0	0	0	0	0	0	0	0	0	0	0	0	0.0389588	0	0	17	40702120,40708366,	40702200,40708694,
NovelTAR_4177	526	20.7743	24.263	20.7644	1.57251	6.85084	1.24787	3.93222	1.71714	2.67355	6.31405	3.98537	36.7478	2.85693	3.28118	3.0428	5.68341	2.35708	21.5757	0.582113	16	3071771,3071960,	3071891,3072366,
NovelTAR_4173	595	1.56015	2.49752	2.58714	0.362649	0.93175	0.435456	0	0.216858	0.553161	0.431585	0.0788776	0.954654	0.315703	0.474148	0.679013	0.892646	0.106859	0.272871	0.135423	16	2985185,2999646,	2985541,2999885,
NovelTAR_874	573	13.8861	2.13575	2.00419	0.125524	0.0967524	0.030145	0.125554	0.0844441	0.261091	0.239016	0.027302	2.15755	1.4007	0	0.75932	0.0794502	0.277403	0.0566695	0	13	102078228,102104943,102106231,	102078251,102105281,102106443,
NovelTAR_14229	989	2.3063	2.89462	2.05059	2.39994	2.50382	3.38825	1.47304	4.20752	2.57157	2.56187	0.885811	5.20281	4.76558	4.79901	5.18488	3.05341	21.5525	2.57737	9.27162	9	100203939,100222459,100227127,	100204161,100223050,100227303,
NovelTAR_10022	338	1.0201	0.517237	0.867484	2.60676	3.60846	0.0511038	1.64957	0.572621	2.03604	0	1.29596	0.889692	4.59756	0.736473	3.12618	3.7264	0.940545	0.240175	16.3061	4	154523691,154524442,	154523867,154524604,
NovelTAR_7370	2097	49.491	53.961	137.085	18.7874	11.4474	7.33921	30.5249	14.7367	6.71331	17.9196	26.4688	9.99837	14.6907	17.1571	28.0842	4.92807	34.4889	30.8922	0	7	55070932,55277367,	55070960,55279436,
NovelTAR_7372	1276	0.103928	0.18839	1.49362	0.0422759	0	0	0.0986672	0.0632007	0.0703471	0.0134166	0	0.0130928	0.107064	0	0	0	0.0249141	0	0	7	55130591,55134942,	55131448,55135361,
NovelTAR_12770	358	0	3.84569	10.7838	6.83091	2.42611	0.241244	1.10526	2.52294	1.46262	0.526019	0.480683	4.15328	5.48552	0.648974	1.90981	0.847765	0.5772	1.13379	0	1	43770521,43772617,	43770830,43772666,
NovelTAR_6200	1034	31.7039	26.9467	29.8928	14.086	20.4456	10.4073	15.3765	16.5188	3.96439	10.6625	19.1995	16.8195	13.1461	18.152	15.554	14.7494	17.0789	10.8186	12.2034	22	19956058,19967986,	19957052,19968026,
NovelTAR_5288	2501	9.44884	7.61064	5.82276	3.56607	3.16985	2.85928	4.35078	2.07011	3.49337	2.88862	1.83275	3.59379	5.83789	4.74432	4.65982	13.3062	6.47629	4.10277	14.0727	15	85325887,85343046,	85328123,85343311,
NovelTAR_13825	371	0.714892	1.82601	2.30511	0.339271	0.149432	0.372466	0.339351	0.130422	0.241949	0.0922886	0.337338	0.54037	0.322201	1.02881	0.712027	0.122709	0.128533	0.56891	1.39	1	229750087,229761038,	229750227,229761269,
NovelTAR_13821	830	5.56014	4.44964	7.1536	11.5037	14.2939	14.8382	13.8901	11.3679	9.35481	21.0385	5.84296	8.33309	15.8011	22.4535	22.3911	8.42852	20.3765	17.5269	18.6394	1	229577046,229580656,	229577783,229580749,
NovelTAR_4782	1673	0.063413	0.0522493	2.40982	0.010748	0.0110459	0.082597	0.0537526	0.106047	0.00894231	0.399081	0.0187018	0.0998592	0.0102072	0.446374	0.111457	0	0.646069	0.213502	0	16	89883860,89894072,	89884946,89894659,
NovelTAR_4784	2210	0.0840079	0.0395534	3.98022	0	0.00836186	0.0468953	0.056968	0.160558	0	0	0.00707876	0	0.030908	0.0375457	0.0070312	0	0.0431544	0.0220396	0	16	89898066,89900437,89901248,	89898735,89900886,89902340,
NovelTAR_4786	3035	2.95374	2.44094	15.3931	1.04867	3.30625	1.2407	1.19707	0.706798	0.601377	1.07737	0.623701	2.94496	2.80204	0.699896	1.45406	0.624999	0.654662	1.61556	0.849573	16	89973544,89973888,89974007,89974243,89975062,	89973860,89973930,89974189,89975041,89976759,
NovelTAR_5830	339	81.6799	76.9699	310.652	0.0530423	0	0	0.0530549	0	1.23567	0	0	0	0	1.37069	0.458376	0.268584	1.6411	0.0957865	0	14	101193197,101194727,	101193467,101194796,
NovelTAR_5833	6555	15.5008	7.46112	20.099	0.126185	0.0451068	9.97123	0.321025	0.447818	0.173455	0.151477	0.10501	0.287998	0.171939	15.3471	0.623454	0.0208352	0.773542	0.0916438	0	14	101316892,101326287,	101322371,101327363,
NovelTAR_12609	167	1.27054	0.392574	4.53567	0.215346	1.32788	0.517159	0	0	0.985421	0.205024	0.093677	1.50058	1.43158	1.58996	0.837428	4.36167	0.571085	1.74997	2.89497	1	29010094,29016574,	29010252,29016583,
NovelTAR_3400	907	27.8384	46.5737	53.852	21.8869	35.5332	58.8847	23.3793	35.7075	71.4706	86.3338	130.034	92.9629	93.8558	18.864	99.8981	49.9419	73.9031	45.8434	115.153	17	16285215,16285703,16285822,	16285431,16285774,16286442,
NovelTAR_5169	230	0	0	0.424941	0	0	0	0	0	0	0	0	0	0	0	0	0	0	0	0	15	72332149,72351994,	72332338,72352035,
NovelTAR_5163	258	0.925204	0.847026	1.32588	2.09086	1.14603	3.6153	0.906252	0.750178	1.04376	2.52148	0.121272	0.194261	0	2.05832	1.98754	0.588178	2.52598	1.57324	2.06126	15	72231192,72252237,	72231264,72252423,
NovelTAR_5166	1284	0	0.0510591	5.91823	0	0	0	0.028015	0	0	0.026666	0	0	0	0	0	0	0	0	0	15	72285599,72291273,72293005,	72286449,72291421,72293291,
NovelTAR_5165	2635	0	0.0331739	2.24404	0	0.042079	0.0589973	0	0	0.0567761	0	0	0	0	0.0377879	0	0	0	0.0123232	0	15	72264562,72266247,	72264586,72268858,
NovelTAR_15102	1449	279.832	114.545	66.8776	9.09616	11.4908	10.1445	5.99521	5.76586	11.1197	3.88705	2.52637	5.30363	5.19725	14.4764	9.21184	48.2269	6.27471	10.1404	12.9568	8	144940096,144995309,	144940291,144996563,
NovelTAR_2204	312	39.4437	38.2432	37.9825	14.4658	11.6683	4.59509	11.8175	10.5458	4.07577	18.9303	35.3496	9.3706	6.29429	13.6698	11.8036	23.4434	17.3217	10.3555	8.00602	11	66052036,66052337,	66052248,66052437,
NovelTAR_2203	864	19.5235	18.9193	24.8583	14.4642	11.4643	8.31668	11.1577	9.55782	9.59272	11.6904	7.13398	15.3336	12.9261	12.5424	14.4419	12.1892	11.1119	9.94068	22.1213	11	66043274,66050722,66050912,	66043780,66050892,66051100,
NovelTAR_234	1876	0.0141378	0.0116489	5.09261	0.0575097	0.0689541	0.0552445	0.0479361	0	0.0558227	0.0273767	0	0	0.091027	0	0	0	0.0932022	0.0605814	0	X	52959891,52963314,	52960152,52964929,
NovelTAR_12698	955	1.47193	0.617841	3.32611	0.0564859	0.38701	0.452175	0.207164	0.0844441	0.0626617	0.268893	0.0982873	0.52481	1.25169	0.764595	0.520677	0.222461	0.332884	0.102005	1.04623	1	36811847,36812784,	36812320,36813266,
NovelTAR_12883	1588	0	0	1.46174	0	0.0930968	0	0	0.0406267	0.0282629	0	0	0	0	0.0313511	0.088067	0	0.0300287	0	0	1	56626403,56631751,56633901,56634131,56638227,	56626839,56631878,56634102,56634162,56639020,
NovelTAR_12527	590	14.9695	16.5566	30.9775	4.81535	3.32008	1.02468	2.13389	1.61288	0.836773	5.45504	2.17426	2.88823	2.48914	5.62549	3.58186	1.15741	4.06809	6.57688	6.03642	1	24191980,24194383,	24192111,24194842,
NovelTAR_12522	239	6.99129	6.40054	9.4056	1.42948	1.4691	0.28909	0.526775	0.269938	1.37712	2.57868	1.83278	3.98438	3.35817	0.486051	2.53564	1.46035	0.9311	0.815188	6.74282	1	24119146,24119502,	24119256,24119631,
NovelTAR_13167	2869	10.4463	12.5833	13.618	6.49936	16.2382	3.10061	10.4065	43.7541	16.9368	5.69856	4.96204	7.52343	14.3208	39.0036	30.1571	1.21125	21.9065	5.29687	0.66843	1	117529972,117530454,	117530322,117532973,
NovelTAR_2784	1349	0	0.113397	1.37657	0	0	0	0	0	0	0.0380716	0	0	0	0	0	0	0.0353489	0	0	10	48323262,48324719,48325118,48325508,	48323844,48324928,48325275,48325909,
NovelTAR_279	2879	0	0.204946	4.80365	0	0	0.0119994	0.0624717	0.0280111	0	0	0	0	0	0.00576422	0.0377814	0	0.0276054	0.0225576	0	X	68299349,68300589,68301267,68302537,68303943,68304259,	68300465,68300758,68301414,68303690,68304123,68304373,
NovelTAR_4372	946	11.1585	8.13145	10.4607	1.53963	1.30882	1.49725	0.969626	1.09117	0.45862	1.04961	0.529186	1.64239	2.23838	1.33323	1.64259	0.481236	2.99085	1.06408	8.51762	16	28188515,28192261,28222682,	28188689,28192348,28223367,
NovelTAR_4194	203	2.09044	3.01424	3.12949	0.177156	1.00136	0.510535	0	0.0794523	0.589576	1.18066	0.154129	0.493786	0	1.30799	1.22474	0.971797	1.80093	1.83953	0.476315	16	3362676,3366904,	3362761,3367022,
NovelTAR_856	332	0.319548	0	0.22079	0	0.166985	0	0	0	0.135185	0	0	0	0	0	0.795669	0	0.0478771	0	0.242701	13	99156581,99157168,	99156778,99157303,
NovelTAR_7310	301	0.176229	1.52465	5.52	1.49347	0.920916	1.89373	0.239012	0.107168	1.68989	0.398129	0.935525	3.66321	5.55985	0.275668	1.44548	1.36121	0.52808	0.539396	10.3866	7	36934458,37052898,	36934617,37053040,
NovelTAR_2564	358	0	2.25858	20.339	4.26932	1.6002	0.723733	0.803826	1.62189	2.21482	0.765119	0.349588	9.51987	3.00511	0.231776	2.30046	0.7206	0.7104	1.85941	0.225075	11	124626436,124661150,	124626576,124661368,
NovelTAR_2565	175	0	0	0.558494	0	0	0	0	0	0	0	0	0.286396	0	0	0	0	0	0	0	11	124626436,124661221,	124626464,124661368,
NovelTAR_10735	279	3.13707	3.99468	6.74347	0.580044	2.64942	0.557197	2.38519	0.173428	0.965193	0.674964	0	0	1.10172	2.37924	0.278476	0.163172	1.4243	0.872894	0.115522	3	126747023,126748784,	126747179,126748907,
NovelTAR_6591	251	2.21901	2.69901	4.47797	1.71933	3.97571	0.688171	1.28981	1.86349	0.894053	0.818464	0.373962	0.266238	0.680345	3.83474	2.47633	1.39054	5.50949	1.87585	3.65966	20	5080552,5096098,	5080668,5096233,
NovelTAR_1060	3420	476.979	105.017	14.6748	119.765	54.7043	25.5915	195.654	57.097	28.11	33.2129	2.54788	197.986	39.8506	14.9745	32.0547	13.9282	25.358	83.624	0.490057	12	13366614,13367465,	13366753,13370746,
NovelTAR_1067	219	0.847751	36.2226	14.839	36.7017	36.4531	8.28162	61.841	362.493	51.6444	136.175	1.85729	193.306	162.969	16.2921	230.53	16.0065	157.5	32.3975	0	12	15037197,15038670,	15037207,15038879,
NovelTAR_11535	260	0	0	0.0939774	0	0	0	0	0	0	0	0	0	0	0	0	0	0	0	0	2	87575906,87576156,87576236,	87576068,87576174,87576316,
NovelTAR_10865	180	6.04124	4.61347	3.80086	2.99689	2.25863	4.22231	2.89768	5.64509	6.48288	7.03803	5.73616	7.14664	14.7049	4.0566	16.0569	11.2969	4.15041	7.84731	16.563	3	150285479,150299470,	150285596,150299533,
NovelTAR_5817	1454	0	0	2.43669	0	0	0	0	0	0	0	0	0	0	0	0	0	0	0	0	14	98105676,98110909,	98106650,98111389,
NovelTAR_5816	4908	0	0	3.26087	0	0	0	0	0	0	0	0	0	0	0	0	0	0	0	0	14	98100255,98103819,	98103321,98105661,
NovelTAR_10780	1046	6.79544	6.47659	9.27375	7.77015	10.4412	7.72831	16.6616	3.7932	9.9975	26.203	72.7464	9.4393	11.379	15.6274	10.7554	1.62486	12.9471	10.7566	1.58688	3	132276993,132278672,	132277925,132278786,
NovelTAR_13078	520	0.357034	0.0420255	1.31568	0	0	0	0	0	0	0	0	0	0	0	0	0	0.244542	0.0312227	0	1	109366275,109366801,109376811,109378870,	109366340,109366888,109376958,109379091,
NovelTAR_2779	99	11.5199	4.85628	1.23405	0	0	0	0.545019	0	0	0	0	0	0	0	0	0	0	0	0	10	47158832,47161246,	47158892,47161285,
NovelTAR_6908	632	3.06352	0.933605	0.850555	0.483676	1.66668	0.0819926	0.17075	0.102081	0.14203	0.433406	0.0742598	0.0528685	0.432321	0.28884	0.811369	0.480221	0.0251506	2.08086	2.80488	20	61282443,61283161,	61282860,61283376,
NovelTAR_2480	650	10.1602	11.7335	16.1641	22.5735	21.6355	31.9154	20.5589	20.2975	9.62075	26.0217	12.082	27.45	23.6183	21.8546	22.4717	9.31511	37.317	14.6872	21.6193	11	117038136,117041260,	117038285,117041761,
NovelTAR_6902	194	6.01541	5.97022	9.32023	1.29762	0.381025	0.0890366	0.463547	0.665106	0.154232	0.705961	0	0.258347	0.704193	0.171084	0.320391	0.391108	0.40967	0.753208	0	20	60907427,60908622,	60907481,60908762,
NovelTAR_3193	107	1.98299	1.63389	1.59849	0.3361	0	0.161431	0	0.301473	0.419453	5.59985	0.584825	4.37178	2.23433	0.31019	1.88791	0	0.148553	0.758683	0	10	129201318,129202559,	129201405,129202579,
NovelTAR_11287	416	22.3146	36.7198	21.6735	3.19861	1.77689	0.871959	2.55084	1.39576	13.3062	3.0453	16.6594	40.4408	33.086	2.95203	40.715	21.2304	2.02511	3.47353	25.9163	2	38709173,38709408,38709628,38709742,	38709357,38709458,38709720,38709832,
NovelTAR_11127	288	4.42042	2.80754	4.41172	1.93549	1.79664	1.61935	1.81105	0.952048	2.28563	2.55604	2.06415	1.21818	2.25317	1.90153	1.07909	3.95182	5.90551	1.69123	7.55406	2	9563728,9568891,	9563950,9568957,
NovelTAR_6674	909	0.466843	0.048082	1.15585	0.118689	0.264286	0.0570069	0.375937	0	0	0.207167	0	0	0	0.0182565	0	0	0.0699459	0.125028	0	20	30160742,30165406,	30161184,30165873,
NovelTAR_592	1317	4.89367	4.1649	3.93321	0.450558	0.617393	0.367234	0.464321	0.428632	0.22719	0.857927	0.142543	1.25584	3.43608	1.7011	1.8996	0.207403	0.820709	0.505443	0.146837	X	153697398,153701656,	153697554,153702817,
NovelTAR_7683	1653	26.8595	17.1204	25.4393	64.3326	88.877	44.8703	68.1778	101.495	47.9677	107.751	27.105	80.8337	69.2881	85.5962	120.044	102.7	85.6879	89.1349	47.5271	7	105730921,105733390,	105732381,105733583,
NovelTAR_624	2434	8.59748	7.56874	9.86801	29.5207	13.856	3.96699	17.7639	18.2824	12.588	11.3239	2.75731	27.6404	14.572	17.6861	19.229	13.4916	21.3351	18.9774	6.87252	13	21547176,21553824,	21549498,21553936,
NovelTAR_9243	396	34.7606	14.7896	9.87237	11.6243	5.31992	1.35219	17.1227	4.60242	4.60904	3.45849	2.40982	10.8845	4.35541	3.26875	4.74801	8.81375	3.21115	7.66691	9.31922	5	150444520,150460445,	150444691,150460670,
NovelTAR_8556	246	0	0.444172	0.69528	0	0	0	0	0	0	0	0	0	0	0	0	0	0	0	0	6	141105778,141106356,	141105928,141106452,
NovelTAR_4355	1417	0	0	1.36224	0	0	0	0	0	0	0	0	0	0	0	0	0	0	0	0	16	24491521,24506304,	24492757,24506485,
NovelTAR_4354	1220	0	0.125388	2.62366	0	0	0	0	0	0	0	0	0	0	0	0	0	0	0	0	16	24488739,24490206,	24489606,24490559,
NovelTAR_7435	195	4.62444	3.13791	7.64349	0	0.0947677	0.17716	0.0922339	0	0.767205	0	0	0.085674	0	0.170207	0.478121	0	0	0.666085	0.165286	7	73152975,73157084,	73153135,73157119,
NovelTAR_4429	429	3.52397	3.8205	7.68906	0.670633	0.516915	1.69107	0.335396	0.375963	0.418475	0.877925	0.109399	0.42837	2.42815	0.851035	1.44885	0.176865	2.0749	0.52984	1.01425	16	30941393,30958338,	30941813,30958347,
NovelTAR_13443	325	0.163215	0.0672408	1.72918	0	0	0	0	0	0	0	0	0	0	0.204248	0	0	0	0	0	1	161483931,161565767,	161484109,161565914,
NovelTAR_7335	117	9.06752	13.8217	12.948	3.99586	4.89633	4.72427	2.15212	1.24068	2.42948	5.85284	3.61017	3.56975	3.94077	2.83678	4.51559	1.94551	1.08685	2.91412	21.2116	7	44091428,44092444,	44091537,44092452,
NovelTAR_2015	181	6.59399	6.6405	8.2347	0.993445	0.816783	0.381726	1.39115	0	1.65309	0.378332	7.34666	2.95362	1.13215	0.825175	0.515103	0	0.790369	1.52491	0.979385	11	47250316,47264572,	47250394,47264675,
NovelTAR_2012	719	1.29108	1.64128	1.97104	0.600212	3.41836	0.816809	0.500295	0.201891	0.624221	0.642876	0.304613	0.464713	1.25878	0.877075	0.497073	0.189951	0.176859	1.10647	0.69482	11	47176726,47189992,	47176807,47190630,
NovelTAR_2019	2625	1.11142	4.46223	4.14216	4.21277	10.5317	1.28972	2.30216	0.417813	0.752299	0.736956	0.822431	8.26094	7.03884	1.28336	1.17208	0.300609	1.36245	0.766949	27.8657	11	47376408,47378679,	47378523,47379189,
NovelTAR_7194	937	0.169835	0.373162	1.5907	0.249475	0.157778	0.387124	0.307118	0.137706	0.143697	3.47141	0.467485	0.320935	0.273373	0.495907	0.514095	1.10128	0.441062	0.675771	0	7	7591654,7594786,	7592553,7594824,
NovelTAR_15137	191	3.47153	3.7757	3.83782	0.188286	0.483762	0.54261	1.03582	0.506664	1.48822	4.0334	1.96575	0.437341	2.32457	1.2164	2.03389	1.1123	0.665768	1.36007	0.168747	8	145735742,145736059,	145735887,145736105,
NovelTAR_11332	339	0	0	9.22586	0	0	0	0	0	0	0	0	0	0	0	0	0	0	0	0	2	47043780,47083054,	47044044,47083129,
NovelTAR_11333	694	0	0.0629777	0.985815	0	0	0.0746676	0	0	0	0	0.0225419	0	0	0	0	0	0	0	0	2	47080030,47080548,47082884,	47080538,47080612,47083006,
NovelTAR_11334	448	0	0.146339	1.30897	0	0	0.19278	0.240879	0	0	0	0.139679	0	0	0	0	0	0.0354804	0	0	2	47093301,47101981,	47093395,47102335,
NovelTAR_11337	109	23.1159	11.0269	4.03499	0.989799	1.86492	1.90163	0.825028	0	0	0.31412	1.00466	2.29905	3.29	0.913496	0.712795	0.6961	5.10396	1.78743	4.73111	2	47238469,47256342,	47238570,47256350,
NovelTAR_458	328	5.0134	6.72921	6.18302	0.822318	0.169022	0.84259	0.0548342	0.934291	0.547335	0	0.190781	0.458408	0.052063	0.30357	1.23175	0.786508	0.872298	0.544494	1.32657	X	128674207,128674720,	128674455,128674800,
NovelTAR_1732	301	5.55122	4.50134	0.892941	1.0753	0.429761	0.573857	0.717035	0.214336	0.397621	1.19439	0	1.22107	0	2.09507	2.42635	0.857059	0.897736	2.10364	0.374775	12	124163735,124171386,	124163840,124171582,
NovelTAR_10886	948	19.9758	22.614	31.8314	15.6483	60.6828	13.465	41.4732	10.2932	7.16462	24.7764	15.6771	77.0294	61.0113	32.1751	47.2889	6.7391	14.4868	34.424	17.1693	3	156865529,156867071,	156866374,156867174,
NovelTAR_9891	105	0	0	0	0	0	0	0	0	0	0	0	0	0	0	0	0	0	0	0	4	120362168,120363312,	120362209,120363376,
NovelTAR_5128	668	4.80423	4.44917	3.14571	10.9019	13.8598	13.0065	16.3701	5.52919	9.04796	8.7648	6.08901	4.97692	7.18345	16.943	13.7478	14.9705	16.1332	12.906	12.376	15	66625073,66625349,	66625256,66625834,
NovelTAR_11061	2670	0.466876	0.65478	2.30614	0.33673	0.699045	0.627525	0.862232	0.169141	0.526699	1.3593	0.0820288	0.218998	0.473286	3.76655	0.552884	0.0568352	0.571513	0.796589	0.132786	3	195442976,195444123,195445184,	195444003,195445181,195445769,
NovelTAR_7076	1385	2.85332	3.34505	4.79861	0.480368	1.64116	1.0975	0.532426	0.675431	0.378063	0.494427	0.0677721	1.39924	1.77548	1.04244	0.538534	0	0.218057	0.468905	0.267619	21	46282411,46283059,46283155,46283830,	46282993,46283089,46283830,46283928,
NovelTAR_9385	58	0	0	0	0	0	0	0	0	0	0	0	0	0	0	0	0	0	0	0	5	179640690,179640960,	179640720,179640988,
NovelTAR_9381	1632	39.0524	63.2165	110.972	14.9404	6.64681	4.08543	13.4561	10.1003	7.93859	8.14017	6.30747	13.2157	11.1019	7.01635	19.3951	52.3407	6.7691	19.8769	10.2498	5	179247866,179250504,	179248915,179251087,
NovelTAR_9121	264	0	0	0.0925535	0	0	0	0	0	0.793359	0	0	0.63282	1.61711	0	0.235439	0	0	0	0.366258	5	132323359,132338900,	132323577,132338946,
NovelTAR_10504	166	2.55639	8.55701	10.8923	1.08321	0.890588	0.624329	2.05859	1.16594	0.540741	2.68137	1.1309	1.20769	1.33733	0.99971	2.24659	0	0.191508	2.64077	9.31971	3	53275980,53276149,	53276037,53276258,
NovelTAR_14552	258	181.957	93.6811	212.046	0	0	0.1339	0	0	0.289932	0	0.0606359	7.57617	0.0661886	0.0643224	0.542056	0	0.739312	5.28608	5.68409	9	139889637,139889893,	139889769,139890019,
NovelTAR_9903	168	142.401	141.006	154.313	171.465	76.6688	52.7446	280.276	120.198	39.0041	81.9292	41.9969	192.422	84.9768	132.366	99.1532	24.84	126.121	139.744	148.587	4	122599569,122602825,	122599646,122602916,
NovelTAR_5356	2003	0.582621	7.30988	5.14788	9.75823	27.9179	5.28628	18.3448	18.1097	2.23324	10.5726	1.49958	17.5238	9.83848	10.6879	25.4069	3.88655	57.0894	2.52899	0.0965472	15	101448612,101454903,	101448685,101456833,
NovelTAR_5359	1040	0.0765072	0.37823	1.80906	0	0.0533068	0.0166087	0.0864693	0.263644	0	0	0	0.0481916	0.0985192	0	0	0	0.0458516	0	0	15	101589848,101590838,	101589869,101591857,
NovelTAR_4400	2506	3.60901	3.68	9.53574	5.46042	4.35814	2.42623	2.32535	1.81497	2.64465	2.5003	1.2298	5.75992	7.79557	3.41042	3.63361	1.2232	3.57737	1.96955	3.19606	16	29985197,29997204,29999267,	29985836,29997212,30001126,
NovelTAR_3924	400	5.43711	7.04768	20.9523	2.29262	3.78834	4.016	1.7536	1.29031	2.84249	2.95312	1.99462	4.46897	7.51373	4.68814	5.05016	7.39781	2.26507	5.07369	4.59287	17	73489779,73490701,	73489991,73490889,
NovelTAR_11356	405	78.5852	85.2008	80.0594	255.335	528.565	124.708	308.109	452.722	95.4886	206.238	191.939	529.573	609.911	659.874	697.718	125.784	338.548	260.254	835.849	2	55461966,55462578,	55462078,55462871,
NovelTAR_6001	444	0	0	0.880509	0	0	0	0.0405081	0	0	0	0	0	0	0	0	0	0	0	0	18	20685704,20686168,	20686057,20686259,
NovelTAR_6007	255	3.84836	5.22765	7.76143	0.28206	1.01457	2.84498	1.69276	0.253001	0.704023	2.41688	0.981588	2.35856	3.88411	1.2365	2.01092	2.85647	0.997346	0.509359	1.64313	18	21116636,21119777,	21116703,21119965,
NovelTAR_14190	600	0.0884083	1.71184	1.05881	5.48431	2.52556	2.36066	52.458	4.70424	5.06163	3.5951	6.38799	19.992	10.3598	21.878	14.762	1.64396	17.4317	2.89539	0	9	95258490,95263004,	95258761,95263333,
NovelTAR_1718	417	2.22611	2.6727	2.57818	2.45788	6.11559	6.91752	1.8115	3.71311	3.6594	5.58335	3.26387	6.77071	9.37784	7.0042	8.27253	1.81954	7.89043	5.37301	10.589	12	123741999,123743224,	123742407,123743233,
NovelTAR_13159	460	0.461261	0.237536	0.531176	0.15636	0	0.300402	0	0.0350626	1.04073	0.334948	0.238062	1.19851	1.15082	0	1.41877	0.791738	0.103664	0.105886	1.29623	1	117076494,117077013,	117076731,117077236,
NovelTAR_4254	1060	7.6565	9.50411	13.3466	11.0772	23.7272	7.16997	16.6791	9.31211	9.35736	18.1855	11.187	17.3684	15.4657	21.6833	29.6119	21.2736	14.3357	22.3779	21.9381	16	11844466,11846520,	11845358,11846688,
NovelTAR_12077	231	0	0	0.423102	0	0	0	0	0	0	0	0	0	0	0	0	0	0	0	0	2	218127656,218128080,	218127794,218128173,
NovelTAR_2183	4860	9.90501	8.99312	13.9114	4.13645	2.92785	1.43587	2.94579	0.882771	1.30519	2.27204	1.59016	2.16565	3.0745	2.45855	1.46117	1.89531	1.35731	4.01887	14.4209	11	65543517,65547912,	65547813,65548476,
NovelTAR_13219	987	0	0	1.43584	0	0.0374462	0	0	0	0	0	0	0	0	0	0.0472308	0	0	0.115148	0	1	147735743,147736983,	147736633,147737080,
NovelTAR_311	1882	2.01526	2.06689	3.67421	2.3886	6.67705	2.08342	3.00079	4.2336	2.27349	6.30385	2.61843	3.20458	5.70735	8.23587	4.8714	0.548299	2.23817	7.73833	2.4918	X	73219007,73224104,	73220331,73224662,
NovelTAR_7270	1378	0.269459	0.586772	1.41853	0.404515	0.630295	0.137884	0.417663	0.245795	0.0217133	1.30446	0.397346	0.387958	1.16488	0.240859	0.0112764	0.0550616	0.392189	0.247425	0.327452	7	30429231,30430344,	30429963,30430990,
NovelTAR_12924	3215	13.9996	15.7969	23.5601	59.1287	44.1386	14.8178	39.5795	25.3947	18.6739	43.5523	14.3351	42.0129	35.2369	32.0961	44.3307	12.3854	26.703	35.7289	30.3861	1	65886443,65897891,	65886469,65901080,
NovelTAR_2736	1068	11.2745	8.83953	11.7137	3.24944	10.3819	1.26152	9.59906	2.61263	2.45139	3.67076	2.21185	16.4092	16.1013	2.39294	3.60829	0.539934	1.08647	2.62996	7.24285	10	30736884,30749696,	30736893,30750755,
NovelTAR_4897	711	4.06604	1.10649	1.85576	0.126451	0.207929	0.0971764	1.18892	1.20229	0	3.99697	0.0880116	2.49069	0.408303	0.350109	3.78092	0	0.670684	4.97807	0.181326	15	41128206,41130609,41136376,	41128542,41130884,41136476,
NovelTAR_7961	2656	0	0.139874	4.00182	0	0	0	0	0	0	0.0451193	0	0	0	0	0.0175515	0	0.0119693	0	0	6	4488270,4489360,4489909,4490913,4494112,	4489264,4489529,4490043,4491087,4495297,
NovelTAR_10746	12666	0.41461	1.12665	4.57585	1.16554	0.783484	0.0600044	0.305298	0.548833	0.660265	0.848814	0.0333483	0.709621	0.953198	0.348517	0.922571	0.0634987	0.288639	0.353789	0	3	128216842,128220196,128222862,	128220191,128222733,128229642,
NovelTAR_10744	551	0.0962704	0	0.576486	0	0	0	0.0326418	0	0	0.03107	0	0	0	0	0	0	0	0	0	3	128151308,128152921,	128151636,128153144,
NovelTAR_2191	65	0.408039	0.672408	2.25546	0.553272	0.85291	1.06296	1.66021	0	0	0.263378	0	0.771066	0	2.29779	0	0	0.733625	0.499564	0	11	65652548,65652950,	65652604,65652959,
NovelTAR_10564	642	0	0	1.29402	0	0	0	0	0	0	0	0	0	0	0	0	0	0	0	0	3	72507791,72508163,72511711,72512157,	72508061,72508276,72511742,72512385,
NovelTAR_13569	518	21.3511	38.9393	51.3683	30.3392	22.7964	10.704	13.333	21.64	3.89897	6.80816	4.65094	21.9312	17.9008	20.4396	9.35936	1.8749	22.0937	22.003	54.257	1	183602216,183604646,	183602282,183605098,
NovelTAR_12581	691	7.48464	6.38837	6.50634	10.1226	6.17773	4.44951	6.09064	8.96305	4.93631	3.51805	3.03373	5.70582	5.95583	8.76591	7.24101	11.5075	14.17	9.04601	12.7803	1	27632676,27652067,	27633135,27652299,
NovelTAR_2997	831	0	0	0.793888	0	0	0	0	0	0	0	0	0	0	0	0	0	0	0	0	10	96753388,96757720,96758064,	96753930,96757957,96758116,
NovelTAR_14530	1257	14.4112	14.7079	18.5831	19.9697	29.4911	17.1219	24.8536	16.7704	7.17675	26.8846	44.1817	22.767	23.747	26.1668	20.1129	18.8691	24.532	18.4445	30.923	9	139334552,139354212,	139335695,139354326,
NovelTAR_14534	601	3.48632	17.6353	134.164	17.0838	48.982	4.51227	14.9032	11.0567	11.5004	11.0807	8.72007	62.6283	35.1194	6.98599	25.9586	4.31767	16.2126	10.1845	0.965311	9	139566377,139566694,	139566538,139567134,
NovelTAR_556	1637	0	0.200244	1.89562	0	0.0790214	0.0105517	0	0	0	0	0.00955654	0	0	0	0	0	0	0	0	X	152745955,152746818,152747267,152747784,152748173,	152746463,152747106,152747383,152747917,152748765,
NovelTAR_559	1474	10.9041	87.591	358.472	48.3203	175.006	26.4253	58.0689	30.5835	34.2853	87.1773	46.9746	199.548	159.436	59.0514	47.3442	11.6335	188.974	81.6087	0.174929	X	152772504,152773699,	152772637,152775040,
NovelTAR_13982	164	0	0	0.148989	0	0	0	0	0	0	0	0	0	0	0	0	0	0	0	0	9	19201022,19380204,	19201055,19380335,
NovelTAR_4461	317	0	0.62044	0.770792	0	0	0	0	0	0	0	0	0	0	0	0	0	0.100285	0	0	16	33500839,33503707,33504524,	33500962,33503879,33504546,
NovelTAR_4460	273	0	0.400243	0.447511	0	0	0	0	0	0	0	0	0	0	0	0	0	0	0	0	16	33497828,33498988,	33498073,33499016,
NovelTAR_13409	351	70.6511	66.7428	36.7556	68.9029	41.224	87.4973	46.3219	43.7454	31.0718	13.6078	3.25361	72.7753	40.1375	30.4009	31.3435	5.75007	31.6998	30.6214	22.3135	1	160175155,160181336,	160175336,160181506,
NovelTAR_11803	355	0.747113	0.800261	1.51423	1.41825	0.989055	2.77343	1.16527	0.363466	1.39069	1.92896	0.749152	1.17651	0.57724	2.85157	1.00675	0	1.20893	5.5339	2.67832	2	160285710,160287369,	160285767,160287667,
NovelTAR_11372	127	21.3015	54.8913	51.9466	17.415	43.5073	11.5607	36.5377	27.8127	7.30355	5.12238	0.492726	24.8623	30.3884	53.0523	34.8709	2.38976	32.291	64.3041	0	2	56103889,56104884,	56103900,56105000,
NovelTAR_6021	293	28.7855	6.63803	2.58518	0	0	0	0.245537	0	0	0	0	0.39913	0	0	0.159102	0	0	0	0	18	28610930,28612157,	28611138,28612242,
NovelTAR_6285	687	1.08098	1.33601	3.05871	1.23017	1.15666	1.76	2.93215	5.21193	2.65674	5.75635	7.87896	13.8126	14.5164	1.86001	7.39626	5.08042	12.2627	1.18165	8.89041	22	29183267,29183357,29184889,	29183356,29183490,29185354,
NovelTAR_13828	1576	31.1841	39.9904	20.9457	16.3384	13.2735	6.80621	13.067	18.2166	5.90446	14.7298	54.0594	17.5227	16.6974	25.5246	12.8177	20.1434	19.8287	21.8401	18.5388	1	230415048,230416680,	230415432,230417872,
NovelTAR_5701	423	0	0	0.635403	0	0	0	0	0	0	0	0	0	0	0	0	0	0	0	0	14	74845180,74864703,	74845326,74864980,
NovelTAR_762	125	0	0	0.195473	0	0	0	0	0	0	0	0	0	0	0	0	0	0	0	0	13	48623103,48632918,	48623198,48632948,
NovelTAR_11949	4457	0.839056	2.38292	5.9701	1.30311	4.60231	0.170522	1.63836	0.0579002	0.140978	0.729799	0.3159	2.48891	2.42146	0.282978	0.55434	0.0170238	0.47789	0.178496	0.766536	2	192555175,192560690,	192558142,192562180,
NovelTAR_7255	292	20.0735	22.2275	25.3546	19.3361	10.5056	21.2364	6.28265	18.5592	38.1697	9.67371	6.69694	21.8557	3.39194	15.2312	17.2951	9.2505	20.6855	28.8575	25.2768	7	27779755,27788142,	27779884,27788305,
NovelTAR_12611	350	5.98651	11.9881	12.8454	1.90089	2.69276	2.27018	2.31244	1.61288	5.2148	3.375	4.33564	7.68496	2.78106	3.74577	3.81814	9.10499	4.35983	2.55134	18.1873	1	29069393,29087051,	29069692,29087102,
NovelTAR_9343	813	1.53328	2.47294	1.95353	4.8658	5.50072	1.27477	1.92466	4.54305	2.92585	2.88484	1.36621	6.71956	12.7707	5.61338	4.16665	4.59169	18.691	3.65456	9.19744	5	176395585,176396597,	176396288,176396707,
NovelTAR_14470	587	0	0.707346	0.749257	0	0	0	0	0	0	0	0	0	0	0	0	0	0	0	0	9	134222928,134223987,134234162,	134223143,134224248,134234273,
NovelTAR_7030	87	0	0	26.1192	0	0	0	0	0	0	0	0	0	0	0	0	0	0	0	0	21	42551069,42551150,	42551079,42551227,
NovelTAR_2311	172	0.771003	0.508216	0.994412	0	0	0.301275	0.209135	0	0.173959	0	0.181908	0	0	0.289451	0	0.970493	1.2938	0.283183	0	11	73824824,73834118,	73824934,73834180,
NovelTAR_6340	3785	2.45955	17.9792	4.64797	11.3636	12.6844	0.246433	7.23226	1.63632	0.719368	2.45599	0.0785303	1.24912	0.979032	1.05227	2.31134	0.276638	1.42364	2.95548	0	22	33207263,33219302,33220096,	33210107,33220076,33220263,
NovelTAR_1968	2955	113.737	48.1659	51.0843	68.536	42.6941	14.1107	33.9444	36.2748	22.2306	47.5408	12.9494	118.053	40.8453	22.2954	31.893	23.4635	18.5041	36.5649	2.26869	11	33725308,33738918,	33728164,33739017,
NovelTAR_9498	2912	0	4.76539	4.56462	0	0	0	0	0	0.00513753	0	0	0	0	0	0.032017	0	0	0	0	4	10622553,10622957,10626402,10630128,10632099,	10622776,10623466,10626543,10632084,10632182,
NovelTAR_1348	308	42.3671	52.5756	45.933	24.3449	5.21992	6.6737	31.5916	16.1288	9.76318	3.05706	10.2093	15.9471	14.6371	26.5631	15.438	5.22256	10.1667	7.3272	17.0571	12	57594481,57601803,	57594593,57601999,
NovelTAR_8121	1780	13.6636	10.3987	9.34811	33.71	22.7259	16.9141	34.7082	21.0581	12.4727	14.9748	15.7583	26.7397	24.5501	35.3813	20.8204	7.24648	21.1192	15.8983	44.3987	6	36452628,36456343,	36452636,36458115,
NovelTAR_3566	838	0	0.0782337	2.65335	0.0643724	0.0220522	0.886328	0.0214625	0	0.0357052	0	0	0.0996804	0.0407558	0.0990166	0.333772	0	0.037936	0.0193745	0	17	36717698,36718048,	36717991,36718593,
NovelTAR_4226	217	0	0.302119	0.450399	0	0	0	0	0	0	0	0	0	0	0	0	0	0	0	0	16	4845715,4846337,	4845789,4846480,
NovelTAR_4910	280	3.97838	3.27799	3.05426	1.41282	0.923985	1.72731	1.28469	1.78569	1.65634	0.917118	1.00569	0.238663	2.5615	2.0744	2.38634	3.52276	1.75983	0.869776	1.61153	15	41829142,41836412,	41829395,41836439,
NovelTAR_14284	554	0	0	1.27904	0	0	0	0	0	0	0	0	0	0	0	0	0	0	0	0	9	113379269,113380847,	113379532,113381138,
NovelTAR_13172	1618	5.27827	5.5241	46.4973	8.45724	10.9416	11.4763	13.4614	8.86188	5.15943	14.6542	13.0142	8.05378	10.2376	10.6464	12.3697	6.29321	11.6218	9.52274	14.0237	1	118065871,118070575,	118066568,118071496,
NovelTAR_10158	2305	17.9386	14.8849	22.6956	16.0311	22.4803	13.6836	14.5133	14.3865	7.80152	13.7328	6.95669	29.5787	27.3004	28.9282	25.1926	9.54609	19.4259	15.3906	14.0738	3	9516132,9517516,	9516261,9519692,
NovelTAR_11824	280	0.378893	1.71704	0.261794	0	0	0	0	0	0	0	0	0	0	0	0	0	0	0	0	2	163102656,163104902,163106422,	163102681,163105078,163106501,
NovelTAR_11827	2196	0	0.597084	2.23646	0	0	0.0235971	0	0	0	0	0	0	0	0	0	0	0.028953	0	0	2	163346851,163347290,163351602,	163347048,163347662,163353229,
NovelTAR_2075	224	13.3797	11.6096	18.1074	5.77972	6.76489	9.09922	3.93435	3.16816	5.87734	6.3434	2.93326	6.04117	9.9868	9.18662	7.14514	6.84229	8.08952	9.20513	21.8708	11	61188861,61196635,	61189077,61196643,
NovelTAR_6405	288	10.4985	12.2925	7.21146	3.68368	3.84994	2.39904	2.498	2.80014	1.3506	1.48607	2.7703	5.22076	5.45505	2.30489	2.374	4.32066	1.21422	2.93147	11.2472	22	39134177,39134959,	39134431,39134993,
NovelTAR_1750	2445	0.0542382	0	2.87813	0	0.045349	0	0	0.0131933	0	0	0	0	0	0	0	0	0.260044	0	0	12	126471573,126496836,126497930,126514958,126517019,126517619,126526984,126527800,126535727,	126471775,126497604,126498093,126515367,126517098,126517841,126527129,126528143,126535841,
NovelTAR_741	306	0	0.428496	0.4791	0	0	0	0	0	0.195562	0	0	0	0	0	0	0	0	0	0	13	45258714,45289830,	45258992,45289858,
NovelTAR_3862	431	0.553834	0.456333	0.850375	0.542361	0.900403	0.0801536	0.0834599	0	0.0347111	0.317764	0.108891	0.426382	0.277347	0.0770078	0.360532	0	0.110639	0.263691	0	17	62811110,62811194,62817884,62818022,	62811173,62811363,62817988,62818117,
NovelTAR_11425	2661	5.30251	38.0975	14.104	49.4504	16.1394	15.1699	28.3066	41.4464	11.694	10.6925	0.870094	53.993	27.3252	89.493	44.0708	11.9586	45.1648	23.7405	0	2	69472502,69474602,	69473389,69476376,
NovelTAR_11427	711	2.76043	3.78052	6.70134	9.73674	2.23524	2.79382	5.13513	3.51613	2.96685	3.90066	2.97039	5.42783	4.51535	3.99125	4.15246	3.05207	3.39813	3.99616	1.24662	2	69543762,69550318,	69543905,69550886,
NovelTAR_6117	403	0	1.35566	0.545675	0	0	0	0.178517	0	0.408351	0	0.116457	0.538917	0	0	0	0	0.236653	0	0.239931	18	59259835,59273698,59273950,	59259856,59273879,59274151,
NovelTAR_4059	149	0	0	0	0	0	0	0	0	0	0	0	0	0	0	0	0	0	0	0	16	223494,227307,	223583,227367,
NovelTAR_8250	300	0	0	0.570129	0	0	0	0	0	0	0	0	0	0	0	0	0	0	0	0	6	53591615,53613376,53638810,	53591751,53613467,53638883,
NovelTAR_4057	350	4.31938	6.93061	5.23588	2.20914	2.69276	2.9611	2.15827	1.52072	2.86387	1.95652	2.10077	3.24582	5.85486	2.79747	3.50736	4.50914	4.85939	2.27301	9.39294	16	143078,143216,148148,	143164,143329,148299,
NovelTAR_6115	78	2.04019	6.72408	5.32538	11.5265	8.76602	13.9513	8.76222	16.1288	0	1.75585	0.601695	0.42837	0	11.2762	1.1953	0	10.393	9.15867	0	18	57005788,57005968,	57005857,57005977,
NovelTAR_8258	238	40.8981	19.0987	7.59716	4.23091	2.48467	9.65261	5.89445	7.38673	23.3208	2.8053	2.82645	17.1276	7.53382	6.27549	12.405	15.43	3.67326	2.59227	1.01567	6	56336856,56351991,	56337014,56352071,
NovelTAR_9607	240	0	0	0.203618	0	0	0	0	0	0	0	0	0	0	0	0	0	0	0	0	4	47643815,47645771,	47643977,47645849,
NovelTAR_6118	404	0.1313	1.67686	0.846727	0	0	0	0	0	0.185155	0.593251	0.697013	0.124058	0	0	0.0384627	0	0	0	0	18	59560025,59561382,	59560150,59561661,
NovelTAR_10332	153	0.693399	0.856991	1.2776	1.29278	0	1.24186	0.352659	0	0.586686	0	0	0.43677	0	0.325396	2.1328	0.495915	0.20778	0.318349	1.15862	3	42660511,42661149,	42660613,42661200,
NovelTAR_7239	829	0	4.08596	1.76845	0	0	0	0	0	0	0	0	0	0	0	0	0	0	0	0	7	24801754,24813726,24823939,24834708,	24801871,24813817,24824152,24835116,
NovelTAR_3208	5415	8.49798	1.72728	6.051	0.292218	0.706426	0.127594	0.591217	0.79825	0.232074	0.429965	0.0664475	0.617043	1.36866	0.766167	1.2368	0.47921	0.519566	0.533698	0.669612	10	134225716,134229000,	134228779,134231352,
NovelTAR_3207	2815	14.3495	3.07421	9.71289	0.555729	1.20791	0.153402	1.09894	1.26051	0.435794	0.687214	0.111148	1.18696	1.80169	1.31465	1.55665	0.92182	0.886518	0.836303	1.13924	10	134219930,134229078,	134220471,134231352,
NovelTAR_7237	224	0.947232	0.390237	0.327243	0	0	0	0	0	0	0	0	0	0	0	0	0	0.638647	0	0	7	23637585,23651022,	23637659,23651172,
NovelTAR_13619	709	4.67604	6.41112	3.20504	4.18466	3.38838	40.5394	4.6169	7.37057	33.2127	5.28798	1.699	5.23107	6.43085	8.49655	13.8733	48.6927	11.5683	16.3274	0.318215	1	201860528,201860921,	201860690,201861468,
NovelTAR_12633	68	0	0	0	0	0	0	0	0	0	0	0	0	0	0	0	0	0	0	0	1	32110441,32117449,	32110447,32117511,
NovelTAR_9320	239	0	0	0.102235	0	0	0	0	0	0	0	0	0	0	0	0	0	0	0	0	5	172284321,172285515,	172284427,172285648,
NovelTAR_6185	346	20.2368	15.411	10.2397	5.56071	3.41821	5.89083	4.05456	4.56828	3.24288	4.65097	0.904281	3.52477	2.81321	8.05778	4.35629	2.71922	5.83437	10.2764	8.1974	22	19052360,19055612,	19052580,19055738,
NovelTAR_14492	277	7.94718	7.10034	11.3791	15.19	36.2256	12.6586	22.9852	16.1288	13.3402	24.2887	34.3943	22.3758	16.6451	13.1803	30.2925	21.2012	16.9281	19.9871	27.751	9	136218642,136218911,	136218833,136218997,
NovelTAR_7583	169	0.784689	0.517237	1.15664	0.319196	0	0.204415	0	0.28631	0.708189	0	0	0.790837	0.606272	0.687374	0.459732	1.97544	0.282163	0.38428	4.57714	7	98490046,98491410,	98490141,98491484,
NovelTAR_3065	752	42.6406	17.5524	23.4269	17.7422	16.7841	8.20013	18.177	13.4907	18.9194	13.7275	8.9246	30.3248	17.8942	7.81209	35.7272	45.1415	14.0351	14.8325	10.865	10	103370421,103371367,	103371165,103371375,
NovelTAR_6361	674	0	0.0648465	2.46516	0	0	0	0	0	0	0	0	0	0	0	0	0	0	0	0	22	37284485,37285237,	37284911,37285485,
NovelTAR_13940	623	0	0	0.509861	0	0.355949	0.0554514	0	0.129445	0.144082	0.164875	0.100443	0	0.0822312	0.0799126	0	0	0.0510279	0.130304	0	9	4713724,4714189,	4713943,4714593,
NovelTAR_13942	641	0	0	0.495544	0	0.259465	0.0538942	0	0.12581	0.140036	0.160245	0.0976228	0	0.079922	0.0776686	0	0	0.049595	0.126644	0	9	4713724,4714117,4714195,	4713951,4714133,4714593,
NovelTAR_1321	211	34.5672	67.0098	32.077	120.671	164.916	34.2187	146.101	367.294	10.7063	133.792	25.5792	116.391	81.9842	94.4588	184.479	12.2263	167.239	97.5688	50.1027	12	56548838,56553441,	56548976,56553514,
NovelTAR_13097	1991	15.5458	12.9188	9.87919	25.4774	26.8703	10.8185	25.9712	27.1865	6.6274	27.8332	14.0804	26.6749	23.8439	30.5731	35.5343	6.5395	32.0459	20.0603	49.9244	1	110134878,110134970,	110134887,110136952,
NovelTAR_63	2805	5.20049	2.03341	3.67601	3.16677	2.99101	7.20482	3.23805	1.173	1.55205	5.12671	1.92971	11.1972	3.93281	3.02914	3.92767	1.4661	3.29238	3.90702	3.11965	X	15337577,15342782,	15339890,15343274,
NovelTAR_6487	405	0.458414	1.61876	2.65457	0.488383	0.228145	0.0852992	0.0444089	0.0796485	0.147758	0.084541	0.540782	0.0412505	0.421646	0.0409758	0.0383678	0	0.117742	0.120265	0.676446	22	45548479,45559398,	45548504,45559778,
NovelTAR_12395	349	3.03983	3.88224	4.06068	3.40049	2.48867	2.02922	2.11292	0.970502	3.51507	2.35455	1.34476	0	1.71256	0.665709	1.33573	8.3919	7.10502	3.90776	4.06347	1	11270870,11288716,	11270960,11288975,
NovelTAR_5518	979	0	1.16075	2.09649	0	0	0	0.0367428	0	0	0	0	0	0	0	0	0	0.097417	0	0	14	48702735,48704633,	48703429,48704918,
NovelTAR_4939	1255	0.887606	1.91543	2.04429	0.859666	2.73883	1.05978	2.57961	2.05626	1.01326	0.682053	0.149585	2.95524	3.36091	2.2744	6.93371	0.44739	3.06505	0.504539	0.513636	15	43011670,43012687,	43012563,43013049,
NovelTAR_7915	394	0	0	0.806202	0	0	0	0	0	0	0	0	0	0	0	0	0	0	0	0	7	152234481,152235085,	152234846,152235114,
NovelTAR_7910	760	0.0697961	0.143772	0.643003	0.0236597	0.0972616	0	0.0236653	0	0	0	0	0	0.0224693	0.0655073	0	0	0.0418295	0	0.19084	7	151827791,151828175,151828976,	151827958,151828668,151829076,
NovelTAR_13373	366	12.2467	14.3897	13.8193	2.35821	1.6662	0.707914	2.35877	1.49831	3.80144	4.11617	8.29221	4.10814	6.76535	2.04039	8.3214	1.24385	0.434295	2.26237	7.13302	1	156246875,156263113,	156246987,156263367,
NovelTAR_13115	49	8.66041	1.78394	5.48521	0	0	0	0	0	0	1.74689	1.27707	3.06853	10.1066	0	4.4397	0	0	0	20.062	1	111730333,111738638,	111730342,111738678,
NovelTAR_8440	3272	0.67279	0.621135	4.14454	0.340723	1.12392	0.39593	0.731078	0.507723	0.40236	1.5958	0.535494	0.224659	1.18994	1.26797	0.679116	0.241167	0.884146	0.431698	0.462971	6	111596680,111599202,111600512,	111598528,111600495,111600643,
NovelTAR_11844	66	0	0	0	0	0	0	0	0	0	0	0	0	0	0	0	0	0	0	0	2	170135881,170147336,	170135938,170147345,
NovelTAR_6484	1704	0.217908	0.461689	2.83918	0.116077	0.368727	0.050684	0.189989	0.0757221	0	0.472194	0.128531	0.333344	1.35291	0.214257	0.410359	0	0.167907	0.133393	0.349922	22	45128130,45128834,	45128731,45129937,
NovelTAR_11495	241	0.110052	0	1.21664	0	0	0	0	0	0	0	0	0	0	0	0	0	0	0	0	2	75825037,75825750,	75825061,75825967,
NovelTAR_721	2024	63.3841	56.2204	11.9032	1.226	1.3878	3.00402	4.20316	0.223126	1.27874	0.287581	0.0231878	8.35322	1.98272	0.278773	0.322448	0.0224926	0.086387	1.23533	0.668818	13	42037651,42042909,	42039610,42042974,
NovelTAR_1283	255	24.4423	161.457	82.5011	7.61563	3.69594	0.948327	2.25702	7.21053	3.05077	2.61828	1.65643	20.7684	8.30395	3.64443	26.9342	1.19019	3.42838	2.5468	14.725	12	54798949,54799447,	54799151,54799500,
NovelTAR_12249	773	0.720534	0.593685	2.27588	0.162832	1.21923	0.357529	0.25594	0.125191	0.116123	0.442938	0.202381	0.237737	1.21503	0.493777	0.221123	0.0196313	0.534638	0.630109	0.250173	2	242597729,242607560,	242598426,242607636,
NovelTAR_8275	1000	0	0.0655598	0.781892	0	0	0	0	0.0967729	0	0	0.0469322	0	0	0.0165952	0	0	0.111266	0	0	6	64088649,64092269,64114410,	64089371,64092466,64114491,
NovelTAR_9349	803	1.78358	2.17716	2.95157	0.335891	2.14024	0.6023	0.694339	0.461971	0.2422	0.554306	0.526014	1.04025	1.1271	0.475329	0.851449	0.170081	0.554254	0.869415	0.883032	5	176734166,176742564,	176734761,176742772,
NovelTAR_12186	965	2.77593	56.1618	111.536	4.58385	0.651099	8.4844	1.54695	2.0558	1.5038	12.1877	2.59383	1.33305	2.49514	1.13501	1.67466	2.98782	2.24015	1.48057	0.0500995	2	233497899,233527509,	233498714,233527659,
NovelTAR_12183	1118	0	0	1.44244	0	0	0	0	0	0	0	0	0.0298863	0	0	0	0	0	0.116178	0	2	233278004,233278989,233281317,	233278313,233279120,233281995,
NovelTAR_3265	691	2.2262	2.30867	3.8543	4.31969	4.81382	3.24964	4.81525	5.69527	3.00942	5.62393	2.67149	5.75417	5.04145	8.52575	6.79126	1.82276	7.47604	3.45393	6.97321	17	3710084,3724519,	3710766,3724528,
NovelTAR_13636	1707	5.77995	4.63438	5.05287	8.43765	9.08288	11.5356	11.3477	7.34159	5.69673	13.82	4.19741	4.59011	8.87347	16.9743	14.4557	3.89376	26.1382	12.0318	12.8772	1	202843804,202860403,202862321,	202843812,202861787,202862636,
NovelTAR_13632	159	0.834041	0.412326	4.45654	0.452361	1.62714	0.760451	0	1.21727	82.1416	0.43068	0	9.98183	1.28881	0.313117	9.382	10.2121	0.399879	0.306336	3.5474	1	202533570,202536896,	202533666,202536959,
NovelTAR_9652	370	0	0.0590629	0.72642	1.99253	1.09879	0	1.02081	0	0.32347	0	0	1.30942	0.369225	0.134556	0	0	0.04296	0.263284	0.17422	4	56805018,56806642,56814005,	56805122,56806798,56814115,
NovelTAR_3843	215	0.12336	0.203286	1440.82	0	0	0	0	0	0	0	0	0	0	0	0	0	0	0	0	17	61949363,61972349,	61949470,61972457,
NovelTAR_3084	132	2.81299	12.9133	15.7341	11.9876	4.89992	6.80455	5.17768	5.74284	10.3137	6.22529	3.55547	18.6049	10.2201	6.16033	12.0074	35.8681	10.356	5.90393	11.5982	10	104245365,104247895,	104245487,104247905,
NovelTAR_3085	132	2.81299	13.0789	16.1043	11.9876	4.89992	6.93541	5.45019	5.74284	10.6537	6.48468	3.55547	18.6049	10.2201	6.41178	12.0074	36.6729	10.356	6.27293	11.5982	10	104245365,104247897,	104245489,104247905,
NovelTAR_2356	1346	0	0.11365	2.21468	0.133591	0.0411881	0.0128329	0	0	0.0889182	0	0	0.186179	0.393296	0.049317	0	0	0.0236184	0	0	11	78007857,78010407,78025852,78029869,	78008131,78010440,78025951,78030809,
NovelTAR_3882	158	6.88242	6.08572	4.3301	4.21082	3.97665	1.31188	4.55332	1.12289	3.88215	1.84198	0.495065	2.8549	2.702	7.45733	5.21243	1.05649	6.33796	4.41861	6.11975	17	66251840,66253194,	66251951,66253241,
NovelTAR_535	422	1.00559	0.466065	4.11095	0	0	0	0.12786	0.11466	0.0709028	0.283973	0.0370712	0.356298	0	0.0393251	0.589154	0	0.225998	0	0.19094	X	149115203,149115345,149115772,	149115320,149115558,149115864,
NovelTAR_11676	2716	36.0046	9.83236	15.8876	0.728258	14.0843	0.839488	1.86081	1.10455	0.402104	3.59914	11.2204	3.55535	12.4806	1.77806	3.19818	0.167618	1.62698	6.81474	27.5907	2	113953723,113956316,113958689,	113953828,113956461,113961155,
NovelTAR_1659	3326	4.60914	2.03027	17.0951	0.621725	0.850089	0.0571269	0.627279	0.387945	0.215906	0.406628	0.460949	0.843861	0.677727	0.508932	1.29413	1.19082	0.425338	0.698052	0.402157	12	120717642,120719879,120721084,120724320,120724634,	120718881,120720436,120722451,120724433,120724684,
NovelTAR_1304	1038	6.74561	7.97918	11.1578	10.7923	14.9013	5.10871	7.76258	7.45841	3.64644	8.93911	10.6554	8.04742	11.1377	11.4312	12.2306	3.46481	15.5583	11.4495	15.4167	12	56295195,56297166,	56296135,56297264,
NovelTAR_1302	1105	10.273	102.107	9.3314	5.45136	3.11061	0.171949	6.86871	1.9121	1.47574	2.19998	1.28833	13.471	3.18352	5.30145	3.13591	0.13733	1.85564	1.42523	0.320848	12	56230147,56232562,	56230987,56232827,
NovelTAR_45	111	0	0	0	0	0	0	0	0	0	0	0	0	0	0	0	0	0	0	0	X	12844455,12844788,	12844481,12844873,
NovelTAR_48	405	0	0	0.54298	0	0	0	0	0	0	0	0	0	0	0	0	0	0	0	0	X	13344137,13344718,	13344317,13344943,
NovelTAR_10820	833	0	0	3.10926	0	0	0.020736	0	0	0	0	0	0.14039	0	0.159378	0.111925	0	0	0	0	3	141378447,141381884,	141379235,141381929,
NovelTAR_896	1972	0.968367	1.23008	2.31703	1.35863	0.62786	1.44526	0.565471	0.400767	0.432428	0.512197	0.118996	1.09287	1.78387	0.563832	0.472787	0.0538666	0.120907	0.214063	0.441292	13	111930122,111930859,	111930750,111932203,
NovelTAR_4771	482	0.165078	0.136016	0.709705	0.223834	0.268377	0.179182	0.0746291	0.0669246	0	0.177589	0	0.0346607	0.28343	0.309869	0.515815	0	0	0.269474	0.768989	16	89557339,89564493,	89557794,89564520,
NovelTAR_3741	376	3.73854	2.5573	5.45869	0.382582	0.344037	1.74569	1.29152	0.600541	4.37674	1.63911	0.624098	3.28797	2.95208	1.27995	5.99241	5.28703	3.67788	1.38177	7.15761	17	47903993,47904759,47913715,	47904204,47904899,47913740,
NovelTAR_3743	369	0	0	0.198651	0	0	0	0	0	0	0	0	0	0	0	0	0	0	0	0	17	47994160,47994272,47994491,	47994259,47994374,47994659,
NovelTAR_11864	776	1.94817	3.60466	2.36154	5.09781	11.2879	26.0432	8.80739	11.1197	53.3835	17.1637	0.907194	5.40376	14.2379	9.04609	19.9643	28.9811	9.25855	13.5368	9.2414	2	172641302,172644082,	172641987,172644173,
NovelTAR_7794	1378	1.38579	8.754	19.0614	1.31794	1.98476	0.990257	0.874482	0.866134	3.62613	4.03763	0.385993	2.64296	6.20857	2.2159	3.5408	3.70014	1.08429	3.19297	2.19861	7	134132049,134135663,	134132585,134136505,
NovelTAR_10117	236	0.112383	0	0	0	0	0	0	0	0	0	0	0	0	0	0	0	0	0	0	4	186298711,186298992,	186298816,186299123,
NovelTAR_10440	1028	11.0424	64.3694	542.661	0.822105	1.11453	12.5684	4.54889	5.58547	1.17879	8.80957	0.0760898	19.1116	2.4419	5.42411	4.9126	0.236187	2.59766	1.87944	0	3	50313732,50314027,	50313963,50314824,
NovelTAR_11244	1161	0.0913781	0.357633	3.91451	0.154878	0.0318341	0	0.0929489	0.0416765	0.167516	0.0147455	0	0	0.0147086	0.0142939	0.133841	0.235271	0.013691	0.209765	0.124925	2	29332985,29337534,	29333149,29338531,
NovelTAR_1823	268	8917.2	1836.49	934.879	25.1605	4.2062	0.128904	16.0394	8.4255	29.1395	12.0731	12.4335	12.9662	32.6878	12.5083	72.9403	344.098	15.1835	68.8811	0	11	2018334,2018805,	2018354,2019053,
NovelTAR_1539	152	0	0	0.643003	0.118298	0	0.795472	1.06494	0.318332	0.787394	0	0.205843	0	0	1.63768	0.10223	0.798683	11.1894	1.38859	0	12	104476277,104492203,	104476374,104492258,
NovelTAR_5235	344	0.0771003	0.254108	0.142059	0.0522714	0	0	0	0.0468861	0.260939	0	0	0.291391	0	0	0	0	0	0	0.0468469	15	77578776,77657504,77712347,	77578846,77657567,77712558,
NovelTAR_13306	136	0	0	0.538988	0	0	0	0	0	1.21004	0	0	0.614207	0.753382	0	0.342771	1.00423	0	0	0.592476	1	153777559,153790604,	153777652,153790647,
NovelTAR_5949	389	0.136362	0.168534	0.94219	0	0	0.0888077	0	0	0.0384588	0	0	0.128841	0	0	0.359513	0	0.0408617	0.208687	0.0414276	18	9322066,9334134,	9322150,9334439,
NovelTAR_8219	130	0	1.84912	7.70615	0.553272	1.27936	0	0.415053	0	15.651	3.95066	0	1.41362	0	0.255311	1.1953	4.08557	0.122271	2.7476	0	6	45919301,45922879,	45919329,45922981,
NovelTAR_4015	1119	226.188	439.507	404.419	138.58	165.855	27.6617	163.221	101.011	57.2884	150.312	814.833	142.624	149.921	118.317	129.102	137.226	92.4592	155.742	106.615	17	79800933,79803019,	79801965,79803106,
NovelTAR_1347	236	7.64208	12.7786	9.52516	3.35246	0.156608	0.439147	3.58188	1.36685	1.64819	0.290162	1.39206	0.92027	0.289435	3.65657	2.10698	0.321504	1.2797	0.756754	4.6434	12	57562922,57574941,	57563025,57575074,
NovelTAR_3536	833	0.0318397	1.96758	267.954	0	0	0.020736	0	0	0	0	0	0	0	0	0.0746168	0	0.0954094	0	0.0580384	17	34217897,34218688,	34218507,34218911,
NovelTAR_3534	2366	0.0896788	2.05048	253.481	0	0.0312421	0.0146011	0	0	0	0	0	0	0	0	0.0459732	0	0.114209	0	0.0204336	17	34214864,34215531,34217897,	34215347,34216804,34218507,
NovelTAR_3535	955	0.0833168	1.16703	154.152	0	0.0774019	0	0	0	0	0	0	0	0	0	0.0488134	0	0	0	0	17	34215531,34221112,	34216277,34221321,
NovelTAR_7894	494	2.41602	2.21187	6.67734	0.436794	0.561125	0.0699316	0.400489	0.489741	0.27256	0.519824	0.380018	0.0676374	0.760499	0.571089	0.912205	0	0.225236	0.361526	0.489332	7	150767033,150780296,	150767211,150780612,
NovelTAR_13653	5761	0.42355	0.0948328	2.29454	0	0	0	0	0	0.00519371	0	0	0	0	0.0172836	0	0	0.0110364	0.00845469	0	1	203449280,203465369,203467909,203468167,203468459,203472539,203473869,203474415,203479374,203481177,203482639,	203449427,203466860,203467979,203468365,203468736,203472683,203474405,203475354,203479882,203481309,203483958,
NovelTAR_7093	700	0	0.187314	1.32642	0	0	0.0740276	0	0	0.0854885	1.44293	2.81593	0	0.097581	0.0948296	0	0	0.136245	0.0463881	0	21	47565731,47566198,	47565857,47566772,
NovelTAR_288	612	2.47023	2.14248	8.58388	3.79019	2.29487	0.366912	2.20412	1.5549	1.63783	2.15393	0.945801	4.17661	6.86415	4.17591	5.40816	4.43844	2.57128	2.30803	5.05579	X	70344008,70362073,	70344232,70362461,
NovelTAR_10305	2396	55.6021	26.7511	37.416	14.1239	15.8805	8.18237	18.7588	8.71064	6.93702	15.6262	19.3657	62.44	23.1561	23.7292	28.1465	18.0504	10.6079	9.22921	16.64	3	39183300,39189929,	39185553,39190072,
NovelTAR_1492	563	6.35975	5.39539	5.03438	13.8294	9.25627	1.2579	6.51699	4.12531	3.3216	2.12854	0.944757	8.4274	10.8284	3.21292	4.91284	2.47975	4.63022	5.13317	10.3047	12	96588129,96617346,	96588487,96617551,
NovelTAR_2372	200	19.3614	23.1645	35.6738	29.4894	15.061	26.4278	42.8957	29.5964	19.8975	54.9537	12.3588	48.031	22.3704	22.4865	30.6894	13.354	23.1275	21.2689	87.2646	11	85723323,85725912,	85723429,85726006,
[truncated: 445 more rows]
