# Supplementary material for: Transcriptome landscape of the human placenta
Source: BMC Genomics. 2012 Mar 27;13:115. doi: 10.1186/1471-2164-13-115 (PMC3368734; doi:10.1186/1471-2164-13-115)
Supplement: Additional file 4 — Table S5 Exon inclusion levels and primer sequences for exons selected for RT-PCR validation. [file 1471-2164-13-115-S4.XLS]

## Sheet: Psi_diff_Exons
exonEnsemblID	GeneID	Gene.loc	Exon.loc	Left_primer	Right_primer	HBM2.0.RNA-Seq	Amnion-HBM2.0.RNA-Seq	Chorion-HBM2.0.RNA-Seq	Decidua-HBM2.0.RNA-Seq	HBM2.0.RT-PCR	Amnion-HBM2.0.RT-PCR	Chorion-HBM2.0.RT-PCR	Decidua-HBM2.0.RT-PCR	RNA-Seq| Amnion;Chorion;Decidua;Adipose;Adrenal;Brain;Breast;Colon;Heart;Kidney;Liver;Lung;LymphNode;Ovary;Prostate;SkeletalMuscle;Testes;Thyroid	RT-PCR| Amnion;Chorion;Decidua;Adipose;Adrenal;Brain;Breast;Colon;Heart;Kidney;Liver;Lung;LymphNode;Ovary;Prostate;SkeletalMuscle;Testes;Thyroid
ENSE00001470960	ANO1	ANO1|ENSG00000131620|chr11:+:69924663:70035633	chr11:70002016-70002094	GAGCTGAATACGAAGCCAGAG	AGTGAGGTAGGCTGGGAACC	0.539586	-0.538541	-0.13418	-0.428475	0.401333	-0.401333	-0.191333	-0.361333	0.001;0.405;0.111;1;1;NaN;0.524;0.678;0.6;0.9;0.058;0.576;0.714;0.8;0.303;1;0.591;0.368	0;0.21;0.04;0.59;0.98;0.45;0.09;0.39;0.43;0.48;0.01;0.53;0.64;0.61;0.18;0.45;0.08;0.11
ENSE00000736978	TCIRG1	TCIRG1|ENSG00000110719|chr11:+:67806482:67818365	chr11:67817953-67818131	CACACCATCGAGTTCTGCC	GTAGCCCGTGCCTGAGTAGA	0.99321	-0.61821	0.000188865	-0.0155153	0.992667	-0.652667	-0.102667	-0.142667	0.375;0.993;0.978;1;1;1;0.925;0.927;1;1;1;1;1;1;1;1;1;1	0.34;0.89;0.85;1;1;1;1;1;1;1;1;0.89;1;1;1;1;1;1
ENSE00000882762	ITGA6	ITGA6|ENSG00000091409|chr2:+:173292081:173371181	chr2:173366499-173366629	GGGAGTACCTTGGTGGATCA	GTTGGAAAAAGCAGTTTGGG	0.530926	0.45198	0.353371	-0.0425543	0.369333	0.630667	0.370667	0.130667	0.983;0.884;0.488;0.511;0.874;0.734;0.804;0.327;0.583;0.149;0.368;0.307;0.271;0.617;0.658;1;0.398;0.622	1;0.74;0.5;0.31;0.4;0.37;0.72;0.19;0.39;0.11;0.38;0.33;0.6;0.38;0.21;0.74;0.1;0.31
ENSE00001385284	ITGB4	ITGB4|ENSG00000132470|chr17:+:73717515:73753898	chr17:73751135-73751294	TAAGCACATCCTCCACCCTC	ACCAGCAGTCAGGCGAGA	0.18236	-0.180659	-0.0902098	-0.167992	0.307333	-0.307333	-0.217333	-0.297333	0.002;0.092;0.014;0.784;0.548;0.275;0.325;0.253;0.5;0.053;0.143;0.302;0.271;0.16;0.206;1;0.22;0.286	0;0.09;0.01;0.64;0.33;0.31;0.16;0.23;0.42;0.18;0.18;0.29;0.5;0.41;0.08;0.53;0.16;0.19
ENSE00001939485,ENSE00000932855	BTAF1	BTAF1|ENSG00000095564|chr10:+:93683821:93790082	chr10:93726393-93726514	ATTGTGGGATGCTCTTCTGG	ATTTCCTGGCTGCTTTCCA	0.947896	0.0521042	0.0521042	-0.404036	0.984667	0.0153333	0.0153333	0.0153333	1;1;0.544;1;1;1;1;1;1;1;1;1;1;1;1;NaN;1;1	1;1;1;1;0.96;1;1;1;1;0.98;0.96;1;1;0.95;0.98;0.97;1;0.97
ENSE00001182202	OBFC2A	OBFC2A|ENSG00000173559|chr2:+:192542793:192553251	chr2:192547217-192547321	TACTGGAAGGGGTGGTGAAC	CCTTTGTTCTGCTGTCCTCG	0.356701	0.538036	0.179884	0.481137	0.200667	0.0993333	0.0893333	-0.0106667	0.895;0.537;0.838;0.137;0.148;0;0.51;0;0.5;0.231;0.333;0.527;0.366;0.149;0.525;0;0.273;0.333	0.3;0.29;0.19;0.24;0.18;0.17;0.17;0.21;0.08;0.13;0.2;0.2;0.18;0.33;0.47;0.03;0.2;0.22
ENSE00001162854	RACGAP1	RACGAP1|ENSG00000161800|chr12:-:50382944:50419307	chr12:50400216-50400419	CTATGATGCTGAATGTGCGG	CCAGAGCTGATTTTTGCTCC	0.949602	0.0503979	-0.645254	0.0503979	0.905333	-0.00533333	0.0446667	-0.00533333	1;0.304;1;0.933;1;1;0.882;0.898;1;1;1;1;1;0.893;1;1;0.977;1	0.9;0.95;0.9;0.87;0.95;0.73;0.89;0.85;1;0.85;0.92;0.9;1;1;0.87;0.96;0.88;0.91
ENSE00000918712	MAP3K7	MAP3K7|ENSG00000135341|chr6:-:91223291:91296764	chr6:91254270-91254351	GGAGCAGTGTGGAGAGCTTG	GGATGGATCTACGTCTTGGC	0.263158	0.055991	0.133668	0.457772	0.297333	-0.0273333	-0.0673333	0.212667	0.319;0.397;0.721;0.129;0.3;0.354;0.063;0;0.04;0.711;0.524;0.182;0.136;0.16;0.145;0;0.103;0.577	0.27;0.23;0.51;0.03;0.23;0.18;0.3;0.35;0.03;0.67;0.56;0.34;0.19;0.05;0.47;0.03;0.33;0.7
ENSE00001109747	ACSF2	ACSF2|ENSG00000167107|chr17:+:48503518:48552200	chr17:48538602-48538731	GAGACCACAGCACAGAGGGT	CTCCAGTTCCATAGCCTGGT	0.976293	-0.604392	-0.237163	0.0237069	0.982	-0.692	-0.142	0.018	0.372;0.739;1;1;1;1;0.98;1;1;1;1;0.778;1;0.956;1;1;0.571;1	0.29;0.84;1;1;1;1;0.91;1;1;1;1;0.91;1;1;0.95;1;1;0.96
ENSE00000973734	PLA2G7	PLA2G7|ENSG00000146070|chr6:-:46671937:46703079	chr6:46690519-46690662	AGAAGCAGTCGGGTTTGGAG	CAACGGAATAAGGCCCATTT	0.666667	-0.52381	-0.189873	-0.209524	0.522	-0.152	-0.072	-0.122	0.143;0.477;0.457;0.92;1;0.2;1;0;NaN;NaN;1;0.429;1;0.7;1;NaN;1;0.76	0.37;0.45;0.4;0.35;0.65;0.08;0.4;0.42;0.58;0.68;0.64;0.61;0.6;0.57;0.57;0.62;0.57;0.49
ENSE00001750273	TOP3B	TOP3B|ENSG00000100038|chr22:-:21075650:22337213	chr22:22325351-22325433	GACAAGGAGGGGGAGAACAT	GATGTCTGTGTCCGTGATGG	0.164808	0.135192	0.155947	0.456814	0.272	0.348	0.268	0.378	0.3;0.321;0.622;0.053;0.139;0.231;0.108;1;0.2;0.077;0;0.5;0.062;0.223;0.185;0;0.095;0.148	0.62;0.54;0.65;0.35;0.38;0.4;0.2;0.18;0.12;0.28;0.33;0.17;0.27;0.38;0.27;0;0.35;0.4
ENSE00000937033	PEX5	PEX5|ENSG00000139197|chr12:+:7341758:7371170	chr12:7354836-7354947	CAAAGTGGATGACCCCAAAT	TTGGCTCGTTCAAACTCCAT	0.428735	0.253805	0.466002	-0.0120683	0.326	0.034	0.184	0.064	0.683;0.895;0.417;0.466;0.13;0.31;0.273;0.6;0.273;0.494;0.619;0.31;0.703;0.446;0.609;0.3;0.69;0.342	0.36;0.51;0.39;0.41;0.31;0.4;0.35;0.27;0.29;0.31;0.28;0.34;0.34;0.32;0.36;0.16;0.45;0.3
ENSE00000735646	NFE2L1	NFE2L1|ENSG00000082641|chr17:+:46125685:46138906	chr17:46134393-46134483	GGAGAGACTGGGGAGAGCTT	GTTGTTTTGAAGAGCAGGGG	0.247253	0.21016	0.386313	0.248871	0.315826	0.01449	0.18487	0.0477828	0.457;0.634;0.496;0.229;0.219;0.027;0.273;0.333;0.32;0.314;0.497;0.298;0.456;0.088;0.398;0.439;0.15;0.218	0.33;0.501;0.364;0.404;0.366;0.142;0.318;0.409;0.269;0.309;0.505;0.333;0.358;0.186;0.397;0.339;0.165;0.24
ENSE00001305676	SHMT1	SHMT1|ENSG00000176974|chr17:-:18231186:18266856	chr17:18238872-18238989	AGATTGCAGATGAGAACGGG	CATAGCTTGCTTCAGTGCCA	0.820058	-0.320058	-0.370058	0.127311	0.667332	-0.140593	0.26864	0.017624	0.5;0.45;0.947;0.755;0.565;0.9;0.664;0.864;0.826;0.8;0.873;0.727;0.609;0.947;0.797;0.789;0.86;0.739	0.527;0.936;0.685;0.606;0.725;0.727;0.728;0.534;0.502;0.767;0.749;0.656;0.66;0.626;0.758;0.513;0.644;0.815
ENSE00000987678	SLK	SLK|ENSG00000065613|chr10:+:105726958:105788991	chr10:105770573-105770666	AGACTATCGAACGCCTGGAA	AACTCTGCCTTCTGCTGCTG	0.180328	0.332277	0.0863388	0.304821	0.146394	0.15519	-0.0429669	0.177072	0.513;0.267;0.485;0;0.019;0.123;0.047;0.08;0;0.557;0.556;0.128;0;0.028;0.213;0;0.022;0.504	0.302;0.103;0.323;0;0;0;0.174;0.09;0;0.351;0.527;0.134;0;0;0.233;0;0.14;0.547
ENSE00000997033	NCOR2	NCOR2|ENSG00000196498|chr12:-:124808960:125052010	chr12:124858958-124859009	GTGGAGGATGAGGAGATGGA	TCTCGGTGTCTGAGCTGTTG	0.437086	-0.351065	-0.166183	-0.273821	0.442537	-0.281089	-0.200099	-0.160836	0.086;0.271;0.163;0.296;0.667;0.581;0.561;0.8;0.659;0.667;0.5;0.2;0.391;0.516;0.569;0.289;0.522;0.59	0.161;0.242;0.282;0.325;0.372;0.635;0.398;0.624;0.572;0.396;0.558;0.441;0.407;0.289;0.29;0.554;0.46;0.317
ENSE00001084458	GPR126	GPR126|ENSG00000112414|chr6:+:142623055:142767403	chr6:142762044-142762090	TCAAAAGGAATAGCCACACAGa	AATGACCTGATGGACAGGGA	0.716402	0.283598	0.283598	-0.375294	0.680185	0.270672	0.214301	-0.45951	1;1;0.341;1;1;1;1;0.467;1;0.304;1;1;NaN;1;0.897;1;1;1	0.951;0.894;0.221;0.562;0.289;0.925;0.681;0.807;0.527;0.73;0.946;0.8;0.345;0.775;0.924;0.695;0.301;0.897
ENSE00001177831	FNBP1	FNBP1|ENSG00000187239|chr9:-:132649465:132805473	chr9:132662243-132662380	CCACCCACAGTCAACAACTG	TGGGGACATAACCCTCTTCA	0.934641	0.0653595	0.0127279	-0.298277	0.932799	0.0405853	0.0380327	0.0187937	1;0.947;0.636;0.964;0.97;0.975;0.905;0.925;0.956;0.875;1;0.911;0.902;0.935;0.944;0.953;0.97;0.975	0.973;0.971;0.952;0.951;0.948;0.971;0.921;0.944;0.924;0.906;0.974;0.946;0.905;0.91;0.92;0.946;0.922;0.907
ENSE00001075645	FBLN2	FBLN2|ENSG00000163520|chr3:+:13590630:13679922	chr3:13663274-13663415	ATGGCGTGTCCTGTGAAGa	TGAGTGCCTTGTAGCAGTGG	0.636696	-0.562069	-0.00296507	-0.375502	0.302133	-0.274765	0.114996	-0.138756	0.075;0.634;0.261;0.717;0.683;1;0.804;0.846;0.35;0.3;0;0.837;0.679;0.8;0.74;0.85;0.358;0.621	0.027;0.417;0.163;0.433;0.458;0.236;0.448;0.476;0.243;0.091;0.187;0.415;0.318;0.16;0.302;0.337;0.08;0.348
ENSE00001628507,ENSE00001762704	SPTAN1	SPTAN1|ENSG00000197694|chr9:+:131314868:131395941	chr9:131355261-131355321	TGGAAAGTGGAAGTGAACGA	CTCCAACATGCCTTTACGCT	0.463156	0.401042	0.274836	-0.0856722	0.327235	0.39562	0.0537423	-0.166073	0.864;0.738;0.377;0.302;0.379;0.77;0.495;0.283;0.175;0.373;1;0.234;0.239;0.346;0.589;0.317;0.284;0.714	0.723;0.381;0.161;0.23;0.139;0.673;0.367;0.68;0.345;0.079;0.164;0.384;0.401;0.135;0.405;0.153;0.15;0.602
ENSE00001924797,ENSE00001700851	LRRFIP2	LRRFIP2|ENSG00000093167|chr3:-:37094116:37225180	chr3:37132957-37133029	AAGTGGAAACTCATCCAGACG	TTCTGCCATCTGTTCCTCCT	0.700073	0.185641	0.212208	-0.307916	0.588739	0.232161	0.244562	-0.201414	0.886;0.912;0.392;1;0.975;0.697;0.829;0.928;1;0.509;0.869;0.736;0.612;0.883;0.829;1;0.176;0.533	0.821;0.833;0.387;0.91;0.345;0.479;0.485;0.528;0.96;0.224;0.673;0.748;0.748;0.893;0.557;1;0.058;0.223
ENSE00000918004	TPCN1	TPCN1|ENSG00000186815|chr12:+:113659259:113736387	chr12:113717955-113718000	GAGAGCACTGGTTTGATGAGC	TCAGCATAAATGTCTCCACGA	0.967213	-0.118728	-0.295082	-0.0609631	0.966996	0.0330041	0.0330041	0.0330041	0.848;0.672;0.906;0.844;1;1;0.92;1;0.985;0.943;1;1;1;0.967;1;1;1;1	1;1;1;0.964;0.968;0.937;0.975;0.963;0.959;0.968;0.97;0.964;0.96;0.98;0.974;0.985;0.96;0.978
ENSE00000927412	GAB1	GAB1|ENSG00000109458|chr4:+:144257982:144395717	chr4:144378832-144378922	GAATCCCAATTCACCACCAC	TTATTTCTAAAGGCGCTGGC	0.309963	0.641256	0.374247	-0.0624383	0.300747	0.350595	0.0627228	-0.0949909	0.951;0.684;0.248;0.347;0.429;0.326;0.257;0.194;0.262;0.208;1;0.345;0;0.231;0.51;1;0.462;0.385	0.651;0.363;0.206;0.33;0.283;0.356;0.44;0.261;0.297;0.211;0.36;0.255;0.227;0.241;0.368;0.492;0.119;0.269
ENSE00001191840	ZMIZ2	ZMIZ2|ENSG00000122515|chr7:+:44788179:44809477	chr7:44799749-44799827	AGTATCTGCAAGGAGGCCAG	CGATGAGTGCAAGGAGTTGA	0.42619	0.0880952	0.461133	0.310652	0.333886	-0.207332	0.175773	0.280578	0.514;0.887;0.737;0.526;0.697;0.365;0.455;0.2;0.143;0.474;0.429;0.392;0;0.593;0.34;0.125;0.681;0.579	0.127;0.51;0.614;0.52;0.351;0.095;0.395;0.19;0.141;0.383;0.534;0.452;0.439;0.269;0.175;0.17;0.495;0.398
ENSE00001860539,ENSE00001017248	RABGEF1	RABGEF1|ENSG00000154710|chr7:+:66094051:66276446	chr7:66248661-66248828	TTCAGTGCATCTTCCAGGGT	CCACGAGTTTGCATCCTTTC	0.932584	-0.0204964	-0.346999	-0.0234934	0.713451	-0.0593386	-0.091256	0.00493251	0.912;0.586;0.909;0.981;1;0.982;0.784;0.882;1;0.759;1;1;1;0.851;0.825;1;1;0.863	0.654;0.622;0.718;0.679;0.621;0.484;0.714;0.679;0.735;0.789;0.789;0.815;0.71;0.672;0.788;0.705;0.852;0.669
ENSE00000672941	TJP1	TJP1|ENSG00000104067|chr15:-:29991570:30248497	chr15:30011980-30012220	GTCTGCCATTACACGGTCCT	GGTCTCTGCTGGCTTGTTTC	0.635533	-0.538759	-0.360366	-0.178391	0.279859	-0.202456	-0.0990469	-0.149513	0.097;0.275;0.457;0.609;0.569;0.802;0.381;0.577;0.781;0.639;0.641;0.697;1;0.448;0.572;0.659;0.489;0.843	0.077;0.181;0.13;0.236;0.249;0.332;0.229;0.276;0.287;0.373;0.387;0.235;0.209;0.076;0.202;0.678;0.059;0.368
ENSE00001280531	SCRIB	SCRIB|ENSG00000180900|chr8:-:144873089:144897549	chr8:144889721-144889784	AGCACTGAGGAGGAGGACAA	TATAGGGTGTGGAGCCCTTG	0.628088	-0.588088	-0.282634	-0.307334	0.647475	-0.561406	-0.166266	-0.283189	0.04;0.345;0.321;0.606;1;1;0.312;0.59;1;0.586;1;0.268;0.75;0.758;0.862;0.188;0.923;0.681	0.086;0.481;0.364;0.712;0.931;0.988;0.305;0.495;0.885;0.687;0.666;0.375;0.799;0.678;0.362;0.543;0.923;0.362
ENSE00001191057	KAT5	KAT5|ENSG00000172977|chr11:+:65479488:65487074	chr11:65480818-65480974	ACCCCCACTAAGAACGGACT	CACTGGAGTTGCTGGTGAAA	0.276269	0.158917	0.357534	0.189078	0.229622	0.0653983	0.0253317	0.0527762	0.435;0.634;0.465;0.264;0.342;0.61;0.162;0.193;0.263;0.023;0.355;0.149;0.173;0.196;0.22;0.589;0.253;0.253	0.295;0.255;0.282;0.259;0.289;0.193;0.313;0.136;0.246;0.247;0.252;0.269;0.271;0.27;0.213;0.177;0.141;0.169
ENSE00001857122,ENSE00000998013	FAM53B	FAM53B|ENSG00000189319|chr10:-:126305648:126480296	chr10:126384726-126384781	CCCAAGTGAAGATGGCTGAT	GTGAGCTGTCCTTTTCAGGC	0.926017	-0.35625	-0.0270274	-0.0149062	0.825617	-0.137134	0.0288623	0.0956347	0.57;0.899;0.911;0.905;1;0.727;0.769;1;0.914;1;1;1;0.743;0.956;0.957;1;0.952;0.967	0.688;0.854;0.921;0.723;0.857;0.804;0.829;0.864;0.822;0.889;1;0.798;0.737;0.626;0.78;0.949;0.885;0.822
ENSE00000898373	UBN1	UBN1|ENSG00000118900|chr16:+:4897911:4932361	chr16:4918833-4918904	CCCTTCCGAGATATGGATGA	AGAGGTGAAGTTTCCGAGCA	0.994135	0.0058651	-0.357771	-0.0280332	0.940947	-0.0250642	0.0590526	-0.0184973	1;0.636;0.966;1;1;1;1;1;1;1;1;1;1;1;1;1;0.969;1	0.916;1;0.922;0.946;0.962;0.946;0.954;0.951;1;0.961;1;0.906;0.928;0.819;0.953;1;0.895;0.894
ENSE00001735719	USO1	USO1|ENSG00000138768|chr4:+:76678647:76735364	chr4:76716488-76716509	GAAAATGCCACCCAGAAAGA	GGAACATTGGCTGAATTGTG	0.335452	0.400397	-0.0387487	-0.022952	0.220308	0.551615	-0.0443578	0.0530711	0.736;0.297;0.312;0;0.286;0.086;0.046;0;0.517;0.143;0.651;0.077;0;0.022;0.079;0.92;0.042;0.464	0.772;0.176;0.273;0.02;0;0.02;0.181;0.051;0.536;0.072;0.703;0.387;0.055;0;0.126;0.966;0;0.187
ENSE00001793652	MACF1	MACF1|ENSG00000127603|chr1:+:39546987:39952789	chr1:39930766-39930784	GACAAGTGGCTCAGTGCAAA	CTCGGCAGGGATCATTTTT	0.338047	0.521602	0.0967358	-0.138047	0.569553	0.206166	-0.0534987	-0.258668	0.86;0.435;0.2;0.096;0.168;0.387;0.2;0.34;0.818;0.257;0.583;0.402;0.085;0.261;0.708;1;0.2;0.443	0.776;0.516;0.311;0.323;0.382;0.574;0.619;0.776;0.774;0.639;0.737;0.479;0.3;0.525;0.587;0.675;0.355;0.798
ENSE00000867632	SYNE2	SYNE2|ENSG00000054654|chr14:+:64319682:64693165	chr14:64682003-64682072	ACAGACATGGAAGACCCCAG	TTGCTTGTAGTGATGCTCGG	0.788801	-0.201844	-0.281555	-0.452013	0.409204	-0.00188636	-0.00139444	-0.222069	0.587;0.507;0.337;1;0.851;1;0.901;0.859;0.971;0.197;0.419;0.772;0.636;0.597;0.866;1;0.694;0.801	0.407;0.408;0.187;0.863;0.136;0.835;0.387;0.376;0.885;0.004;0.13;0.342;0.369;0.587;0.451;0.596;0.047;0.13
ENSE00001414070	PRMT2	PRMT2|ENSG00000160310|chr21:+:48055078:48085036	chr21:48056350-48056459	GGTGTGGACGCGGAACT	GGCTCTGCCTCATAACTGCT	0.628326	-0.501889	-0.199754	0.0906824	0.387766	-0.284729	-0.0199369	0.189862	0.126;0.429;0.719;0.761;0.772;0.791;0.956;0.6;0.884;0.583;0.158;0.602;0.447;0.632;0.436;0.918;0.529;0.467	0.103;0.368;0.578;0.471;0.285;0.213;0.291;0.291;0.744;0.539;0.4;0.476;0.456;0.282;0.211;0.474;0.439;0.242

## Sheet: ESRP1_target_Exons
InPreviousSheet	exonEnsemblID		exonID|direction|changeinEMT	GeneID	Gene.loc	Exon.loc	Left_primer	Right_primer	Amnion	Chorion	Decidua	HBM2.0.RNA-Seq	Amnion-HBM2.0.RNA-Seq	Chorion-HBM2.0.RNA-Seq	Decidua-HBM2.0.RNA-Seq	HBM2.0.RT-PCR	Amnion-HBM2.0.RT-PCR	Chorion-HBM2.0.RT-PCR	Decidua-HBM2.0.RT-PCR	RNA-Seq| Amnion;Chorion;Decidua;Adipose;Adrenal;Brain;Breast;Colon;Heart;Kidney;Liver;Lung;LymphNode;Ovary;Prostate;SkeletalMuscle;Testes;Thyroid	RT-PCR| Amnion;Chorion;Decidua;Adipose;Adrenal;Brain;Breast;Colon;Heart;Kidney;Liver;Lung;LymphNode;Ovary;Prostate;SkeletalMuscle;Testes;Thyroid
no	ENSE00001727669		KIAA1618|OE87|Enhanced|0.129	KIAA1618	AC124319.2|ENSG00000180843|chr17:+:78234666:78310304	chr17:78252562-78252709	GAGGGTGAAATGGAGTGTGG	TCTGAGGAAGCGGACTTGTT	6	13	12	0.42	-0.0515789	-0.07	-0.343077	0.105333	0.124667	0.0346667	0.0446667	0.368;0.35;0.077;1;1;NaN;NaN;1;0;0.5;0.818;0;NaN;0.2;NaN;1;1;0.429	0.23;0.14;0.15;0.1;0.11;0.05;0.09;0.1;0.1;0.1;0.12;0.14;0.06;0.12;0.15;0.1;0.11;0.13
no	ENSE00001530577		ARHGEF12|OE127|Enhanced|0.639	ARHGEF12	ARHGEF12|ENSG00000196914|chr11:+:120207945:120360645	chr11:120280102-120280159	CACATGATTTTGACCCCACA	GGATTGTCTCCACTGACCGT	10	18	31	0.479885	0.1355	-0.111464	-0.176514	0.428571	0.131429	-0.0485714	-0.138571	0.615;0.368;0.303;0.233;0.31;0.759;1;0;0.704;0.696;0.806;0.689;0;0.194;0.429;1;0.25;0.455	0.56;0.38;0.29;0.33;NA;0.74;0.34;0.35;0.67;0.25;0.38;0.28;0.34;0.39;0.41;0.78;0.42;0.32
no	ENSE00001023973		NUMB|OE119|Enhanced|0.55	NUMB	NUMB|ENSG00000133961|chr14:-:73741917:73822477	chr14:73783097-73783130	TGTTTATGTTCCAGAGGCCA	GCTGAGACCCACAGAACTGC	15	15	17	0.29	0.21	0.331622	0.113509	0.282667	0.147333	0.0773333	0.00733333	0.5;0.622;0.404;0.212;0.627;0.067;0.146;0.182;0.286;0.35;0.308;0.295;0.195;0.354;0.387;1;0.141;0.349	0.43;0.36;0.29;0.34;0.22;0.06;0.36;0.19;0.21;0.36;0.43;0.33;0.22;0.38;0.25;0.35;0.11;0.43
no	ENSE00001725085		FAM13B1|KD53|Silenced|0.23	FAM13B	FAM13B|ENSG00000031003|chr5:-:137273637:137368802	chr5:137292165-137292231	AGTGTTGGTGTTCAAGGGGA	ATCATGTAGGAAACGCTGGC	2	6	7	0.19764	0.00235988	0.30236	0.24236	0.152667	0.0773333	0.0273333	0.0773333	0.2;0.5;0.44;0;0.143;0;0.238;0;0.081;0.39;0;0.111;0;0.359;0.125;NaN;0.304;0.25	0.23;0.18;0.23;0.1;0.3;0.03;0.2;0.13;0.07;0.16;0.1;0.11;0.04;0.18;0.22;0.25;0.19;0.21
no	ENSE00001468427		RAB18|OE104|Enhanced|0.23	RAB18	RAB18|ENSG00000099246|chr10:+:27793196:27829092	chr10:27820457-27820544	TTCAGTGGATGGAAATAAGGC	TCTAAACCTCTCTTGACCAGCA	99	231	104	0.0380964	-0.0039501	-0.0359366	-0.0333118	0.0386667	-0.00866667	-0.0286667	-0.0286667	0.034;0.002;0.005;0.073;0.042;0.035;0.019;0;0.042;0.007;0.016;0.068;0;0.015;0.054;0;0.107;0.024	0.03;0.01;0.01;0.03;0.01;0.01;0.02;0.01;0.04;0.01;0.03;0.03;0.07;0.01;0.01;0.03;0.25;0.02
no	ENSE00001379498		PDGFA|OE120|Enhanced|0.556	PDGFA	PDGFA|ENSG00000197461|chr7:-:536894:559933	chr7:540067-540136	ACGTCAGGAAGAAGCCAAAA	TGGCAATAAAGCACCGTACA	32	53	27	0.125	-0.0802239	0.0201613	-0.025	0.0973333	-0.0373333	0.0726667	-0.00733333	0.045;0.145;0.1;0;0.158;0;0.121;0.111;0;0.509;0.158;0.135;0;0.057;0.465;0.175;0;0.031	0.06;0.17;0.09;0.01;0.02;0;0.03;0.14;0;0.23;0.25;0.36;0.02;0;0.15;0.01;0.01;0.23
no	ENSE00000716483		EXOC1|OE111|Enhanced|0.362	EXOC1	EXOC1|ENSG00000090989|chr4:+:56719815:56771244	chr4:56755053-56755098	GCAAAGATCAAGATGACTGGC	TTTCCCATATCCAACAGGGA	19	37	26	0.166667	0.0733333	-0.153333	0.277778	0.251333	0.0186667	-0.211333	0.158667	0.24;0.013;0.444;0.005;0;0.211;0.087;0.143;0.097;0.683;1;0.15;0.323;0.114;0.14;0;0.181;0.423	0.27;0.04;0.41;0.03;0.46;0.24;0.21;0.25;0.03;0.56;0.21;0.08;0.02;0.06;0.47;0;0.59;0.56
no	ENSE00001213221		MINK1|KD14|Enhanced|0.171	MINK1	MINK1|ENSG00000141503|chr17:+:4736682:4801355	chr17:4795696-4795807	ACCTCATCTATCGCCACTGC	CGTGAGAGGCTGGAAGGAC	190	61	55	0.535014	0.458534	0.350232	0.237713	0.43	0.57	0.09	0.35	0.994;0.885;0.773;0.696;0.95;0.022;0.857;0.733;0.29;0.474;1;0.759;0.476;0.36;0.333;0;0.186;0.556	1;0.52;0.78;0.46;0.21;0.05;0.59;0.63;0.24;0.67;1;0.51;0.53;0.15;0.46;0.3;0.09;0.56
no	ENSE00002000379,ENSE00002013489		HMGXB4|OE90|Enhanced|0.156	HMGXB4	HMGXB4|ENSG00000100281|chr22:+:35653444:35691800	chr22:35658315-35658414	CTTCTCCAAGATGGCGGC	TTTTTCTCTCGTTGGCTTCG	6	6	10	0.25523	0.283231	0.173341	0.274182	0.37	-0.02	0	0.03	0.538;0.429;0.529;0.12;0.067;0.733;0.385;1;0.286;1;1;0;NaN;0.109;0.333;1;0.636;0.348	0.35;0.37;0.4;0.25;0.37;0.35;0.4;0.23;0.42;0.35;0.42;0.4;0.3;0.32;0.32;0.61;0.48;0.33
no	ENSE00001830802,ENSE00000768220		USP4|OE114|Enhanced|0.397	USP4	USP4|ENSG00000114316|chr3:-:49315263:49378145	chr3:49316246-49316335	CTCATTGCCGTGTCCAATC	TCAAAGATGTTCTCCTGGGG	61	49	67	0.899659	-0.101209	0.0203413	0.0209762	0.865333	-0.185333	-0.0453333	-0.0253333	0.798;0.92;0.921;0.831;1;0.919;0.876;0.738;0.963;0.9;1;0.844;0.929;0.896;0.838;0.91;0.951;1	0.68;0.82;0.84;0.87;0.85;0.73;0.86;0.82;0.9;1;1;0.9;0.91;0.73;0.73;0.85;0.96;0.87
no	ENSE00001077322		UBE2K|KD64|Silenced|0.35	UBE2K	UBE2K|ENSG00000078140|chr4:+:39699663:39784408	chr4:39779301-39779430	TCCGCACGGTATTATTGTCA	CAGATGTTGGTGCTCCTCAA	47	127	115	0.951653	-0.0206184	0.0483471	-0.00695243	0.926	-0.016	0.044	0.024	0.931;1;0.945;0.945;1;0.889;0.963;1;0.973;1;1;0.743;1;0.977;0.963;0.9;0.98;0.91	0.91;0.97;0.95;0.88;0.89;0.87;0.94;0.97;0.93;0.94;0.96;0.93;0.95;0.94;1;0.93;0.84;0.92
no	ENSE00000982359		PLAA|KD70|Silenced|0.449	PLAA	PLAA|ENSG00000137055|chr9:-:26904080:26947461	chr9:26917094-26917163	GTCAAATGTTGGGACTTGGG	CCCATACTTGCAGAACCTGG	26	55	41	0.990566	-0.118226	-0.0572327	-0.0244643	1	0	0	0	0.872;0.933;0.966;1;1;0.961;1;1;0.985;1;1;1;1;1;1;1;0.958;1	1;1;1;1;1;1;NA;1;1;1;1;1;1;1;1;1;1;1
no	ENSE00001704685		FAM62B|OE123|Enhanced|0.583	ESYT2	ESYT2|ENSG00000117868|chr7:-:158523685:158622944	chr7:158545471-158545534	CGATGGTCTTTCCTCTGCAT	CTGGACAACAGGATTTGGGT	106	102	67	0.2	0.211111	0.0527473	0.201786	0.252	0.168	-0.022	0.088	0.411;0.253;0.402;0.015;0.285;0.077;0.014;0.193;0.012;0.29;0.469;0.146;0.14;0.147;0.457;0;0.267;0.466	0.42;0.23;0.34;0.03;0.28;0.2;0.28;0.37;0;0.43;0.3;0.23;0.18;0.13;0.43;0;0.39;0.53
no	ENSE00001115182		SPINT2|OE6|Silenced|0.687	SPINT2	AC011479.2|ENSG00000167642|chr19:+:38755201:38783108	chr19:38774266-38774437	GTCCCCACACTGAAGGTCC	GCTGCATTCCTGCTGGTG	1414	501	1089	0.980544	-0.014704	-0.0293243	-0.000633062	0.939286	0.0607143	0.0607143	0.0607143	0.966;0.951;0.98;1;1;0.987;0.908;1;1;0.997;1;0.975;1;0.989;0.983;1;0.984;0.977	1;1;1;NA;1;1;1;0.88;1;1;0.66;1;1;0.95;1;0.66;1;1
no	ENSE00002308940		PCYT2|OE96|Enhanced|0.207	PCYT2	PCYT2|ENSG00000185813|chr17:-:79862091:79869294	chr17:79865079-79865133	TGAGTACCGGGAGTATGCAG	AAGGCACCAGCCACATAGAT	NA	NA	NA	NA	NA	NA	NA	0.188667	0.571333	0.251333	0.0613333	NA	0.76;0.44;0.25;0.18;0.08;0.04;0.23;0.31;0.06;0.17;0.38;0.37;0.24;0.06;0.24;0.28;0;0.19
no	ENSE00001652223		MYO9A|KD5|Enhanced|0.388	MYO9A	MYO9A|ENSG00000066933|chr15:-:72114631:72410422	chr15:72185305-72185518	GAACCAGCATGGAAACCTGT	TCAACTGACGAAAATCGCTG	NA	NA	NA	NA	NA	NA	NA	0.653333	0.236667	0.156667	-0.0733333	NA	0.89;0.81;0.58;0.66;0.86;0.05;0.83;0.83;0.77;0.87;0.46;0.72;0.46;0.98;0.89;0.41;0.11;0.9
no	ENSE00002505039		RBM34|KD55|Silenced|0.25	ARID4B	ARID4B|ENSG00000054267|chr1:-:235294948:235491534	chr1:235323825-235323962	GTGTACGTGCCTGTGCCTAA	TTTTCTGCCCTTGTTTCTGG	NA	NA	NA	NA	NA	NA	NA	0.726	0.044	0.154	0.184	NA	0.77;0.88;0.91;0.61;0.69;0.41;0.79;0.73;0.66;0.78;0.86;0.8;0.86;0.74;0.78;0.64;0.73;0.81
no	ENSE00000945796		COX4NB|OE107|Enhanced|0.291	COX4NB	COX4NB|ENSG00000131148|chr16:-:85812229:85833148	chr16:85813984-85814075	AGGTTGCAGAGAAGGTGGC	AAACGGTCAGCTTTCCACAC	NA	NA	NA	NA	NA	NA	NA	0.714	-0.324	-0.094	-0.014	NA	0.39;0.62;0.7;0.46;0.72;0.91;0.67;0.7;0.82;0.69;0.86;0.6;0.62;0.57;0.59;0.91;0.83;0.76
no	ENSE00002337431		ARHGEF11|KD60|Silenced|0.312	ARHGEF11	ARHGEF11|ENSG00000132694|chr1:-:156904631:157015162	chr1:156908209-156908305	CAGAGCAGGAAGACATGGGT	TGAGCCTGTTGAGCTTGAGA	NA	NA	NA	NA	NA	NA	NA	0.796	-0.356	0.084	-0.356	NA	0.44;0.88;0.44;1;1;1;0.54;0.79;1;0.74;0.48;0.65;0.93;0.96;0.63;0.94;1;0.28
no	ENSE00001580935		FAM126A|OE51|Silenced|0.171	FAM126A	FAM126A|ENSG00000122591|chr7:-:22980877:23053749	chr7:22986570-22986866	ACCAGCATGTCAATAAGGGG	GCCCTGGAATAAAATCCCTC	NA	NA	NA	NA	NA	NA	NA	0.356	-0.106	0.174	-0.116	NA	0.25;0.53;0.24;0.3;0.34;0.01;0.34;0.36;0.21;0.5;0.65;0.3;0.17;0.53;0.54;0.55;0.09;0.45
no	ENSE00002505377		MEST|KD63|Silenced|0.35	MEST	MEST|ENSG00000106484|chr7:+:130126045:130146133	chr7:130140629-130140731	TCAAAGATGGAGGTGTGCTG	TGGGGATAGTTACAGAGGCAA	NA	NA	NA	NA	NA	NA	NA	0.889333	0.0806667	0.0806667	0.0306667	NA	0.97;0.97;0.92;0.9;0.95;0.95;0.96;0.95;0.92;0.91;0.86;0.85;0.89;0.92;0.9;0.96;0.48;0.94
yes	ENSE00000671905,ENSE00001887385		LAS1L|KD50|Silenced|0.215	LAS1L	LAS1L|ENSG00000001497|chrX:-:64732461:64754667	chrX:64753489-64753615	GGATGGATCTCGTGTGGAGT	AGACACTTGAGGGGGACCTT	12	24	16	0.95992	-0.591499	0.0400802	0.0400802	0.966667	-0.706667	-0.0966667	-0.0266667	0.368;1;1;1;1;1;0.895;1;1;1;0.911;1;1;1;1;1;0.848;0.915	0.26;0.87;0.94;1;1;1;0.97;0.91;1;1;1;0.89;1;0.96;0.94;1;0.92;0.91
yes	ENSE00000918712		MAP3K7|KD7|Enhanced|0.265	MAP3K7	MAP3K7|ENSG00000135341|chr6:-:91223291:91296764	chr6:91254270-91254351	GGAGCAGTGTGGAGAGCTTG	GGATGGATCTACGTCTTGGC	32	38	36	0.263158	0.055991	0.133668	0.457772	0.297333	-0.0273333	-0.0673333	0.212667	0.319;0.397;0.721;0.129;0.3;0.354;0.063;0;0.04;0.711;0.524;0.182;0.136;0.16;0.145;0;0.103;0.577	0.27;0.23;0.51;0.03;0.23;0.18;0.3;0.35;0.03;0.67;0.56;0.34;0.19;0.05;0.47;0.03;0.33;0.7
yes	ENSE00000848118		KIF13A|KD44|Silenced|0.16	KIF13A	KIF13A|ENSG00000137177|chr6:-:17760584:17987799	chr6:17790102-17790141	GGGACACTGCCACTTATGGT	TGAGTGCATCTGACCACCTC	44	34	12	0.867559	-0.342135	-0.132264	-0.667559	0.766667	-0.116667	0.0233333	-0.236667	0.525;0.735;0.2;1;0.935;0.146;0.916;1;0.921;0.924;1;1;1;1;0.962;0.845;0.788;0.912	0.65;0.79;0.53;0.9;0.72;0.19;0.87;0.91;0.92;0.86;0.93;0.86;0.89;0.9;0.7;0.93;0.22;0.7
yes	ENSE00001924797,ENSE00001700851		LRRFIP2|OE4|Silenced|0.721	LRRFIP2	LRRFIP2|ENSG00000093167|chr3:-:37094116:37225180	chr3:37132957-37133029	AAGTGGAAACTCATCCAGACG	TTCTGCCATCTGTTCCTCCT	20	67	31	0.700073	0.185641	0.212208	-0.307916	0.588739	0.232161	0.244562	-0.201414	0.886;0.912;0.392;1;0.975;0.697;0.829;0.928;1;0.509;0.869;0.736;0.612;0.883;0.829;1;0.176;0.533	0.821;0.833;0.387;0.91;0.345;0.479;0.485;0.528;0.96;0.224;0.673;0.748;0.748;0.893;0.557;1;0.058;0.223
yes	ENSE00000882762		ITGA6|KD3|Enhanced|0.605	ITGA6	ITGA6|ENSG00000091409|chr2:+:173292081:173371181	chr2:173366499-173366629	GGGAGTACCTTGGTGGATCA	GTTGGAAAAAGCAGTTTGGG	357	147	74	0.530926	0.45198	0.353371	-0.0425543	0.369333	0.630667	0.370667	0.130667	0.983;0.884;0.488;0.511;0.874;0.734;0.804;0.327;0.583;0.149;0.368;0.307;0.271;0.617;0.658;1;0.398;0.622	1;0.74;0.5;0.31;0.4;0.37;0.72;0.19;0.39;0.11;0.38;0.33;0.6;0.38;0.21;0.74;0.1;0.31
			ESRP enhanced exons														ΔΨ>0.1
			ESRP silenced exons														ΔΨ<-0.1
