# Supplementary material for: Transcriptome landscape of the human placenta
Source: BMC Genomics. 2012 Mar 27;13:115. doi: 10.1186/1471-2164-13-115 (PMC3368734; doi:10.1186/1471-2164-13-115)
Supplement: Additional file 5 — Figure S4 RT-PCR analysis of 34 exons that showed significant differential splicing (> 10% difference in exon inclusion level, FDR < 0.1) between placental and HBM2.0 tissues. Figure S5. RT-PCR analysis of 21 ESRP1target exons. [file 1471-2164-13-115-S5.ZIP]

Archive with 2 entries (2 files):
- SupplementalFigS4.pdf
- SupplementalFigS5.pdf
